# Supplementary material for: Crystal structure of a new phen­yl(morpholino)methane­thione derivative: 4-[(morpholin-4-yl)carbothioyl]benzoic acid
Source: Acta Crystallogr E Crystallogr Commun. 2020 Mar 27;76(Pt 4):581–4. doi: 10.1107/S2056989020003977 (PMC7133049; doi:10.1107/S2056989020003977)
Supplement: Supplementary file 1 [file e-76-00581-sup1.cif]

##############################################################################
#                                                                            #
# This CIF contains the data in a paper accepted for publication in          #
# Acta Crystallographica Section E. It conforms to the requirements of       #
# Notes for Authors for Acta Crystallographica Section E, and has been       #
# peer reviewed under the auspices of the IUCr Commission on Journals.       #
#                                                                            #
# Full details of the Crystallographic Information File format               #
# are given in the paper "The Crystallographic Information File (CIF):       #
# a New Standard Archive File for Crystallography" by S. R. Hall, F. H.      #
# Allen and I. D. Brown [Acta Cryst. (1991), A47, 655-685].                  #
#                                                                            #
# The current version of the core CIF dictionary is obtainable from          #
# ftp://ftp.iucr.org/pub/cif_core.dic.                                       #
#                                                                            #
# Software is freely available for graphical display of the structure(s)     #
# in this CIF. For information consult the CIF software page                 #
# http://www.iucr.org/resources/cif/software.                                #
#                                                                            #
# This file may be used for bona fide research purposes within the           #
# scientific community so long as proper attribution is given to the journal # 
# article from which it was obtained.                                        #
#                                                                            #
##############################################################################
data_global
_audit_creation_method     'From SHELXL-2014'
_journal_date_recd_electronic     2020-02-03
_journal_date_accepted     2020-03-18
_journal_name_full     'Acta Crystallographica, Section E'
_journal_year     2020
_journal_volume     76
_journal_issue      4
_journal_page_first     581
_journal_page_last     584
_journal_paper_category     GO
_journal_paper_doi     10.1107/S2056989020003977
_journal_coeditor_code     DX2024
_publ_contact_author_name     'Dr. EL-Eulmi, Bendeif'
_publ_contact_author_address
;
CRM2, UMR CNRS 7036, Universit\'e de Lorraine, F-54506
Vandoeuvre-l\`es-Nancy,
France
;
_publ_contact_author_email     'el-eulmi.bendeif@univ-lorraine.fr'
_publ_contact_author_fax     '+33(0)372745218'
_publ_contact_author_phone     '+33(0)372745634'
_publ_section_title
;
Crystal structure of a new phenyl(morpholino)methanethione derivative:
4-[(morpholin-4-yl)carbothioyl]benzoic acid
;
_publ_section_title_footnote     .
loop_
    _publ_author_name
    _publ_author_address
    'Finagnon Hyacinthe Agnimonhan'
;
Laboratoire de Chimie Organique Physique et de Synth\`ese.
Facult\'e des Sciences et Techniques (FAST)
Universit\'e Abomey-Calavi, BP 526 Cotonou, Benin
;
    'El-Eulmi Bendeif'
;
CRM2, UMR CNRS 7036, Universit\'e de Lorraine, F-54506
Vandoeuvre-l\`es-Nancy,
France
;
    'L\'eon Ahoussi Akanni'
;
Laboratoire de Chimie Organique Physique et de Synth\`ese.
Facult\'e des Sciences et Techniques (FAST)
Universit\'e Abomey-Calavi, BP 526 Cotonou, Benin
;
    'Ahokannou Fernand Gbaguidi'
;
Laboratoire de Chimie Organique Physique et de Synth\`ese.
Facult\'e des Sciences et Techniques (FAST)
Universit\'e Abomey-Calavi, BP 526 Cotonou, Benin
;
    'Eddy Martin'
;
Bruker France SAS, 4 all\'ee Lorentz Champs sur Marne,
77447 Marne la Vall\'ee Cedex 2,
France
;
    'Emmanuel Wenger'
;
CRM2 UMR CNRS 7036, Universit\'e de Lorraine, F-54506
Vandoeuvre-l\`es-Nancy,
France
;
    'Claude Lecomte'
;
CRM2, UMR CNRS 7036, Universit\'e de Lorraine, F-54506
Vandoeuvre-l\`es-Nancy,
France
;
_publ_section_synopsis
;
The first molecular compound synthesized and crystallized in Benin is reported.
This work was carried out during the first crystallographic training session
at the X-TechLab in S\`em\`e City, organized within the IUCr--UNESCO OpenLab
framework.
;
data_I
_audit_creation_method     'SHELXL-2014/7'
_chemical_name_systematic
;
4-[(Morpholin-4-yl)carbothioyl]benzoic acid
;
_chemical_name_common     ?
_chemical_formula_moiety     'C12 H13 N O3 S'
_chemical_formula_sum     'C12 H13 N O3 S'
_chemical_formula_iupac     'C12 H13 N O3 S'
_chemical_formula_weight     251.29
_chemical_melting_point     ?
_space_group_crystal_system     monoclinic
_space_group_name_H-M_alt     'P 21/n'
_space_group_name_Hall     '-P 2yn'
loop_
    _space_group_symop_operation_xyz
    'x, y, z'
    '-x+1/2, y+1/2, -z+1/2'
    '-x, -y, -z'
    'x-1/2, -y-1/2, z-1/2'
_cell_length_a     8.32520(10)
_cell_length_b     17.1485(3)
_cell_length_c     9.35050(10)
_cell_angle_alpha     90
_cell_angle_beta     116.2490(10)
_cell_angle_gamma     90
_cell_volume     1197.26(3)
_cell_formula_units_Z     4
_cell_measurement_reflns_used     22827
_cell_measurement_theta_min     2.375
_cell_measurement_theta_max     30.528
_cell_measurement_temperature     293(2)
_exptl_crystal_description     'prism'
_exptl_crystal_colour     ' Brown'
_exptl_crystal_size_max     0.150
_exptl_crystal_size_mid     0.150
_exptl_crystal_size_min     0.080
_exptl_crystal_density_diffrn     1.394
_exptl_crystal_density_meas     ?
_exptl_crystal_density_method     ?
_exptl_crystal_F_000     528
_exptl_absorpt_coefficient_mu     0.266
_exptl_absorpt_correction_type     multi-scan
_exptl_absorpt_process_details
;
(SADABS;  Bruker, 2019)
;
_exptl_absorpt_correction_T_min     0.959
_exptl_absorpt_correction_T_max     0.981
_diffrn_ambient_temperature     293(2)
_diffrn_source     'micro-focus sealed X-ray tube'
_diffrn_radiation_type     MoK\a
_diffrn_radiation_wavelength     0.71073
_diffrn_measurement_device_type     'Bruker D8 Quest'
_diffrn_measurement_method     '\w scans'
_diffrn_detector_area_resol_mean     ?
_diffrn_reflns_number     22827
_diffrn_reflns_av_R_equivalents     0.0242
_diffrn_reflns_av_unetI/netI     0.0164
_diffrn_reflns_theta_min     2.375
_diffrn_reflns_theta_max     30.528
_diffrn_reflns_theta_full     25.242
_diffrn_measured_fraction_theta_max     0.999
_diffrn_measured_fraction_theta_full     1.000
_diffrn_reflns_limit_h_min     -11
_diffrn_reflns_limit_h_max     11
_diffrn_reflns_limit_k_min     -24
_diffrn_reflns_limit_k_max     24
_diffrn_reflns_limit_l_min     -13
_diffrn_reflns_limit_l_max     13
_diffrn_standards_number     60
_diffrn_standards_interval_time     120
_diffrn_standards_decay_%     0
_refine_special_details     ?
_reflns_number_total     3664
_reflns_number_gt     3317
_reflns_threshold_expression     'I > 2\s(I)'
_refine_ls_structure_factor_coef     Fsqd
_refine_ls_matrix_type     full
_refine_ls_R_factor_all     0.0520
_refine_ls_R_factor_gt     0.0477
_refine_ls_wR_factor_gt     0.1278
_refine_ls_wR_factor_ref     0.1312
_refine_ls_goodness_of_fit_ref     1.076
_refine_ls_restrained_S_all     1.076
_refine_ls_number_reflns     3664
_refine_ls_number_parameters     211
_refine_ls_number_restraints     2
_refine_ls_hydrogen_treatment     refall
_refine_ls_weighting_scheme     calc
_refine_ls_weighting_details
              'w=1/[\s^2^(Fo^2^)+(0.0661P)^2^+0.4174P] where P=(Fo^2^+2Fc^2^)/3'
_atom_sites_solution_hydrogens     difmap
_atom_sites_solution_primary     ?
_atom_sites_solution_secondary     ?
_refine_ls_shift/su_max     0.000
_refine_ls_shift/su_mean     0.000
_refine_diff_density_max     0.553
_refine_diff_density_min     -0.475
_refine_ls_extinction_method     none
_refine_ls_extinction_coef     .
loop_
    _atom_type_symbol
    _atom_type_description
    _atom_type_scat_dispersion_real
    _atom_type_scat_dispersion_imag
    _atom_type_scat_source
    'C' 'C' 0.0033 0.0016
                         'International Tables Vol C Tables 4.2.6.8 and 6.1.1.4'
    'H' 'H' 0.0000 0.0000
                         'International Tables Vol C Tables 4.2.6.8 and 6.1.1.4'
    'N' 'N' 0.0061 0.0033
                         'International Tables Vol C Tables 4.2.6.8 and 6.1.1.4'
    'O' 'O' 0.0106 0.0060
                         'International Tables Vol C Tables 4.2.6.8 and 6.1.1.4'
    'S' 'S' 0.1246 0.1234
                         'International Tables Vol C Tables 4.2.6.8 and 6.1.1.4'
_computing_data_collection
;
APEX3 (Bruker, 2019)
;
_computing_cell_refinement
;
SAINT (Bruker, 2019)
;
_computing_data_reduction
;
SAINT (Bruker, 2019), PLATON (Spek, 2020)
;
_computing_structure_solution
;
SHELXT2014 (Sheldrick, 2015a)
;
_computing_structure_refinement
;
SHELXL2014 (Sheldrick, 2015b)
;
_computing_molecular_graphics
;
Mercury (Macrae <i>et al.</i>, 2020)
;
_computing_publication_material
;
enCIFer (Allen <i>et al.</i>, 2004) and
WinGX (Farrugia, 2012)
;
loop_
    _atom_site_type_symbol
    _atom_site_label
    _atom_site_fract_x
    _atom_site_fract_y
    _atom_site_fract_z
    _atom_site_U_iso_or_equiv
    _atom_site_adp_type
    _atom_site_calc_flag
    _atom_site_occupancy
    _atom_site_disorder_assembly
    _atom_site_disorder_group
    N N1 0.44570(18) 0.31569(7) 0.41547(15) 0.0357(3) Uani d 1 . .
    C C9 0.4178(2) 0.39766(8) 0.36720(19) 0.0375(3) Uani d 1 . .
    C C10 0.5884(2) 0.43113(10) 0.3757(2) 0.0453(4) Uani d 1 . .
    C C11 0.6791(3) 0.30807(11) 0.3284(3) 0.0539(4) Uani d 1 . .
    C C12 0.5096(3) 0.27137(10) 0.3165(2) 0.0470(4) Uani d 1 . .
    O O3 0.65390(19) 0.38815(8) 0.28269(17) 0.0541(3) Uani d 1 . .
    H H7 -0.016(3) 0.4221(12) 0.575(2) 0.050(5) Uiso d 1 . .
    H H6 0.112(3) 0.3489(12) 0.444(2) 0.046(5) Uiso d 1 . .
    H H4 0.573(3) 0.3397(12) 0.835(2) 0.047(5) Uiso d 1 . .
    H H9A 0.378(3) 0.4270(12) 0.438(2) 0.051(5) Uiso d 1 . .
    H H3 0.452(3) 0.4107(13) 0.975(3) 0.052(5) Uiso d 1 . .
    H H9B 0.324(3) 0.4011(12) 0.258(3) 0.050(5) Uiso d 1 . .
    H H12B 0.532(3) 0.2169(15) 0.355(3) 0.061(6) Uiso d 1 . .
    H H10A 0.679(3) 0.4269(14) 0.494(3) 0.062(6) Uiso d 1 . .
    H H12A 0.412(4) 0.2743(15) 0.199(3) 0.074(7) Uiso d 1 . .
    H H11A 0.716(3) 0.2808(14) 0.256(3) 0.062(6) Uiso d 1 . .
    H H11B 0.783(3) 0.3030(14) 0.449(3) 0.062(6) Uiso d 1 . .
    H H10B 0.569(3) 0.4855(13) 0.333(3) 0.053(6) Uiso d 1 . .
    H H1B -0.099(6) 0.496(3) 0.869(5) 0.074(19) Uiso d 0.54(6) A 2
    H H1A 0.147(5) 0.509(2) 1.062(5) 0.045(16) Uiso d 0.46(6) A 1
    S S1 0.47641(7) 0.19242(2) 0.59878(5) 0.04786(14) Uani d 1 . .
    C C2 0.20398(17) 0.42178(8) 0.78784(14) 0.0292(2) Uani d 1 . .
    C C5 0.35519(17) 0.33605(7) 0.62500(15) 0.0283(2) Uani d 1 . .
    O O1 0.21386(16) 0.48436(8) 1.01739(13) 0.0468(3) Uani d 1 . .
    C C1 0.11742(19) 0.46256(8) 0.87542(16) 0.0333(3) Uani d 1 . .
    O O2 -0.05100(16) 0.47194(9) 0.80599(14) 0.0517(3) Uani d 1 . .
    C C4 0.45678(18) 0.35472(8) 0.78541(16) 0.0330(3) Uani d 1 . .
    C C6 0.17845(18) 0.36164(9) 0.54576(16) 0.0343(3) Uani d 1 . .
    C C8 0.43045(17) 0.28503(8) 0.53941(15) 0.0296(2) Uani d 1 . .
    C C3 0.38209(18) 0.39791(8) 0.86649(15) 0.0331(3) Uani d 1 . .
    C C7 0.10388(18) 0.40414(9) 0.62725(16) 0.0343(3) Uani d 1 . .
loop_
    _atom_site_aniso_label
    _atom_site_aniso_U_11
    _atom_site_aniso_U_22
    _atom_site_aniso_U_33
    _atom_site_aniso_U_12
    _atom_site_aniso_U_13
    _atom_site_aniso_U_23
    N1 0.0492(7) 0.0297(5) 0.0396(6) 0.0039(5) 0.0299(5) -0.0014(4)
    C9 0.0458(7) 0.0344(7) 0.0408(7) 0.0079(5) 0.0269(6) 0.0062(5)
    C10 0.0557(9) 0.0376(7) 0.0566(10) -0.0006(6) 0.0375(8) -0.0012(7)
    C11 0.0636(11) 0.0508(9) 0.0685(12) 0.0107(8) 0.0486(10) -0.0014(8)
    C12 0.0703(11) 0.0390(8) 0.0488(9) 0.0014(7) 0.0420(9) -0.0097(7)
    O3 0.0700(8) 0.0506(7) 0.0682(8) 0.0016(6) 0.0547(7) 0.0014(6)
    S1 0.0679(3) 0.0341(2) 0.0500(2) 0.01608(17) 0.0337(2) 0.01035(15)
    C2 0.0329(6) 0.0322(6) 0.0277(5) 0.0021(4) 0.0182(5) -0.0003(4)
    C5 0.0311(6) 0.0297(6) 0.0292(5) 0.0014(4) 0.0181(5) 0.0000(4)
    O1 0.0478(6) 0.0604(7) 0.0327(5) 0.0117(5) 0.0184(5) -0.0096(5)
    C1 0.0378(6) 0.0367(6) 0.0308(6) 0.0059(5) 0.0201(5) 0.0003(5)
    O2 0.0395(6) 0.0794(9) 0.0390(6) 0.0177(6) 0.0200(5) -0.0067(6)
    C4 0.0291(6) 0.0400(7) 0.0301(6) 0.0050(5) 0.0132(5) -0.0006(5)
    C6 0.0309(6) 0.0474(7) 0.0255(5) 0.0028(5) 0.0134(5) -0.0043(5)
    C8 0.0306(6) 0.0302(6) 0.0312(6) 0.0023(4) 0.0167(5) -0.0016(5)
    C3 0.0332(6) 0.0400(7) 0.0257(5) 0.0024(5) 0.0128(5) -0.0028(5)
    C7 0.0281(6) 0.0466(7) 0.0299(6) 0.0056(5) 0.0145(5) -0.0019(5)
_geom_special_details
;
 All esds (except the esd in the dihedral angle between two l.s. planes)
 are estimated using the full covariance matrix.  The cell esds are taken
 into account individually in the estimation of esds in distances, angles
 and torsion angles; correlations between esds in cell parameters are only
 used when they are defined by crystal symmetry.  An approximate (isotropic)
 treatment of cell esds is used for estimating esds involving l.s. planes.
;
loop_
    _geom_bond_atom_site_label_1
    _geom_bond_atom_site_label_2
    _geom_bond_site_symmetry_2
    _geom_bond_distance
    _geom_bond_publ_flag
    N1 C8 . 1.3288(17) y
    N1 C9 . 1.4631(18) y
    N1 C12 . 1.4674(17) y
    C9 C10 . 1.501(2) y
    C9 H9A . 1.00(2) ?
    C9 H9B . 0.98(2) ?
    C10 O3 . 1.4202(19) y
    C10 H10A . 1.03(2) ?
    C10 H10B . 1.00(2) ?
    C11 O3 . 1.426(2) y
    C11 C12 . 1.503(3) y
    C11 H11A . 0.98(2) ?
    C11 H11B . 1.08(2) ?
    C12 H12B . 0.99(3) ?
    C12 H12A . 1.04(3) ?
    S1 C8 . 1.6700(13) y
    C2 C7 . 1.3906(18) y
    C2 C3 . 1.3938(18) y
    C2 C1 . 1.4836(17) y
    C5 C6 . 1.3937(18) y
    C5 C4 . 1.3948(18) y
    C5 C8 . 1.4973(17) y
    O1 C1 . 1.2664(17) y
    O1 H1A . 0.926(19) ?
    C1 O2 . 1.2681(18) y
    O2 H1B . 0.93(2) ?
    C4 C3 . 1.3881(18) y
    C4 H4 . 0.91(2) ?
    C6 C7 . 1.3841(18) y
    C6 H6 . 0.89(2) ?
    C3 H3 . 0.94(2) ?
    C7 H7 . 0.95(2) ?
loop_
    _geom_angle_atom_site_label_1
    _geom_angle_atom_site_label_2
    _geom_angle_atom_site_label_3
    _geom_angle_site_symmetry_1
    _geom_angle_site_symmetry_3
    _geom_angle
    _geom_angle_publ_flag
    C8 N1 C9 . . 125.87(11) ?
    C8 N1 C12 . . 123.12(12) ?
    C9 N1 C12 . . 110.80(12) ?
    N1 C9 C10 . . 109.51(12) ?
    N1 C9 H9A . . 109.5(12) ?
    C10 C9 H9A . . 110.8(12) ?
    N1 C9 H9B . . 109.0(13) ?
    C10 C9 H9B . . 109.6(12) ?
    H9A C9 H9B . . 108.4(17) ?
    O3 C10 C9 . . 112.31(14) ?
    O3 C10 H10A . . 109.0(13) ?
    C9 C10 H10A . . 104.7(13) ?
    O3 C10 H10B . . 105.9(13) ?
    C9 C10 H10B . . 111.0(13) ?
    H10A C10 H10B . . 114.1(18) ?
    O3 C11 C12 . . 111.86(15) ?
    O3 C11 H11A . . 107.6(14) ?
    C12 C11 H11A . . 108.8(14) ?
    O3 C11 H11B . . 109.5(13) ?
    C12 C11 H11B . . 109.6(13) ?
    H11A C11 H11B . . 109.5(18) ?
    N1 C12 C11 . . 109.05(14) ?
    N1 C12 H12B . . 108.6(14) ?
    C11 C12 H12B . . 110.5(13) ?
    N1 C12 H12A . . 108.2(15) ?
    C11 C12 H12A . . 109.0(15) ?
    H12B C12 H12A . . 111.5(19) ?
    C10 O3 C11 . . 111.19(13) ?
    C7 C2 C3 . . 119.70(11) ?
    C7 C2 C1 . . 119.55(11) ?
    C3 C2 C1 . . 120.68(11) ?
    C6 C5 C4 . . 119.66(11) ?
    C6 C5 C8 . . 119.52(11) ?
    C4 C5 C8 . . 120.72(11) ?
    C1 O1 H1A . . 112(3) ?
    O1 C1 O2 . . 122.96(12) ?
    O1 C1 C2 . . 118.70(12) y
    O2 C1 C2 . . 118.31(12) y
    C1 O2 H1B . . 115(3) ?
    C3 C4 C5 . . 120.32(12) y
    C3 C4 H4 . . 120.4(13) ?
    C5 C4 H4 . . 119.3(13) ?
    C7 C6 C5 . . 119.89(12) y
    C7 C6 H6 . . 120.1(13) ?
    C5 C6 H6 . . 119.9(13) ?
    N1 C8 C5 . . 117.32(11) y
    N1 C8 S1 . . 124.75(10) y
    C5 C8 S1 . . 117.81(9) y
    C4 C3 C2 . . 119.84(12) y
    C4 C3 H3 . . 119.8(13) ?
    C2 C3 H3 . . 120.4(13) ?
    C6 C7 C2 . . 120.56(12) y
    C6 C7 H7 . . 121.0(13) ?
    C2 C7 H7 . . 118.5(13) ?
loop_
    _geom_torsion_atom_site_label_1
    _geom_torsion_atom_site_label_2
    _geom_torsion_atom_site_label_3
    _geom_torsion_atom_site_label_4
    _geom_torsion_site_symmetry_1
    _geom_torsion_site_symmetry_2
    _geom_torsion_site_symmetry_3
    _geom_torsion_site_symmetry_4
    _geom_torsion
    _geom_torsion_publ_flag
    C8 N1 C9 C10 . . . . 118.33(16) ?
    C12 N1 C9 C10 . . . . -56.57(18) ?
    N1 C9 C10 O3 . . . . 55.99(19) ?
    C8 N1 C12 C11 . . . . -117.94(17) ?
    C9 N1 C12 C11 . . . . 57.12(19) ?
    O3 C11 C12 N1 . . . . -57.0(2) ?
    C9 C10 O3 C11 . . . . -56.2(2) ?
    C12 C11 O3 C10 . . . . 56.8(2) ?
    C7 C2 C1 O1 . . . . -173.78(14) ?
    C3 C2 C1 O1 . . . . 9.1(2) ?
    C7 C2 C1 O2 . . . . 8.3(2) ?
    C3 C2 C1 O2 . . . . -168.82(14) ?
    C6 C5 C4 C3 . . . . 0.6(2) ?
    C8 C5 C4 C3 . . . . -175.88(13) ?
    C4 C5 C6 C7 . . . . -1.2(2) ?
    C8 C5 C6 C7 . . . . 175.39(13) ?
    C9 N1 C8 C5 . . . . 8.5(2) ?
    C12 N1 C8 C5 . . . . -177.18(14) ?
    C9 N1 C8 S1 . . . . -175.68(12) ?
    C12 N1 C8 S1 . . . . -1.4(2) ?
    C6 C5 C8 N1 . . . . 64.84(17) ?
    C4 C5 C8 N1 . . . . -118.65(15) ?
    C6 C5 C8 S1 . . . . -111.26(13) ?
    C4 C5 C8 S1 . . . . 65.25(15) ?
    C5 C4 C3 C2 . . . . 0.9(2) ?
    C7 C2 C3 C4 . . . . -1.9(2) ?
    C1 C2 C3 C4 . . . . 175.16(13) ?
    C5 C6 C7 C2 . . . . 0.1(2) ?
    C3 C2 C7 C6 . . . . 1.4(2) ?
    C1 C2 C7 C6 . . . . -175.72(14) ?
loop_
    _geom_hbond_atom_site_label_D
    _geom_hbond_atom_site_label_H
    _geom_hbond_atom_site_label_A
    _geom_hbond_site_symmetry_A
    _geom_hbond_distance_DH
    _geom_hbond_distance_HA
    _geom_hbond_distance_DA
    _geom_hbond_angle_DHA
    C9 H9B O1 1_554 0.98(2) 2.47(2) 3.2985(19) 142.1(16)
    C12 H12B S1 . 0.99(3) 2.55(2) 3.0860(18) 113.8(17)
    O2 H1B O1 3_567 0.93(2) 1.75(2) 2.6661(15) 165(5)
    O1 H1A O2 3_567 0.926(19) 1.78(2) 2.6661(15) 160(4)
    C3 H3 O3 1_556 0.94(2) 2.64(2) 3.536(2) 158(2)
    C6 H6 S1 4_565 0.89(2) 2.996(2) 3.8650(14) 166(2)
    C10 H10B Cg 3_666 1.00(2) 2.74(2) 3.6180(18) 147(2)
_shelx_space_group_comment
;
The symmetry employed for this shelxl refinement is uniquely defined
by the following loop, which should always be used as a source of
symmetry information in preference to the above space-group names.
They are only intended as comments.
;
_shelx_estimated_absorpt_T_min     0.961
_shelx_estimated_absorpt_T_max     0.979
_shelx_hkl_file
;
   1   0   0    0.01    0.02
  -1   0   0   -0.01    0.02
  -1   0   0    0.02    0.02
  -1   0   0    0.02    0.03
  -1   0   0    0.00    0.03
   1   0   0   -0.01    0.02
   1   0   0    0.04    0.03
   1   0   0   -0.02    0.02
   1   0   0    0.00    0.02
  -2   0   0  617.10   12.07
   2   0   0  620.78   11.75
  -3   0   0    0.00    0.03
  -3   0   0    0.05    0.05
  -3   0   0    0.02    0.04
   3   0   0    0.00    0.04
   3   0   0    0.04    0.04
   3   0   0    0.02    0.05
  -3   0   0   -0.01    0.03
   4   0   0    5.50    0.27
   4   0   0    5.42    0.23
  -4   0   0    5.55    0.28
   4   0   0    5.69    0.22
  -4   0   0    5.51    0.20
  -5   0   0    0.15    0.10
  -5   0   0    0.06    0.04
   5   0   0   -0.01    0.05
   5   0   0    0.01    0.08
  -5   0   0    0.02    0.05
   5   0   0    0.11    0.07
   6   0   0    0.27    0.10
   6   0   0    0.38    0.09
  -6   0   0    0.45    0.10
   6   0   0    0.28    0.12
  -6   0   0    0.37    0.13
  -7   0   0    0.02    0.11
   7   0   0   -0.02    0.08
   7   0   0    0.02    0.06
  -7   0   0   -0.01    0.06
  -8   0   0    4.85    0.38
   8   0   0    4.13    0.30
  -8   0   0    4.02    0.23
  -9   0   0   -0.02    0.13
   9   0   0   -0.06    0.08
 -10   0   0   -0.04    0.16
  10   0   0    0.05    0.13
   1  -1   0    3.00    0.10
   1  -1   0    3.04    0.11
  -1  -1   0    3.03    0.09
  -1  -1   0    3.07    0.09
  -1  -1   0    3.04    0.10
  -1  -1   0    3.06    0.11
   1  -1   0    2.94    0.10
   1   1   0    2.92    0.10
  -1   1   0    3.10    0.11
  -1   1   0    2.97    0.10
   1   1   0    3.13    0.11
   1   1   0    2.96    0.09
  -1   1   0    2.98    0.09
   2  -1   0   17.24    0.41
  -2  -1   0   17.72    0.40
   2  -1   0   18.19    0.44
  -2  -1   0   17.61    0.42
  -2  -1   0   18.14    0.40
   2  -1   0   17.57    0.40
  -2  -1   0   18.06    0.43
  -2   1   0   18.05    0.40
   2   1   0   18.06    0.40
  -2   1   0   18.01    0.43
  -2   1   0   17.40    0.42
   2   1   0   17.88    0.41
   2   1   0   17.90    0.44
   2   1   0   17.92    0.40
  -2   1   0   18.74    0.38
  -3  -1   0    0.92    0.08
  -3  -1   0    1.11    0.11
   3  -1   0    0.77    0.08
  -3  -1   0    1.04    0.08
  -3  -1   0    0.87    0.12
   3  -1   0    0.99    0.10
   3  -1   0    0.99    0.10
  -3  -1   0    0.94    0.10
   3  -1   0    0.85    0.09
  -3   1   0    0.92    0.12
   3   1   0    0.97    0.12
   3   1   0    1.01    0.08
  -3   1   0    1.05    0.08
   3   1   0    0.91    0.09
   3   1   0    0.93    0.08
  -3   1   0    1.06    0.10
  -3   1   0    1.05    0.11
  -4  -1   0  299.54    5.59
  -4  -1   0  304.54    5.72
   4  -1   0  298.88    5.70
   4  -1   0  305.16    5.61
  -4  -1   0  303.79    5.57
  -4   1   0  311.31    5.58
  -4   1   0  300.02    5.71
   4   1   0  308.17    5.59
   4   1   0  302.11    5.70
   5  -1   0   47.71    1.07
  -5  -1   0   48.30    1.06
   5  -1   0   48.09    1.11
  -5  -1   0   49.11    1.03
  -5  -1   0   49.69    1.21
  -5   1   0   49.09    1.04
  -5   1   0   49.37    1.20
   5   1   0   49.91    1.06
   5   1   0   48.49    1.11
   5   1   0   49.94    1.19
   6  -1   0   16.01    0.53
  -6  -1   0   16.96    0.62
  -6  -1   0   16.02    0.44
  -6  -1   0   16.38    0.48
   6  -1   0   16.02    0.49
  -6   1   0   16.41    0.61
   6   1   0   15.52    0.52
   6   1   0   16.35    0.47
   6   1   0   16.26    0.59
  -7  -1   0    2.71    0.18
   7  -1   0    3.17    0.20
   7  -1   0    3.04    0.24
  -7  -1   0    2.91    0.34
  -7   1   0    2.89    0.20
   7   1   0    3.20    0.24
   7   1   0    3.07    0.27
  -7   1   0    2.69    0.27
  -8  -1   0    4.99    0.40
   8  -1   0    5.85    0.28
  -8  -1   0    5.08    0.25
   8  -1   0    5.52    0.34
   8   1   0    4.97    0.32
  -8   1   0    5.32    0.28
  -8   1   0    5.42    0.40
   9  -1   0    1.87    0.26
  -9  -1   0    1.72    0.32
  -9   1   0    1.73    0.17
  -9   1   0    2.19    0.34
   9   1   0    1.99    0.26
  10  -1   0    0.97    0.22
 -10  -1   0    0.61    0.22
  10   1   0    0.44    0.17
 -10   1   0    0.45    0.22
   0  -2   0   11.39    0.25
   0  -2   0   11.63    0.24
   0   2   0   11.61    0.25
   0   2   0   11.24    0.24
   0   2   0   11.35    0.24
   1  -2   0  291.71    5.92
  -1  -2   0  287.34    5.99
   1   2   0  292.14    5.87
   1   2   0  292.38    6.05
  -1   2   0  293.68    6.00
  -2  -2   0  340.14    7.20
   2  -2   0  333.90    6.89
   2   2   0  330.81    6.78
  -2   2   0  341.04    7.16
   2   2   0  338.73    7.18
  -3  -2   0   64.24    1.31
   3  -2   0   63.62    1.29
  -3  -2   0   64.97    1.27
   3  -2   0   64.75    1.34
   3  -2   0   63.20    1.30
  -3  -2   0   65.25    1.27
  -3   2   0   65.45    1.35
   3   2   0   64.41    1.35
   3   2   0   64.00    1.30
  -3   2   0   65.14    1.27
  -3   2   0   63.01    1.33
   3   2   0   63.92    1.29
   4  -2   0   48.89    1.05
  -4  -2   0   49.08    1.14
  -4  -2   0   48.76    1.02
  -4  -2   0   48.64    1.02
   4  -2   0   48.20    1.07
   4   2   0   49.54    1.07
  -4   2   0   47.88    1.13
   4   2   0   49.52    1.13
  -4   2   0   49.41    1.02
  -5  -2   0    1.14    0.10
   5  -2   0    1.20    0.13
  -5  -2   0    1.23    0.11
   5  -2   0    1.85    0.16
  -5  -2   0    1.48    0.21
  -5   2   0    1.52    0.20
   5   2   0    1.36    0.13
   5   2   0    1.34    0.19
  -5   2   0    1.32    0.11
  -6  -2   0   18.55    0.50
   6  -2   0   19.14    0.56
  -6  -2   0   16.70    0.50
   6  -2   0   19.72    0.60
  -6  -2   0   19.05    0.67
   6   2   0   17.89    0.57
  -6   2   0   19.18    0.66
   6   2   0   19.75    0.67
  -7  -2   0    4.70    0.23
   7  -2   0    4.57    0.26
   7  -2   0    4.14    0.28
  -7  -2   0    4.46    0.34
  -7   2   0    3.97    0.32
   7   2   0    5.07    0.29
   7   2   0    3.90    0.32
  -8  -2   0    0.19    0.14
   8  -2   0    0.23    0.13
  -8  -2   0    0.02    0.06
   8  -2   0    0.14    0.10
  -8   2   0    0.22    0.09
   8   2   0    0.11    0.09
  -8   2   0    0.09    0.11
   8   2   0    0.24    0.14
   9  -2   0    1.11    0.20
   9  -2   0    1.21    0.16
  -9  -2   0    1.54    0.30
  -9   2   0    1.49    0.16
   9   2   0    1.30    0.23
  -9   2   0    1.09    0.24
  10  -2   0    1.24    0.22
 -10  -2   0    1.84    0.35
 -10   2   0    2.18    0.35
  10   2   0    1.53    0.26
   0  -3   0   -0.02    0.02
   0  -3   0    0.02    0.02
   0  -3   0   -0.02    0.02
   0   3   0    0.00    0.02
   0   3   0    0.00    0.02
   0   3   0    0.00    0.02
   0   3   0   -0.02    0.03
  -1  -3   0  413.83    8.73
   1  -3   0  436.89    8.77
  -1   3   0  448.21    8.87
   1   3   0  439.85    8.90
   2  -3   0  174.16    3.30
  -2  -3   0  178.98    3.27
  -2  -3   0  175.22    3.29
   2   3   0  174.19    3.26
  -2   3   0  179.13    3.30
  -3  -3   0  103.41    1.96
   3  -3   0  102.78    1.99
   3  -3   0  100.61    1.99
  -3  -3   0  102.00    1.95
  -3  -3   0   99.75    1.99
   3  -3   0  101.86    2.09
  -3   3   0  103.22    1.96
  -3   3   0  105.58    2.13
  -3   3   0  102.75    1.89
   3   3   0  101.69    1.96
  -3   3   0   99.79    2.03
   3   3   0   99.06    1.97
   3   3   0  104.29    2.04
   4  -3   0   14.55    0.44
  -4  -3   0   15.05    0.49
  -4  -3   0   14.79    0.40
  -4  -3   0   14.57    0.39
   4  -3   0   15.11    0.44
  -4   3   0   14.69    0.48
   4   3   0   14.68    0.48
  -4   3   0   14.67    0.40
   4   3   0   15.55    0.44
  -5  -3   0    9.42    0.30
  -5  -3   0    8.86    0.30
   5  -3   0    9.13    0.35
   5  -3   0    9.00    0.34
  -5  -3   0    8.51    0.40
  -5   3   0    9.26    0.40
   5   3   0    9.24    0.34
   5   3   0    8.67    0.39
   6  -3   0    0.99    0.16
  -6  -3   0    0.85    0.11
  -6  -3   0    1.01    0.12
  -6  -3   0    1.05    0.20
   6  -3   0    0.91    0.15
   6   3   0    1.00    0.16
   6   3   0    0.83    0.18
  -6   3   0    0.98    0.19
  -7  -3   0    7.63    0.44
   7  -3   0    7.34    0.36
  -7  -3   0    7.02    0.28
   7  -3   0    6.71    0.33
   7   3   0    7.67    0.36
  -7   3   0    7.29    0.42
   7   3   0    6.89    0.41
  -8  -3   0    2.14    0.34
  -8  -3   0    1.68    0.14
   8  -3   0    1.77    0.19
   8  -3   0    2.32    0.27
   8   3   0    1.88    0.30
  -8   3   0    1.74    0.28
  -8   3   0    1.82    0.18
   8   3   0    1.80    0.25
  -9  -3   0    1.18    0.26
   9  -3   0    0.80    0.19
   9  -3   0    0.95    0.16
  -9   3   0    1.36    0.18
   9   3   0    1.24    0.21
  -9   3   0    1.05    0.23
 -10  -3   0    0.12    0.18
  10  -3   0    0.02    0.14
  10   3   0   -0.13    0.10
 -10   3   0    0.33    0.17
   0  -4   0  101.51    1.89
   0   4   0   99.85    1.90
  -1  -4   0   63.76    1.23
   1  -4   0   63.40    1.23
  -1  -4   0   61.53    1.22
   1  -4   0   63.76    1.24
  -1  -4   0   63.57    1.21
   1  -4   0   63.47    1.21
  -1   4   0   62.71    1.23
   1   4   0   62.16    1.23
   1   4   0   62.42    1.21
   1   4   0   62.65    1.23
  -1   4   0   63.68    1.21
  -1   4   0   62.51    1.21
  -1   4   0   63.04    1.23
   2  -4   0   27.83    0.62
   2  -4   0   27.39    0.61
  -2  -4   0   27.62    0.62
  -2  -4   0   27.30    0.59
   2  -4   0   27.39    0.63
  -2  -4   0   26.73    0.60
  -2   4   0   26.55    0.61
  -2   4   0   27.34    0.63
   2   4   0   27.39    0.61
  -2   4   0   27.55    0.61
   2   4   0   27.98    0.60
   2   4   0   27.77    0.63
  -3  -4   0   49.57    1.01
   3  -4   0   51.21    1.06
  -3  -4   0   50.19    1.06
  -3  -4   0   49.76    1.03
   3  -4   0   48.92    1.05
  -3   4   0   49.45    1.03
  -3   4   0   48.48    1.09
   3   4   0   48.51    1.09
   3   4   0   49.77    1.04
   3   4   0   49.58    1.03
  -4  -4   0  135.28    2.60
   4  -4   0  136.34    2.64
  -4  -4   0  134.18    2.58
   4  -4   0  135.51    2.65
   4   4   0  136.04    2.63
   4   4   0  135.64    2.71
  -4   4   0  135.36    2.71
   5  -4   0    1.57    0.15
  -5  -4   0    1.63    0.13
  -5  -4   0    1.51    0.12
  -5  -4   0    1.63    0.21
   5  -4   0    1.57    0.15
  -5   4   0    1.88    0.18
   5   4   0    1.67    0.15
   5   4   0    1.61    0.21
   6  -4   0    0.73    0.15
  -6  -4   0    0.64    0.16
   6  -4   0    0.85    0.14
  -6  -4   0    0.95    0.12
   6   4   0    0.68    0.13
  -6   4   0    0.74    0.17
   6   4   0    0.82    0.17
   7  -4   0    0.25    0.10
   7  -4   0    0.06    0.09
  -7  -4   0    0.06    0.06
  -7  -4   0    0.21    0.15
   7   4   0    0.07    0.12
   7   4   0    0.18    0.10
  -7   4   0    0.12    0.10
   8  -4   0    0.20    0.12
  -8  -4   0    0.28    0.16
   8  -4   0    0.04    0.09
  -8  -4   0    0.01    0.06
   8   4   0    0.15    0.14
  -8   4   0    0.10    0.13
   8   4   0    0.14    0.11
  -9  -4   0    0.04    0.13
   9  -4   0    0.22    0.15
   9  -4   0    0.06    0.11
  -9   4   0    0.06    0.10
  -9   4   0   -0.09    0.12
   9   4   0    0.05    0.11
   9   4   0   -0.05    0.12
  10  -4   0    0.00    0.12
 -10  -4   0    0.35    0.18
 -10   4   0    0.44    0.17
  10   4   0    0.01    0.12
 -10   4   0    0.05    0.11
   0  -5   0    0.07    0.04
   0  -5   0    0.00    0.03
   0  -5   0   -0.01    0.03
   0   5   0   -0.01    0.02
   0   5   0    0.12    0.04
   0   5   0   -0.04    0.03
   0   5   0   -0.05    0.03
   1  -5   0  199.34    5.08
  -1  -5   0  209.47    5.18
   1   5   0  218.05    5.35
  -1   5   0  203.53    5.20
   1   5   0  205.04    5.05
  -2  -5   0   63.06    1.29
  -2  -5   0   63.17    1.26
  -2  -5   0   63.68    1.27
   2  -5   0   68.56    1.28
   2  -5   0   62.76    1.29
   2  -5   0   61.21    1.30
   2   5   0   63.07    1.28
   2   5   0   62.20    1.25
   2   5   0   63.84    1.30
  -2   5   0   64.03    1.28
  -2   5   0   63.21    1.27
  -2   5   0   63.04    1.29
   3  -5   0   20.12    0.52
   3  -5   0   20.19    0.53
  -3  -5   0   20.84    0.53
  -3  -5   0   19.90    0.49
   3   5   0   21.00    0.57
  -3   5   0   20.76    0.56
   3   5   0   20.36    0.51
   3   5   0   20.41    0.52
   4  -5   0    4.24    0.22
  -4  -5   0    4.41    0.19
   4  -5   0    4.38    0.23
  -4  -5   0    4.26    0.20
  -4   5   0    3.99    0.13
   4   5   0    4.45    0.25
   4   5   0    4.21    0.20
  -4   5   0    4.33    0.25
   4   5   0    4.32    0.21
  -5  -5   0    4.05    0.20
  -5  -5   0    3.08    0.17
   5  -5   0    4.10    0.24
   5  -5   0    4.03    0.23
  -5   5   0    3.34    0.24
   5   5   0    3.37    0.25
   5   5   0    4.15    0.22
  -6  -5   0    0.25    0.08
   6  -5   0    0.28    0.11
  -6  -5   0    0.28    0.13
   6  -5   0    0.29    0.11
  -6   5   0    0.35    0.12
   6   5   0    0.22    0.10
   6   5   0    0.10    0.10
   7  -5   0    3.14    0.25
  -7  -5   0    3.74    0.33
   7  -5   0    2.90    0.23
  -7  -5   0    3.31    0.19
   7   5   0    3.41    0.24
   7   5   0    3.22    0.30
  -7   5   0    3.60    0.30
   8  -5   0   -0.03    0.11
  -8  -5   0    0.34    0.16
   8  -5   0    0.07    0.09
  -8  -5   0   -0.05    0.05
   8   5   0    0.08    0.11
  -8   5   0   -0.13    0.13
   8   5   0   -0.16    0.09
   9  -5   0    1.92    0.23
  -9  -5   0    1.29    0.29
   9  -5   0    1.25    0.23
   9   5   0    1.19    0.27
  -9   5   0    1.44    0.28
   9   5   0    1.43    0.23
  10  -5   0    3.72    0.35
 -10  -5   0    3.95    0.40
 -10   5   0    4.28    0.36
 -10   5   0    3.67    0.39
  10   5   0    4.17    0.33
   0  -6   0   32.56    0.72
   0  -6   0   32.47    0.70
   0  -6   0   32.67    0.67
   0   6   0   32.49    0.70
   0   6   0   33.55    0.67
   0   6   0   32.67    0.72
   0   6   0   32.20    0.68
   1  -6   0   12.44    0.35
   1  -6   0   11.93    0.33
  -1  -6   0   12.21    0.31
  -1  -6   0   11.64    0.33
   1  -6   0   11.94    0.31
  -1   6   0   11.79    0.33
  -1   6   0   12.36    0.32
   1   6   0   11.62    0.33
   1   6   0   12.14    0.34
  -1   6   0   12.20    0.31
  -1   6   0   12.15    0.34
   1   6   0   11.60    0.31
   2  -6   0    8.31    0.26
   2  -6   0    8.49    0.29
  -2  -6   0    7.94    0.26
  -2  -6   0    8.38    0.26
   2  -6   0    8.13    0.28
   2   6   0    8.11    0.25
   2   6   0    8.41    0.28
   2   6   0    8.80    0.29
  -2   6   0    8.58    0.27
  -2   6   0    6.97    0.26
  -3  -6   0   38.79    0.87
  -3  -6   0   37.25    0.84
   3  -6   0   39.07    0.87
   3  -6   0   38.93    0.89
   3   6   0   38.90    0.87
   3   6   0   40.05    0.92
   3   6   0   37.51    0.84
  -3   6   0   39.25    0.91
   4  -6   0   50.87    1.16
  -4  -6   0   51.75    1.12
   4  -6   0   51.42    1.14
  -4  -6   0   49.76    1.08
   4   6   0   51.44    1.11
  -4   6   0   51.87    1.19
   4   6   0   51.12    1.12
   4   6   0   51.35    1.20
   5  -6   0   13.94    0.48
  -5  -6   0   13.97    0.41
   5  -6   0   14.45    0.48
   5   6   0   14.26    0.53
  -5   6   0   13.71    0.51
   5   6   0   13.72    0.44
  -6  -6   0   10.19    0.49
   6  -6   0   10.83    0.43
   6  -6   0   10.13    0.42
  -6  -6   0    9.74    0.34
  -6   6   0    9.84    0.46
   6   6   0   10.07    0.39
   6   6   0   10.83    0.48
   7  -6   0    7.29    0.37
  -7  -6   0    7.52    0.28
  -7  -6   0    7.30    0.45
   7  -6   0    7.21    0.37
   7   6   0    7.45    0.36
   7   6   0    7.24    0.44
  -7   6   0    8.29    0.45
  -8  -6   0    1.39    0.13
   8  -6   0    1.46    0.23
  -8  -6   0    1.97    0.33
   8  -6   0    1.46    0.21
   8   6   0    1.82    0.23
  -8   6   0    1.91    0.29
   8   6   0    1.20    0.25
  -9  -6   0    0.67    0.22
   9  -6   0    0.62    0.16
   9  -6   0    0.68    0.18
   9   6   0    0.86    0.24
  -9   6   0    0.76    0.19
  -9   6   0    0.69    0.21
   9   6   0    0.55    0.17
 -10  -6   0    6.98    0.55
  10  -6   0    7.20    0.46
 -10   6   0    6.96    0.50
  10   6   0    6.83    0.41
  10   6   0    6.39    0.52
 -10   6   0    7.13    0.47
   0  -7   0   -0.04    0.03
   0  -7   0    0.06    0.04
   0  -7   0   -0.01    0.04
   0   7   0    0.01    0.04
   0   7   0    0.04    0.03
  -1  -7   0    5.18    0.18
  -1  -7   0    5.31    0.21
   1  -7   0    5.32    0.19
   1  -7   0    5.28    0.22
   1  -7   0    4.85    0.20
  -1   7   0    5.81    0.21
   1   7   0    5.48    0.22
  -1   7   0    5.41    0.20
  -1   7   0    5.60    0.19
   1   7   0    5.18    0.21
   1   7   0    5.42    0.20
  -2  -7   0   25.92    0.63
   2  -7   0   27.50    0.63
   2  -7   0   26.98    0.67
  -2  -7   0   27.39    0.62
  -2   7   0   27.78    0.64
   2   7   0   26.88    0.62
   2   7   0   26.82    0.66
   2   7   0   27.89    0.66
  -2   7   0   26.32    0.65
   3  -7   0   22.54    0.60
  -3  -7   0   21.84    0.56
  -3  -7   0   21.39    0.55
   3  -7   0   22.04    0.57
   3   7   0   22.34    0.61
  -3   7   0   22.45    0.60
  -3   7   0   22.34    0.57
   3   7   0   21.66    0.54
   4  -7   0   34.73    0.84
  -4  -7   0   33.69    0.79
   4  -7   0   33.14    0.86
   4   7   0   34.70    0.90
  -4   7   0   35.08    0.88
   4   7   0   34.17    0.80
   5  -7   0    3.96    0.24
   5  -7   0    4.13    0.25
  -5  -7   0    3.98    0.20
   5   7   0    3.45    0.21
  -5   7   0    3.37    0.25
   5   7   0    3.35    0.26
  -6  -7   0   18.56    0.52
   6  -7   0   18.45    0.62
   6  -7   0   19.80    0.63
  -6  -7   0   19.89    0.72
   6   7   0   18.82    0.69
   6   7   0   19.49    0.59
  -6   7   0   19.39    0.67
  -7  -7   0    6.49    0.27
   7  -7   0    6.31    0.35
  -7  -7   0    6.26    0.42
   7  -7   0    6.32    0.36
  -7   7   0    6.52    0.40
   7   7   0    6.51    0.33
   7   7   0    6.00    0.39
  -8  -7   0   12.50    0.40
  -8  -7   0   13.29    0.67
   8  -7   0   13.53    0.57
   8  -7   0   13.89    0.56
  -8   7   0   11.97    0.60
   8   7   0   13.48    0.65
   8   7   0   14.54    0.54
  -8   7   0   13.64    0.57
  -9  -7   0    1.26    0.29
   9  -7   0    1.21    0.20
   9  -7   0    1.02    0.22
   9   7   0    0.57    0.21
  -9   7   0    0.89    0.22
  -9   7   0    1.08    0.22
   9   7   0    1.00    0.19
 -10  -7   0    0.18    0.17
  10  -7   0   -0.03    0.12
 -10   7   0    0.28    0.19
 -10   7   0    0.02    0.15
  10   7   0   -0.02    0.14
  10   7   0   -0.06    0.11
   0  -8   0  107.42    2.13
   0  -8   0  112.58    2.05
   0   8   0  106.44    2.10
   0   8   0  106.85    2.08
   0   8   0  107.93    2.04
   1  -8   0   12.86    0.40
  -1  -8   0   13.45    0.34
  -1  -8   0   13.51    0.40
   1   8   0   13.29    0.39
  -1   8   0   13.22    0.35
  -1   8   0   13.25    0.38
  -1   8   0   14.19    0.38
   1   8   0   12.83    0.36
   2  -8   0  105.43    2.07
  -2  -8   0  103.67    2.09
   2  -8   0  103.51    2.12
  -2  -8   0  107.45    2.05
  -2   8   0  105.50    2.10
   2   8   0  107.04    2.06
   2   8   0  108.40    2.12
  -2   8   0  109.07    2.08
  -3  -8   0   38.21    0.89
  -3  -8   0   39.58    0.89
   3  -8   0   39.88    0.90
   3  -8   0   39.40    0.95
   3   8   0   38.02    0.95
  -3   8   0   40.57    0.91
   3   8   0   40.07    0.88
  -3   8   0   39.74    0.93
   4  -8   0   13.11    0.44
  -4  -8   0   13.19    0.40
   4  -8   0   13.10    0.46
   4   8   0   12.96    0.40
  -4   8   0   13.32    0.44
  -4   8   0   13.38    0.46
   4   8   0   12.15    0.47
   5  -8   0   20.17    0.64
  -5  -8   0   19.18    0.54
   5  -8   0   19.78    0.61
  -5   8   0   20.32    0.61
  -5   8   0   20.13    0.65
   5   8   0   20.60    0.57
   5   8   0   19.37    0.66
   6  -8   0    0.06    0.09
   6  -8   0   -0.03    0.08
  -6  -8   0   -0.01    0.06
   6   8   0    0.24    0.09
  -6   8   0    0.13    0.09
  -6   8   0    0.12    0.11
   6   8   0   -0.05    0.09
  -7  -8   0    4.45    0.22
   7  -8   0    4.59    0.31
  -7  -8   0    4.55    0.36
   7  -8   0    3.95    0.29
  -7   8   0    3.82    0.31
  -7   8   0    3.78    0.29
   7   8   0    4.03    0.34
   7   8   0    4.74    0.28
   8  -8   0    0.25    0.15
   8  -8   0    0.43    0.15
  -8  -8   0    0.27    0.19
  -8  -8   0    0.26    0.09
   8   8   0    0.39    0.13
  -8   8   0    0.33    0.16
  -8   8   0    0.33    0.15
   8   8   0    0.65    0.21
   9  -8   0    4.93    0.35
  -9  -8   0    5.36    0.45
   9  -8   0    4.50    0.36
   9   8   0    4.96    0.44
  -9   8   0    5.00    0.42
   9   8   0    4.34    0.30
  -9   8   0    4.56    0.37
  10  -8   0   -0.07    0.12
 -10  -8   0    0.23    0.18
  10   8   0   -0.16    0.10
 -10   8   0    0.15    0.17
  10   8   0    0.20    0.17
 -10   8   0   -0.13    0.13
   0  -9   0    0.03    0.06
   0  -9   0    0.10    0.04
   0   9   0   -0.01    0.05
   0   9   0    0.04    0.05
   0   9   0    0.04    0.03
  -1  -9   0   24.01    0.54
  -1  -9   0   24.20    0.61
   1  -9   0   22.48    0.61
  -1   9   0   23.83    0.58
   1   9   0   22.86    0.57
  -1   9   0   23.42    0.59
   1   9   0   22.92    0.59
  -2  -9   0   11.87    0.38
   2  -9   0   11.59    0.36
  -2  -9   0   11.76    0.34
   2  -9   0   11.26    0.40
   2   9   0   11.86    0.35
  -2   9   0   11.78    0.37
  -2   9   0   11.80    0.38
   2   9   0   11.89    0.40
   3  -9   0    0.19    0.09
   3  -9   0    0.17    0.08
  -3  -9   0    0.20    0.07
  -3  -9   0    0.05    0.07
  -3   9   0    0.14    0.08
   3   9   0    0.16    0.06
  -3   9   0    0.10    0.07
   3   9   0    0.13    0.08
   4  -9   0    3.17    0.21
   4  -9   0    3.01    0.23
  -4  -9   0    2.99    0.18
   4   9   0    2.99    0.18
  -4   9   0    3.27    0.21
  -4   9   0    3.19    0.22
   4   9   0    3.01    0.23
  -5  -9   0    2.47    0.18
   5  -9   0    2.58    0.23
   5  -9   0    2.53    0.20
   5   9   0    2.11    0.22
  -5   9   0    2.43    0.20
   5   9   0    2.25    0.17
  -5   9   0    2.61    0.22
   6  -9   0    0.98    0.18
  -6  -9   0    0.90    0.13
   6  -9   0    0.56    0.14
  -6   9   0    1.17    0.20
  -6   9   0    1.06    0.19
   6   9   0    1.13    0.16
   6   9   0    0.76    0.18
  -7  -9   0    0.05    0.13
   7  -9   0    0.08    0.10
  -7  -9   0    0.07    0.06
   7  -9   0    0.13    0.10
   7   9   0    0.03    0.09
   7   9   0   -0.06    0.13
  -7   9   0   -0.15    0.10
  -7   9   0    0.17    0.12
   8  -9   0    1.27    0.23
   8  -9   0    1.34    0.22
  -8  -9   0    1.14    0.14
  -8  -9   0    1.19    0.25
   8   9   0    0.91    0.21
  -8   9   0    1.16    0.22
   8   9   0    1.31    0.20
  -8   9   0    1.05    0.23
   9  -9   0    0.42    0.15
   9  -9   0    0.07    0.12
  -9  -9   0    0.02    0.16
  -9   9   0    0.03    0.14
  -9   9   0   -0.05    0.11
   9   9   0    0.00    0.11
   9   9   0    0.14    0.17
   0 -10   0  286.03    5.28
   0 -10   0  287.84    5.40
   0  10   0  285.57    5.28
   0  10   0  291.80    5.35
  -1 -10   0    1.91    0.16
  -1 -10   0    1.89    0.11
   1 -10   0    1.90    0.16
  -1  10   0    1.92    0.14
   1  10   0    1.74    0.13
  -1  10   0    1.95    0.15
   1  10   0    1.71    0.14
  -2 -10   0   26.76    0.63
   2 -10   0   26.57    0.66
   2 -10   0   26.89    0.73
  -2 -10   0   26.37    0.69
   2  10   0   26.59    0.71
  -2  10   0   26.96    0.69
  -2  10   0   27.82    0.69
   2  10   0   27.56    0.65
   3 -10   0    1.08    0.14
  -3 -10   0    1.38    0.12
  -3 -10   0    1.34    0.14
   3 -10   0    1.55    0.20
   3  10   0    1.58    0.13
  -3  10   0    1.52    0.15
  -3  10   0    1.40    0.14
   3  10   0    1.47    0.15
   4 -10   0    5.65    0.31
   4 -10   0    6.40    0.30
  -4 -10   0    6.63    0.29
   4  10   0    6.50    0.34
   4  10   0    6.01    0.27
  -4  10   0    6.47    0.31
  -4  10   0    6.31    0.31
   5 -10   0    3.41    0.24
  -5 -10   0    3.44    0.21
   5 -10   0    3.60    0.27
   5  10   0    3.54    0.28
  -5  10   0    3.63    0.25
  -5  10   0    3.65    0.26
   5  10   0    3.75    0.22
  -6 -10   0    0.07    0.08
   6 -10   0    0.00    0.09
   6 -10   0    0.15    0.12
   6  10   0    0.10    0.12
  -6  10   0    0.21    0.12
  -6  10   0    0.08    0.11
   6  10   0    0.00    0.08
   7 -10   0    0.02    0.10
   7 -10   0    0.06    0.11
  -7 -10   0    0.05    0.14
  -7 -10   0    0.14    0.08
  -7  10   0    0.26    0.15
  -7  10   0   -0.12    0.10
   7  10   0    0.15    0.10
   7  10   0    0.05    0.13
   8 -10   0    0.05    0.11
  -8 -10   0    0.53    0.19
  -8 -10   0    0.15    0.08
   8 -10   0    0.34    0.15
  -8  10   0    0.12    0.13
   8  10   0    0.20    0.11
   8  10   0    0.12    0.12
  -8  10   0    0.64    0.18
  -9 -10   0    0.40    0.20
   9 -10   0    0.47    0.18
   9 -10   0    0.56    0.19
   9  10   0    0.38    0.16
   9  10   0    0.68    0.23
  -9  10   0    0.42    0.18
  -9  10   0    0.66    0.21
   0 -11   0   -0.03    0.06
   0  11   0    0.04    0.06
   0  11   0    0.04    0.07
  -1 -11   0    6.63    0.30
  -1 -11   0    6.65    0.23
   1 -11   0    6.54    0.30
  -1  11   0    7.71    0.29
  -1  11   0    7.07    0.29
   1  11   0    6.76    0.27
   1  11   0    7.63    0.31
   1  11   0    6.84    0.22
   2 -11   0    0.18    0.08
  -2 -11   0    0.18    0.06
  -2 -11   0    0.13    0.09
   2 -11   0    0.03    0.08
  -2  11   0    0.08    0.08
  -2  11   0    0.06    0.07
   2  11   0    0.21    0.07
   2  11   0    0.01    0.07
   3 -11   0   59.95    1.31
  -3 -11   0   60.56    1.32
   3 -11   0   59.27    1.39
   3  11   0   58.24    1.26
  -3  11   0   60.30    1.33
   3  11   0   59.78    1.38
  -3  11   0   58.81    1.34
  -4 -11   0   43.87    1.03
   4 -11   0   38.87    1.09
   4 -11   0   44.49    1.06
  -4  11   0   44.92    1.09
  -4  11   0   45.60    1.07
   4  11   0   43.92    1.00
   4  11   0   43.79    1.13
   5 -11   0   13.99    0.51
   5 -11   0   13.97    0.56
  -5 -11   0   13.69    0.46
  -5  11   0   14.42    0.52
   5  11   0   13.39    0.44
  -5  11   0   13.84    0.53
   5  11   0   13.49    0.57
   6 -11   0    6.41    0.38
   6 -11   0    5.91    0.35
  -6 -11   0    5.65    0.28
   6  11   0    6.17    0.30
   6  11   0    5.95    0.40
  -6  11   0    5.86    0.35
  -6  11   0    5.61    0.35
   7 -11   0   -0.03    0.11
   7 -11   0    0.04    0.10
  -7 -11   0    0.17    0.09
   7  11   0    0.10    0.09
   7  11   0    0.12    0.13
  -7  11   0   -0.07    0.09
  -8 -11   0    1.01    0.14
   8 -11   0    1.05    0.21
  -8 -11   0    0.72    0.24
   8 -11   0    1.32    0.25
   8  11   0    0.99    0.24
  -8  11   0    1.07    0.21
   8  11   0    1.07    0.18
  -8  11   0    1.04    0.24
   9 -11   0    0.76    0.20
   9 -11   0    0.62    0.18
  -9 -11   0    0.95    0.27
  -9  11   0    0.60    0.20
   9  11   0    1.33    0.29
  -9  11   0    0.77    0.21
   9  11   0    0.80    0.17
   0 -12   0    3.75    0.23
   0  12   0    3.73    0.21
   0  12   0    4.05    0.22
  -1 -12   0    0.92    0.15
  -1 -12   0    0.96    0.14
   1 -12   0    0.52    0.12
  -1  12   0    0.74    0.12
  -1  12   0    0.74    0.13
   1  12   0    0.66    0.12
   1  12   0    0.78    0.13
   1  12   0    0.68    0.08
  -2 -12   0   17.61    0.56
   2 -12   0   18.35    0.59
  -2 -12   0   17.94    0.47
   2  12   0   18.45    0.51
  -2  12   0   18.73    0.55
   2  12   0   18.85    0.57
  -2  12   0   17.82    0.55
  -3 -12   0    0.21    0.10
   3 -12   0    0.17    0.09
   3 -12   0    0.25    0.11
   3  12   0    0.18    0.07
  -3  12   0    0.09    0.09
  -3  12   0    0.28    0.11
   3  12   0    0.24    0.11
   4 -12   0    1.08    0.17
  -4 -12   0    1.14    0.17
   4 -12   0    0.92    0.19
   4  12   0    0.98    0.18
  -4  12   0    1.17    0.19
   4  12   0    1.05    0.14
  -4  12   0    1.02    0.16
  -5 -12   0    3.14    0.22
   5 -12   0    2.64    0.26
   5 -12   0    2.61    0.23
  -5  12   0    2.58    0.23
   5  12   0    2.46    0.25
   5  12   0    3.04    0.19
  -5  12   0    2.76    0.23
   6 -12   0    1.10    0.19
  -6 -12   0    1.17    0.17
   6 -12   0    0.72    0.18
   6  12   0    0.92    0.15
  -6  12   0    1.10    0.20
  -6  12   0    1.40    0.22
   6  12   0    1.42    0.24
   7 -12   0   27.57    0.94
   7 -12   0   28.68    0.90
  -7 -12   0   28.35    0.76
  -7  12   0   27.04    0.91
   7  12   0   27.27    0.98
  -7  12   0   28.17    0.90
   7  12   0   28.30    0.78
   8 -12   0    0.10    0.12
   8 -12   0    0.09    0.15
  -8 -12   0   -0.02    0.14
  -8  12   0    0.13    0.13
  -8  12   0    0.02    0.13
   8  12   0    0.12    0.16
   8  12   0    0.14    0.10
   9 -12   0    1.74    0.29
   9 -12   0    1.72    0.28
  -9 -12   0    1.44    0.33
  -9  12   0    1.92    0.30
   9  12   0    1.24    0.31
  -9  12   0    1.89    0.31
   9  12   0    2.00    0.24
   0 -13   0    0.00    0.08
   0  13   0    0.02    0.07
   0  13   0    0.03    0.07
  -1 -13   0   65.94    1.48
   1 -13   0   63.44    1.49
   1  13   0   64.24    1.40
  -1  13   0   66.22    1.44
  -1  13   0   64.12    1.42
   1  13   0   67.91    1.47
  -2 -13   0    8.17    0.36
   2 -13   0    8.84    0.39
  -2  13   0    7.74    0.34
   2  13   0    7.90    0.31
   2  13   0    7.32    0.35
  -2  13   0    7.98    0.34
   3 -13   0   70.91    1.56
  -3 -13   0   73.20    1.59
   3 -13   0   71.40    1.66
  -3  13   0   71.10    1.58
  -3  13   0   71.14    1.59
   3  13   0   68.93    1.49
   3  13   0   72.62    1.64
   4 -13   0    1.81    0.19
  -4 -13   0    1.75    0.19
   4 -13   0    2.16    0.27
  -4  13   0    1.80    0.22
  -4  13   0    1.96    0.20
   4  13   0    1.73    0.15
   4  13   0    2.11    0.26
   5 -13   0    0.02    0.10
  -5 -13   0   -0.07    0.08
   5 -13   0    0.01    0.08
   5  13   0   -0.01    0.07
  -5  13   0    0.01    0.09
  -5  13   0    0.14    0.10
   5  13   0   -0.08    0.08
   6 -13   0   -0.04    0.08
   6 -13   0    0.17    0.13
  -6 -13   0    0.04    0.08
  -6  13   0    0.06    0.10
   6  13   0    0.03    0.12
  -6  13   0    0.08    0.12
   7 -13   0    2.51    0.26
   7 -13   0    2.75    0.34
  -7 -13   0    3.20    0.23
   7  13   0    3.05    0.32
  -7  13   0    3.21    0.29
  -7  13   0    2.39    0.30
   7  13   0    2.57    0.21
   8 -13   0    1.69    0.27
  -8 -13   0    1.67    0.32
   8 -13   0    1.62    0.26
  -8  13   0    1.49    0.27
   8  13   0    2.00    0.21
   8  13   0    1.83    0.32
  -8  13   0    1.88    0.29
  -9 -13   0   -0.14    0.15
   9 -13   0    0.14    0.17
   9 -13   0    0.05    0.16
  -9  13   0    0.05    0.14
   9  13   0    0.00    0.14
  -9  13   0   -0.13    0.13
   9  13   0    0.13    0.16
   0 -14   0   14.12    0.52
   0  14   0   13.96    0.47
   0  14   0   13.70    0.48
  -1 -14   0   36.51    0.97
   1 -14   0   37.25    1.00
   1  14   0   36.17    0.90
  -1  14   0   38.63    0.94
   1  14   0   36.74    0.95
  -1  14   0   37.68    0.94
   2 -14   0    5.19    0.31
  -2 -14   0    5.43    0.30
  -2  14   0    5.05    0.28
   2  14   0    5.17    0.25
   2  14   0    5.43    0.31
  -2  14   0    5.07    0.28
  -3 -14   0    2.11    0.20
   3 -14   0    2.56    0.24
   3  14   0    2.48    0.17
  -3  14   0    2.39    0.21
   3  14   0    2.24    0.22
  -3  14   0    2.42    0.21
   4 -14   0   10.35    0.43
   4 -14   0   10.45    0.49
  -4 -14   0   10.13    0.43
  -4  14   0   10.88    0.46
   4  14   0    9.67    0.47
  -4  14   0   10.16    0.44
   4  14   0   10.32    0.37
  -5 -14   0   -0.02    0.09
   5 -14   0    0.03    0.12
   5 -14   0    0.01    0.09
   5  14   0    0.10    0.08
  -5  14   0    0.23    0.12
   5  14   0   -0.03    0.10
  -5  14   0    0.27    0.11
   6 -14   0    0.38    0.14
  -6 -14   0    0.56    0.14
   6 -14   0    0.23    0.13
   6  14   0    0.33    0.11
  -6  14   0    0.38    0.15
  -6  14   0    0.42    0.15
   6  14   0    0.42    0.17
   7 -14   0    0.31    0.15
   7 -14   0    0.27    0.16
  -7 -14   0   -0.01    0.09
  -7  14   0    0.23    0.14
   7  14   0    0.23    0.10
   7  14   0    0.24    0.14
  -7  14   0    0.46    0.16
  -8 -14   0    0.47    0.21
   8 -14   0    1.03    0.22
   8 -14   0    1.34    0.25
  -8  14   0    1.22    0.26
  -8  14   0    0.63    0.20
   8  14   0    0.79    0.16
   8  14   0    0.73    0.20
   0 -15   0   -0.06    0.08
   0  15   0    0.02    0.08
   0  15   0   -0.12    0.07
   1 -15   0   17.50    0.62
  -1 -15   0   17.30    0.60
   1  15   0   16.21    0.53
   1  15   0   17.63    0.58
  -1  15   0   18.10    0.58
  -1  15   0   17.58    0.57
  -2 -15   0    1.36    0.21
   2 -15   0    1.25    0.21
  -2  15   0    1.51    0.20
   2  15   0    1.47    0.15
  -2  15   0    1.59    0.21
   2  15   0    1.49    0.20
   3 -15   0    2.58    0.30
  -3 -15   0    2.28    0.22
  -3  15   0    2.19    0.21
   3  15   0    2.06    0.16
  -3  15   0    2.29    0.21
   3  15   0    1.90    0.24
   4 -15   0    0.30    0.12
  -4 -15   0    0.14    0.11
   4 -15   0    0.35    0.13
  -4  15   0    0.20    0.11
   4  15   0    0.41    0.15
   4  15   0    0.35    0.10
  -4  15   0    0.13    0.11
   5 -15   0   12.79    0.53
  -5 -15   0   12.98    0.51
   5 -15   0   12.05    0.58
  -5  15   0   13.17    0.56
   5  15   0   12.92    0.60
   5  15   0   13.35    0.44
  -5  15   0   14.15    0.55
   6 -15   0    4.02    0.31
  -6 -15   0    3.63    0.26
   6 -15   0    3.48    0.33
   6  15   0    3.93    0.23
  -6  15   0    3.55    0.30
  -6  15   0    4.15    0.33
   6  15   0    3.63    0.34
  -7 -15   0    3.52    0.25
   7 -15   0    3.57    0.34
   7 -15   0    3.01    0.29
  -7  15   0    4.01    0.33
  -7  15   0    3.61    0.32
   7  15   0    3.46    0.36
   7  15   0    3.40    0.23
   8 -15   0    0.17    0.14
   8 -15   0    0.22    0.17
  -8 -15   0   -0.21    0.18
   8  15   0    0.21    0.17
  -8  15   0    0.00    0.14
  -8  15   0    0.08    0.16
   0 -16   0    0.39    0.13
   0  16   0    0.04    0.10
   0  16   0    0.16    0.09
  -1 -16   0    2.08    0.25
   1 -16   0    2.30    0.27
  -1  16   0    1.83    0.23
   1  16   0    1.88    0.18
   1  16   0    1.77    0.19
  -1  16   0    1.69    0.18
  -2 -16   0    2.10    0.21
   2 -16   0    2.27    0.28
   2  16   0    2.18    0.21
  -2  16   0    2.02    0.20
   2  16   0    1.99    0.17
  -2  16   0    1.96    0.23
  -3 -16   0   11.67    0.48
   3 -16   0   10.92    0.53
  -3  16   0   10.29    0.46
   3  16   0   11.08    0.39
  -3  16   0   10.62    0.46
   3  16   0   10.35    0.48
   4 -16   0   17.11    0.70
  -4 -16   0   17.63    0.62
  -4  16   0   18.70    0.65
  -4  16   0   17.20    0.64
   4  16   0   17.26    0.51
   4  16   0   16.89    0.67
  -5 -16   0    0.48    0.14
   5 -16   0    0.72    0.20
   5 -16   0    0.69    0.17
  -5  16   0    0.79    0.18
  -5  16   0    0.75    0.18
   5  16   0    0.64    0.12
   5  16   0    0.64    0.20
  -6 -16   0    3.08    0.24
   6 -16   0    3.02    0.28
   6 -16   0    3.52    0.34
   6  16   0    2.84    0.21
  -6  16   0    2.36    0.31
   6  16   0    3.02    0.38
  -6  16   0    2.99    0.29
   7 -16   0    3.43    0.32
   7 -16   0    4.20    0.38
  -7 -16   0    3.50    0.26
   7  16   0    3.70    0.39
  -7  16   0    4.32    0.36
  -7  16   0    2.94    0.31
   7  16   0    4.28    0.40
   8 -16   0    0.85    0.20
   8 -16   0    0.59    0.19
   8  16   0    0.19    0.18
  -8  16   0    0.72    0.19
   0 -17   0    0.08    0.10
   0  17   0   -0.04    0.09
   0  17   0    0.10    0.09
  -1 -17   0   10.19    0.47
   1 -17   0   10.12    0.49
  -1  17   0    9.37    0.42
   1  17   0    9.92    0.40
  -1  17   0   10.38    0.44
   1  17   0   10.07    0.45
   2 -17   0    3.82    0.31
  -2 -17   0    3.77    0.29
  -2  17   0    4.02    0.28
   2  17   0    4.01    0.24
   2  17   0    3.57    0.28
  -2  17   0    4.42    0.29
   3 -17   0    1.36    0.25
  -3 -17   0    1.32    0.22
   3  17   0    1.47    0.15
   3  17   0    1.62    0.23
  -3  17   0    1.05    0.19
  -3  17   0    1.29    0.20
   4 -17   0   11.53    0.58
  -4 -17   0   11.72    0.50
   4  17   0   11.25    0.54
   4  17   0   11.17    0.39
  -4  17   0   11.76    0.51
  -4  17   0   11.85    0.53
   5 -17   0    0.83    0.22
  -5 -17   0    1.08    0.20
  -5  17   0    0.87    0.19
  -5  17   0    0.93    0.19
   5  17   0    1.03    0.22
   5  17   0    0.90    0.13
   6 -17   0    1.18    0.23
  -6 -17   0    1.42    0.20
   6 -17   0    1.64    0.28
  -6  17   0    1.16    0.25
  -6  17   0    1.21    0.23
   6  17   0    1.36    0.18
   6  17   0    1.55    0.28
   7 -17   0    1.32    0.24
   7 -17   0    1.35    0.28
  -7 -17   0    1.05    0.18
  -7  17   0    0.94    0.22
  -7  17   0    1.44    0.26
   7  17   0    1.15    0.27
   0 -18   0   16.53    0.65
   0  18   0   16.52    0.57
   0  18   0   15.67    0.59
   1 -18   0    4.64    0.34
  -1 -18   0    3.80    0.31
   1  18   0    4.22    0.26
  -1  18   0    4.23    0.28
   1  18   0    4.28    0.31
  -1  18   0    4.48    0.30
   2 -18   0    5.82    0.39
  -2 -18   0    5.56    0.36
   2  18   0    6.34    0.37
  -2  18   0    6.09    0.35
  -2  18   0    5.56    0.34
   2  18   0    5.72    0.29
   3 -18   0   26.59    0.93
  -3 -18   0   27.20    0.85
   3  18   0   26.07    0.87
   3  18   0   27.02    0.71
  -3  18   0   25.59    0.84
  -3  18   0   26.67    0.83
   4 -18   0   11.89    0.60
  -4 -18   0   11.63    0.52
  -4  18   0   11.77    0.54
  -4  18   0   12.43    0.53
   4  18   0   11.03    0.55
   4  18   0   11.95    0.40
   5 -18   0    0.72    0.20
  -5 -18   0    1.02    0.20
   5  18   0    0.85    0.14
  -5  18   0    0.68    0.21
  -5  18   0    0.69    0.18
   5  18   0    1.07    0.25
  -6 -18   0    2.45    0.24
   6 -18   0    1.82    0.30
  -6  18   0    2.03    0.28
   6  18   0    2.37    0.35
  -6  18   0    1.80    0.29
   7 -18   0    0.33    0.18
  -7 -18   0    0.63    0.15
  -7  18   0    0.20    0.16
   7  18   0    1.01    0.25
  -7  18   0    0.27    0.16
   0 -19   0   -0.04    0.10
   0  19   0    0.10    0.11
   0  19   0    0.01    0.09
  -1 -19   0   11.44    0.54
   1 -19   0    9.94    0.52
   1  19   0   11.06    0.49
  -1  19   0   11.31    0.49
  -1  19   0   11.05    0.48
   1  19   0   11.17    0.44
  -2 -19   0    0.00    0.10
   2 -19   0    0.04    0.12
   2  19   0    0.03    0.11
   2  19   0    0.12    0.09
  -2  19   0    0.09    0.11
  -2  19   0    0.20    0.11
   3 -19   0    2.28    0.31
  -3 -19   0    2.36    0.30
  -3  19   0    1.89    0.26
   3  19   0    2.37    0.19
   3  19   0    2.39    0.32
  -3  19   0    2.24    0.23
  -4 -19   0    3.54    0.30
   4 -19   0    3.29    0.39
  -4  19   0    3.57    0.30
   4  19   0    3.40    0.32
   4  19   0    3.49    0.22
  -4  19   0    3.41    0.32
  -5 -19   0    0.22    0.11
   5 -19   0    0.22    0.16
  -5  19   0   -0.06    0.11
  -5  19   0    0.14    0.15
   5  19   0   -0.13    0.12
   6 -19   0    4.43    0.41
  -6 -19   0    4.38    0.32
  -6  19   0    4.21    0.33
  -6  19   0    4.45    0.38
   6  19   0    4.64    0.42
   0 -20   0    2.27    0.31
   0  20   0    2.55    0.24
   0  20   0    2.45    0.24
   1 -20   0    0.11    0.13
  -1 -20   0    0.02    0.13
  -1  20   0    0.20    0.11
   1  20   0    0.10    0.10
  -1  20   0    0.22    0.12
   1  20   0    0.34    0.14
   2 -20   0    4.21    0.37
  -2 -20   0    3.69    0.32
   2  20   0    3.55    0.30
   2  20   0    3.76    0.24
  -2  20   0    3.31    0.29
  -2  20   0    3.39    0.28
  -3 -20   0    0.30    0.16
   3 -20   0    0.53    0.20
  -3  20   0    0.74    0.19
  -3  20   0    0.39    0.15
   3  20   0    0.44    0.16
   3  20   0    0.36    0.13
   4 -20   0    0.13    0.15
  -4 -20   0   -0.04    0.10
   4  20   0    0.09    0.16
  -4  20   0    0.05    0.11
  -4  20   0    0.28    0.14
  -5 -20   0    2.01    0.27
   5 -20   0    1.87    0.31
  -5  20   0    1.35    0.25
  -5  20   0    1.53    0.25
   5  20   0    1.72    0.30
  -6 -20   0    0.12    0.10
   6 -20   0   -0.08    0.15
  -6  20   0    0.22    0.15
  -6  20   0   -0.08    0.15
   6  20   0    0.51    0.22
   0 -21   0   -0.13    0.12
   0  21   0    0.15    0.10
   0  21   0    0.03    0.10
   1 -21   0    6.57    0.45
  -1 -21   0    7.10    0.46
  -1  21   0    6.76    0.38
  -1  21   0    5.94    0.37
   1  21   0    5.14    0.37
   1  21   0    5.76    0.33
   2 -21   0    0.57    0.20
  -2 -21   0    0.80    0.21
   2  21   0    0.76    0.20
   2  21   0    0.86    0.17
  -2  21   0    1.04    0.20
  -2  21   0    1.21    0.21
  -3 -21   0    0.47    0.17
   3 -21   0    0.48    0.18
  -3  21   0    0.57    0.17
  -3  21   0    0.58    0.17
   3  21   0    0.61    0.17
   4 -21   0    0.52    0.22
  -4 -21   0    0.36    0.15
  -4  21   0    0.13    0.13
   4  21   0    0.26    0.15
  -4  21   0    0.66    0.19
   5 -21   0    0.29    0.16
  -5 -21   0    0.07    0.11
  -5  21   0    0.15    0.16
  -5  21   0    0.13    0.15
   5  21   0    0.05    0.17
   0 -22   0    0.30    0.16
   0  22   0    0.36    0.14
   0  22   0    0.79    0.16
  -1 -22   0    0.94    0.25
   1 -22   0    0.99    0.23
  -1  22   0    0.95    0.21
  -1  22   0    1.13    0.20
   1  22   0    0.96    0.22
   1  22   0    0.71    0.17
  -2 -22   0    1.39    0.26
   2 -22   0    1.59    0.31
   2  22   0    1.19    0.25
  -2  22   0    1.25    0.23
  -2  22   0    1.74    0.25
   3 -22   0    0.13    0.16
  -3 -22   0    0.34    0.15
  -3  22   0    0.20    0.15
   3  22   0    0.05    0.11
  -3  22   0    0.14    0.14
  -4 -22   0    0.38    0.17
   4 -22   0    0.30    0.18
  -4  22   0    0.43    0.19
   4  22   0    0.49    0.18
  -4  22   0    0.44    0.17
   0 -23   0    0.18    0.16
   0  23   0    0.16    0.12
   0  23   0    0.24    0.24
   1 -23   0    0.87    0.23
  -1 -23   0    1.01    0.24
  -1  23   0    0.67    0.17
   1  23   0    0.92    0.20
  -1  23   0    0.97    0.21
  -2 -23   0    1.01    0.23
   2 -23   0    1.35    0.30
  -2  23   0    1.20    0.23
  -2  23   0    1.62    0.25
   2  23   0    1.35    0.26
   3 -23   0    6.37    0.49
  -3 -23   0    5.65    0.43
  -3  23   0    5.41    0.41
  -3  23   0    5.72    0.39
   3  23   0    4.88    0.40
   0 -24   0    9.07    0.56
   0  24   0    8.54    0.50
  -1 -24   0    0.34    0.19
   1 -24   0    0.81    0.25
   1  24   0    0.62    0.19
  -1  24   0    0.57    0.19
   2 -24   0    5.05    0.44
  -2  24   0    5.56    0.39
   2  24   0    4.71    0.39
  -2  24   0    4.52    0.40
  11   0  -1    5.67    0.41
 -10   0   1   -0.34    0.13
  10   0  -1    0.06    0.11
   9   0  -1    2.96    0.27
  -9   0   1    2.91    0.37
   8   0  -1    0.08    0.11
  -8   0   1   -0.01    0.05
  -8   0   1   -0.18    0.08
  -8   0   1    0.08    0.08
   7   0  -1   11.34    0.46
  -7   0   1   11.26    0.34
  -7   0   1   11.39    0.30
  -7   0   1   11.25    0.52
   7   0  -1   11.19    0.33
   6   0  -1   -0.03    0.04
  -6   0   1   -0.10    0.07
  -6   0   1    0.02    0.04
   6   0  -1   -0.02    0.07
  -6   0   1    0.14    0.04
  -5   0   1  116.29    2.42
   5   0  -1  113.48    2.40
  -5   0   1  117.44    2.21
   5   0  -1  117.51    2.35
   5   0  -1  116.52    2.21
  -5   0   1  118.68    2.18
   5   0  -1  116.97    2.24
  -4   0   1    0.06    0.07
   4   0  -1    0.02    0.05
  -4   0   1   -0.02    0.02
   4   0  -1   -0.03    0.06
   4   0  -1   -0.02    0.02
  -3   0   1    2.32    0.07
   3   0  -1    2.03    0.08
  -3   0   1    2.04    0.15
   3   0  -1    2.04    0.14
  -3   0   1    2.18    0.14
   3   0  -1    2.05    0.14
   3   0  -1    2.01    0.13
  -3   0   1    2.24    0.14
   2   0  -1   -0.04    0.03
   2   0  -1   -0.04    0.03
  -2   0   1    0.00    0.01
   2   0  -1    0.02    0.01
  -2   0   1    0.02    0.04
  -2   0   1   -0.04    0.03
   2   0  -1    0.02    0.04
  -2   0   1   -0.01    0.04
  -1   0   1   57.20    1.13
   1   0  -1   60.76    1.10
  -1   0   1   60.02    1.10
   1   0  -1   60.52    1.13
   1   0  -1   59.36    1.10
  -1   0   1   59.70    1.10
  -1   0   1   60.43    1.13
   1   0  -1   58.43    1.14
   0   0   1    0.00    0.02
   0   0   1    0.00    0.01
   0   0   1   -0.01    0.02
   0   0  -1    0.02    0.02
   0   0  -1   -0.01    0.03
   2   0   1   -0.02    0.03
  -2   0  -1    0.01    0.03
  -2   0  -1    0.05    0.04
   2   0   1   -0.05    0.04
  -2   0  -1   -0.01    0.03
   2   0   1    0.02    0.04
  -2   0  -1    0.01    0.04
  -3   0  -1  116.03    2.25
  -3   0  -1  116.67    2.22
   3   0   1  113.93    2.27
  -3   0  -1  115.02    2.28
   3   0   1  114.40    2.22
   3   0   1  117.10    2.26
   4   0   1    0.04    0.06
  -4   0  -1    0.06    0.05
   4   0   1    0.05    0.06
   4   0   1    0.00    0.06
  -4   0  -1    0.09    0.07
   5   0   1    2.28    0.18
   5   0   1    1.83    0.16
   5   0   1    2.25    0.21
  -5   0  -1    2.40    0.19
  -5   0  -1    2.20    0.20
  -6   0  -1    0.05    0.07
   6   0   1    0.06    0.07
  -6   0  -1    0.18    0.12
   6   0   1   -0.03    0.08
   6   0   1   -0.06    0.08
  -7   0  -1    1.88    0.18
   7   0   1    1.46    0.20
   7   0   1    1.81    0.21
  -7   0  -1    1.92    0.29
   8   0   1    0.04    0.09
  -8   0  -1    0.17    0.13
   8   0   1    0.01    0.09
  -8   0  -1   -0.05    0.09
  -9   0  -1   -0.17    0.11
   9   0   1    0.20    0.15
  -9   0  -1    0.13    0.09
 -10   0  -1    0.01    0.14
 -10   0  -1   -0.04    0.16
  10   0   1    0.17    0.15
 -11  -1   1    3.45    0.46
  11  -1  -1    4.36    0.36
 -11   1   1    3.99    0.42
  11   1  -1    4.03    0.36
 -10  -1   1    0.16    0.15
  10  -1  -1    0.23    0.17
  10   1  -1   -0.06    0.10
 -10   1   1   -0.08    0.14
   9  -1  -1    0.06    0.11
  -9  -1   1    0.02    0.11
   9   1  -1    0.17    0.13
  -9   1   1   -0.11    0.11
   8  -1  -1   12.68    0.39
  -8  -1   1   12.90    0.61
  -8  -1   1   13.17    0.35
   8  -1  -1   13.11    0.53
  -8  -1   1   13.22    0.35
  -8   1   1   12.89    0.40
   8   1  -1   13.27    0.53
  -8   1   1   13.11    0.61
  -7  -1   1   18.21    0.43
  -7  -1   1   19.34    0.71
   7  -1  -1   19.12    0.50
  -7  -1   1   18.30    0.46
   7  -1  -1   19.51    0.63
  -7   1   1   19.06    0.70
  -7   1   1   18.32    0.45
  -7   1   1   19.38    0.51
   7   1  -1   18.78    0.62
   6  -1  -1    1.40    0.11
   6  -1  -1    1.37    0.18
  -6  -1   1    1.51    0.10
  -6  -1   1    1.60    0.23
  -6  -1   1    1.49    0.09
   6   1  -1    2.00    0.22
   6   1  -1    1.37    0.21
  -6   1   1    1.81    0.24
  -6   1   1    1.35    0.09
   5  -1  -1   23.69    0.55
  -5  -1   1   23.22    0.52
  -5  -1   1   23.24    0.50
  -5  -1   1   24.50    0.71
   5  -1  -1   23.40    0.64
   5   1  -1   23.83    0.69
  -5   1   1   24.00    0.52
   5   1  -1   23.50    0.65
  -5   1   1   23.68    0.70
   5   1  -1   23.11    0.57
  -4  -1   1  117.12    2.11
   4  -1  -1  115.20    2.14
   4  -1  -1  114.89    2.15
  -4  -1   1  115.56    2.32
  -4  -1   1  116.21    2.12
   4  -1  -1  110.75    2.25
   4   1  -1  112.57    2.25
   4   1  -1  115.17    2.12
   4   1  -1  111.12    2.29
  -4   1   1  113.12    2.31
  -4   1   1  116.68    2.13
   3  -1  -1  475.62   10.55
  -3  -1   1  502.85   11.03
  -3   1   1  503.35   11.02
   3   1  -1  496.84   10.80
   2  -1  -1   17.84    0.36
   2  -1  -1   17.72    0.42
  -2  -1   1   17.91    0.43
   2  -1  -1   17.96    0.43
  -2  -1   1   18.12    0.43
  -2  -1   1   18.01    0.44
  -2   1   1   17.39    0.42
  -2   1   1   18.14    0.36
   2   1  -1   17.54    0.43
   2   1  -1   18.47    0.43
  -2   1   1   18.12    0.44
  -1  -1   1    2.46    0.08
   1  -1  -1    2.30    0.10
  -1  -1   1    2.41    0.09
   1  -1  -1    2.66    0.08
  -1  -1   1    2.38    0.11
  -1  -1   1    2.51    0.09
  -1   1   1    2.44    0.09
   1   1  -1    2.55    0.11
   1   1  -1    2.49    0.07
  -1   1   1    2.52    0.10
  -1   1   1    2.62    0.09
   1   1  -1    2.51    0.09
   0  -1  -1    0.61    0.04
   0  -1  -1    0.73    0.04
   0  -1   1    0.82    0.05
   0  -1  -1    0.69    0.06
   0  -1  -1    0.62    0.06
   0  -1   1    0.65    0.06
   0   1  -1    0.63    0.05
   0   1   1    0.76    0.04
   0   1  -1    0.69    0.05
   0   1   1    0.70    0.04
   0   1   1    0.63    0.06
   0   1   1    0.80    0.06
  -1  -1  -1  113.93    2.09
  -1  -1  -1  112.44    2.13
   1  -1   1  113.62    2.13
  -1  -1  -1  109.83    2.12
  -1   1  -1  110.66    2.09
  -1   1  -1  115.37    2.09
   1   1   1  113.55    2.13
  -1   1  -1  111.53    2.12
   2  -1   1   74.34    1.46
  -2  -1  -1   71.97    1.43
  -2  -1  -1   73.25    1.45
   2  -1   1   72.98    1.44
  -2  -1  -1   74.99    1.44
  -2  -1  -1   72.89    1.41
   2  -1   1   72.28    1.42
  -2  -1  -1   71.79    1.45
   2   1   1   72.58    1.40
   2   1   1   71.55    1.44
  -2   1  -1   73.33    1.43
  -2   1  -1   72.54    1.45
  -2   1  -1   72.12    1.42
  -2   1  -1   73.39    1.45
   2   1   1   72.89    1.45
   3  -1   1    3.90    0.18
  -3  -1  -1    3.96    0.20
   3  -1   1    3.90    0.19
  -3  -1  -1    3.74    0.20
  -3  -1  -1    3.67    0.19
   3  -1   1    3.66    0.19
  -3  -1  -1    3.67    0.18
   3   1   1    3.75    0.20
  -3   1  -1    3.93    0.17
  -3   1  -1    3.58    0.19
   3   1   1    3.80    0.19
   3   1   1    3.79    0.17
  -3   1  -1    3.77    0.18
   4  -1   1    7.26    0.30
  -4  -1  -1    7.15    0.29
   4  -1   1    7.57    0.32
  -4  -1  -1    6.97    0.32
  -4  -1  -1    7.54    0.28
   4  -1   1    7.00    0.28
   4   1   1    6.92    0.29
  -4   1  -1    7.80    0.26
  -4   1  -1    7.20    0.32
   4   1   1    7.41    0.28
   4   1   1    7.42    0.32
   5  -1   1   15.68    0.50
  -5  -1  -1   15.09    0.55
   5  -1   1   14.57    0.47
   5  -1   1   14.23    0.52
  -5  -1  -1   14.91    0.48
   5   1   1   14.61    0.53
   5   1   1   14.09    0.46
  -5   1  -1   15.21    0.54
   5   1   1   15.55    0.48
  -6  -1  -1    0.01    0.09
   6  -1   1    0.12    0.09
   6  -1   1    0.18    0.10
  -6  -1  -1   -0.04    0.08
   6   1   1    0.23    0.10
   6   1   1    0.11    0.08
  -6   1  -1    0.05    0.07
  -6   1  -1   -0.10    0.09
   6   1   1    0.05    0.10
   7  -1   1    0.71    0.15
  -7  -1  -1    0.74    0.15
   7  -1   1    0.59    0.14
  -7  -1  -1    0.88    0.22
   7   1   1    0.56    0.14
   7   1   1    0.49    0.12
  -7   1  -1    0.63    0.15
   7   1   1    0.60    0.17
  -7   1  -1    1.00    0.21
  -8  -1  -1    0.96    0.24
   8  -1   1    0.97    0.20
  -8  -1  -1    0.80    0.14
   8  -1   1    1.08    0.18
  -8   1  -1    0.74    0.16
   8   1   1    0.77    0.16
  -8   1  -1    0.63    0.19
  -9  -1  -1    0.07    0.14
   9  -1   1    0.09    0.11
  -9   1  -1    0.12    0.10
  -9   1  -1    0.07    0.14
   9   1   1    0.17    0.13
 -10  -1  -1    0.07    0.18
  10  -1   1    0.05    0.15
 -10  -1  -1   -0.09    0.11
  10   1   1    0.05    0.13
 -10   1  -1    0.01    0.15
 -10   1  -1    0.12    0.14
 -10  -2   1    0.11    0.15
  10  -2  -1    0.02    0.12
 -10   2   1   -0.04    0.14
  10   2  -1    0.12    0.13
   9  -2  -1    5.26    0.24
  -9  -2   1    4.98    0.41
   9  -2  -1    5.31    0.36
  -9   2   1    4.64    0.39
  -9   2   1    4.69    0.23
   9   2  -1    5.39    0.35
   8  -2  -1    0.73    0.17
  -8  -2   1    0.67    0.08
  -8  -2   1    0.51    0.18
  -8  -2   1    0.54    0.07
   8  -2  -1    0.56    0.11
  -8   2   1    0.44    0.18
   8   2  -1    0.30    0.14
  -8   2   1    0.50    0.11
  -7  -2   1    4.99    0.35
   7  -2  -1    4.40    0.22
  -7  -2   1    4.17    0.16
  -7  -2   1    4.37    0.16
   7  -2  -1    4.25    0.28
   7   2  -1    5.31    0.35
  -7   2   1    4.22    0.18
   7   2  -1    3.79    0.26
  -7   2   1    4.51    0.32
  -6  -2   1    6.92    0.38
   6  -2  -1    7.55    0.33
   6  -2  -1    6.89    0.27
  -6  -2   1    7.04    0.21
  -6  -2   1    7.15    0.22
   6   2  -1    6.47    0.31
  -6   2   1    6.60    0.36
   6   2  -1    6.66    0.36
  -6   2   1    6.84    0.23
  -5  -2   1   19.84    0.62
  -5  -2   1   18.36    0.42
  -5  -2   1   18.73    0.41
   5  -2  -1   18.94    0.47
   5  -2  -1   18.28    0.54
   5   2  -1   17.53    0.54
  -5   2   1   16.83    0.57
   5   2  -1   19.49    0.60
  -5   2   1   17.28    0.43
   4  -2  -1    2.90    0.14
  -4  -2   1    2.84    0.10
   4  -2  -1    2.93    0.17
  -4  -2   1    2.95    0.20
  -4  -2   1    2.93    0.11
  -4   2   1    3.41    0.20
   4   2  -1    3.07    0.18
   4   2  -1    2.87    0.19
  -4   2   1    3.02    0.12
  -3  -2   1  130.79    2.49
  -3  -2   1  121.11    2.50
  -3  -2   1  133.03    2.35
   3  -2  -1  130.84    2.40
   3  -2  -1  130.87    2.47
  -3  -2   1  134.26    2.50
  -3  -2   1  133.60    2.37
   3  -2  -1  133.38    2.51
   3   2  -1  131.93    2.49
  -3   2   1  130.95    2.50
  -3   2   1  131.15    2.49
  -3   2   1  115.55    2.49
   3   2  -1  119.80    2.49
  -3   2   1  132.76    2.39
  -2  -2   1   98.42    1.86
   2  -2  -1   96.98    1.84
  -2  -2   1   96.09    1.76
   2  -2  -1   96.69    1.79
  -2  -2   1   97.27    1.84
   2  -2  -1   94.68    1.86
   2   2  -1   97.16    1.76
   2   2  -1   97.41    1.86
  -2   2   1   95.39    1.79
  -2   2   1   95.91    1.86
  -2   2   1   96.66    1.85
   1  -2  -1  142.95    3.63
  -1  -2   1  137.44    3.61
  -1   2   1  138.69    3.66
   1   2  -1  144.89    3.73
   0  -2   1    0.58    0.03
   0  -2   1    0.50    0.06
   0  -2  -1    0.35    0.04
   0  -2  -1    0.48    0.06
   0  -2  -1    0.41    0.05
   0  -2   1    0.48    0.06
   0   2   1    0.52    0.05
   0   2   1    0.39    0.05
   0   2  -1    0.49    0.06
   0   2  -1    0.46    0.06
   0   2  -1    0.44    0.03
  -1  -2  -1  177.90    3.80
   1   2   1  183.29    3.84
   1   2   1  180.28    3.75
  -1   2  -1  177.23    3.90
  -2  -2  -1   11.94    0.30
   2  -2   1   11.61    0.32
  -2  -2  -1   11.43    0.32
  -2  -2  -1   11.94    0.34
  -2  -2  -1   11.47    0.34
   2  -2   1   11.33    0.32
   2  -2   1   11.60    0.34
   2   2   1   11.50    0.33
  -2   2  -1   11.94    0.32
   2   2   1   11.53    0.29
  -2   2  -1   11.96    0.33
  -2   2  -1   11.87    0.33
   2   2   1   11.21    0.33
  -2   2  -1   11.79    0.32
  -3  -2  -1  163.26    3.09
   3  -2   1  164.66    3.07
  -3  -2  -1  160.33    3.06
  -3  -2  -1  163.47    3.09
   3  -2   1  165.04    3.11
   3   2   1  164.22    3.12
   3   2   1  165.17    3.09
  -3   2  -1  161.92    3.07
  -3   2  -1  158.61    3.10
   3   2   1  150.63    3.03
  -4  -2  -1    6.70    0.28
  -4  -2  -1    7.07    0.33
   4  -2   1    6.57    0.27
   4  -2   1    6.77    0.29
  -4  -2  -1    7.25    0.28
   4   2   1    6.74    0.28
   4   2   1    7.17    0.27
  -4   2  -1    6.76    0.31
  -4   2  -1    6.93    0.24
   4   2   1    6.73    0.31
  -5  -2  -1   15.98    0.50
   5  -2   1   16.39    0.51
  -5  -2  -1   16.23    0.58
   5  -2   1   15.58    0.52
  -5   2  -1   15.09    0.55
   5   2   1   16.29    0.56
   5   2   1   16.65    0.50
   5   2   1   16.39    0.49
   6  -2   1    0.77    0.15
   6  -2   1    1.01    0.16
  -6  -2  -1    0.80    0.14
  -6  -2  -1    0.92    0.18
   6   2   1    0.79    0.14
  -6   2  -1    0.81    0.17
   6   2   1    0.61    0.13
   6   2   1    0.63    0.16
  -7  -2  -1   20.07    0.77
   7  -2   1   20.12    0.65
   7  -2   1   19.29    0.65
  -7  -2  -1   20.37    0.62
   7   2   1   19.98    0.75
  -7   2  -1   19.50    0.65
   7   2   1   20.13    0.64
  -7   2  -1   20.61    0.75
   8  -2   1    1.17    0.21
   8  -2   1    1.63    0.22
  -8  -2  -1    1.10    0.16
  -8  -2  -1    1.11    0.25
   8   2   1    1.27    0.24
  -8   2  -1    1.24    0.18
  -8   2  -1    1.32    0.24
   8   2   1    1.35    0.21
  -9  -2  -1   -0.11    0.14
   9  -2   1   -0.06    0.09
   9  -2   1    0.17    0.11
  -9   2  -1   -0.05    0.11
  -9   2  -1   -0.06    0.08
   9   2   1   -0.03    0.10
  -9   2  -1    0.16    0.14
 -10  -2  -1    0.14    0.16
  10  -2   1    0.04    0.13
  10   2   1    0.21    0.14
 -10   2  -1    0.66    0.22
 -10   2  -1    0.10    0.14
  10  -3  -1    0.92    0.22
 -10  -3   1    0.80    0.24
 -10   3   1    0.45    0.19
  10   3  -1    0.52    0.16
  -9  -3   1    0.60    0.20
   9  -3  -1    0.53    0.17
   9  -3  -1    0.64    0.12
  -9   3   1    0.89    0.23
   9   3  -1    0.56    0.18
  -9   3   1    0.66    0.12
   8  -3  -1    5.70    0.35
  -8  -3   1    5.36    0.40
  -8  -3   1    5.93    0.18
   8  -3  -1    6.43    0.28
  -8   3   1    5.67    0.40
   8   3  -1    5.58    0.33
   8   3  -1    5.86    0.40
  -7  -3   1    2.94    0.13
  -7  -3   1    2.83    0.13
   7  -3  -1    2.96    0.24
  -7  -3   1    2.88    0.28
   7  -3  -1    3.04    0.19
   7   3  -1    2.87    0.23
  -7   3   1    3.26    0.28
   7   3  -1    2.56    0.26
  -6  -3   1    9.13    0.25
   6  -3  -1    9.33    0.33
   6  -3  -1    8.92    0.38
  -6  -3   1    8.84    0.26
  -6  -3   1    8.88    0.43
   6   3  -1    9.18    0.38
  -6   3   1    9.89    0.45
  -6   3   1    9.11    0.29
   6   3  -1    9.12    0.43
   5  -3  -1    1.22    0.15
   5  -3  -1    1.16    0.11
  -5  -3   1    1.24    0.08
  -5  -3   1    1.27    0.18
  -5  -3   1    1.16    0.08
  -5   3   1    1.36    0.10
   5   3  -1    1.27    0.13
   5   3  -1    0.89    0.15
  -5   3   1    1.21    0.18
  -4  -3   1   12.65    0.31
   4  -3  -1   12.45    0.39
  -4  -3   1   12.13    0.42
  -4  -3   1   12.23    0.29
   4  -3  -1   12.23    0.34
  -4   3   1   11.73    0.32
  -4   3   1   11.83    0.42
   4   3  -1   12.37    0.39
   4   3  -1   12.38    0.42
   3  -3  -1    6.72    0.24
  -3  -3   1    6.97    0.28
   3  -3  -1    6.87    0.21
   3  -3  -1    6.74    0.29
  -3  -3   1    6.73    0.26
  -3  -3   1    6.80    0.19
  -3  -3   1    6.76    0.17
  -3   3   1    6.98    0.28
   3   3  -1    6.84    0.26
  -3   3   1    7.19    0.21
   3   3  -1    6.88    0.19
  -3   3   1    6.44    0.26
   3   3  -1    6.83    0.25
   2  -3  -1  331.93    7.61
  -2  -3   1  343.54    7.83
   2   3  -1  347.95    7.98
  -2   3   1  336.07    7.85
  -1  -3   1  391.52    8.50
   1  -3  -1  404.51    8.53
  -1   3   1  399.17    8.62
   1   3  -1  406.51    8.67
   0  -3  -1  507.09   10.19
   0   3  -1  507.51   10.29
  -1  -3  -1   66.08    1.28
  -1  -3  -1   65.81    1.31
  -1  -3  -1   66.57    1.23
   1  -3   1   66.72    1.28
   1  -3   1   63.64    1.27
   1  -3   1   66.01    1.31
   1  -3   1   65.63    1.27
  -1   3  -1   66.75    1.28
  -1   3  -1   66.11    1.28
   1   3   1   66.07    1.29
  -1   3  -1   66.50    1.30
   1   3   1   64.77    1.31
   1   3   1   66.56    1.22
  -1   3  -1   65.68    1.26
   1   3   1   66.45    1.31
  -2  -3  -1   71.88    1.36
  -2  -3  -1   67.29    1.41
   2  -3   1   70.15    1.39
  -2  -3  -1   70.72    1.39
  -2  -3  -1   70.21    1.41
   2  -3   1   70.65    1.42
  -2   3  -1   69.85    1.38
  -2   3  -1   71.88    1.39
  -2   3  -1   70.94    1.40
   2   3   1   70.91    1.41
   2   3   1   67.82    1.41
   2   3   1   71.93    1.41
  -2   3  -1   61.48    1.37
   2   3   1   71.40    1.34
  -2   3  -1   68.69    1.39
  -3  -3  -1   76.49    1.57
  -3  -3  -1   75.38    1.57
   3  -3   1   78.07    1.60
  -3  -3  -1   77.06    1.55
   3  -3   1   77.78    1.56
   3   3   1   76.66    1.60
  -3   3  -1   81.23    1.63
  -3   3  -1   76.68    1.59
   3   3   1   75.50    1.52
   4  -3   1  126.07    2.45
  -4  -3  -1  121.67    2.45
   4  -3   1  125.58    2.49
  -4   3  -1  120.99    2.50
  -4   3  -1  124.43    2.38
   4   3   1  122.87    2.51
   4   3   1  128.38    2.42
  -5  -3  -1   10.22    0.44
   5  -3   1    9.33    0.37
   5  -3   1   10.21    0.40
  -5  -3  -1    9.32    0.36
   5   3   1    9.17    0.35
  -5   3  -1    9.80    0.41
   5   3   1    9.01    0.41
   6  -3   1   20.89    0.66
  -6  -3  -1   20.78    0.74
   6  -3   1   21.83    0.66
  -6  -3  -1   21.07    0.62
  -6   3  -1   21.75    0.73
   6   3   1   21.36    0.62
   6   3   1   20.26    0.71
   7  -3   1    3.54    0.26
  -7  -3  -1    3.25    0.31
   7  -3   1    3.26    0.26
  -7  -3  -1    3.15    0.22
   7   3   1    3.45    0.32
   7   3   1    3.82    0.26
  -7   3  -1    3.56    0.30
   8  -3   1    2.05    0.24
   8  -3   1    1.88    0.24
  -8  -3  -1    1.65    0.31
  -8  -3  -1    1.72    0.20
   8   3   1    1.69    0.27
  -8   3  -1    1.71    0.23
  -8   3  -1    2.03    0.31
   8   3   1    1.74    0.23
  -9  -3  -1    0.01    0.15
   9  -3   1    0.11    0.10
   9  -3   1    0.10    0.13
   9   3   1    0.01    0.10
  -9   3  -1   -0.15    0.12
  -9   3  -1   -0.03    0.12
  -9   3  -1   -0.01    0.10
 -10  -3  -1    0.03    0.18
  10  -3   1    0.13    0.13
 -10   3  -1    0.39    0.19
  10   3   1    0.13    0.13
 -10   3  -1    0.17    0.15
  10  -4  -1    4.33    0.35
 -10  -4   1    4.09    0.40
  10   4  -1    3.54    0.31
 -10   4   1    4.50    0.42
   9  -4  -1    2.92    0.21
  -9  -4   1    2.85    0.38
   9  -4  -1    2.56    0.27
   9   4  -1    2.43    0.36
  -9   4   1    2.43    0.20
  -9   4   1    3.62    0.35
   9   4  -1    2.78    0.31
   8  -4  -1    2.51    0.28
   8  -4  -1    2.31    0.19
  -8  -4   1    2.15    0.33
  -8  -4   1    2.13    0.11
   8   4  -1    2.41    0.33
   8   4  -1    2.59    0.23
  -8   4   1    2.66    0.28
   7  -4  -1    0.54    0.12
   7  -4  -1    0.54    0.14
  -7  -4   1    0.66    0.19
  -7  -4   1    0.60    0.07
  -7  -4   1    0.81    0.07
   7   4  -1    0.61    0.14
  -7   4   1    0.75    0.19
   7   4  -1    0.63    0.17
  -6  -4   1   23.19    0.76
   6  -4  -1   22.68    0.62
  -6  -4   1   22.41    0.53
  -6  -4   1   23.47    0.52
   6  -4  -1   23.62    0.68
  -6   4   1   22.24    0.74
   6   4  -1   23.78    0.68
   6   4  -1   23.76    0.75
  -5  -4   1    2.47    0.21
   5  -4  -1    2.27    0.17
  -5  -4   1    2.14    0.11
  -5  -4   1    2.12    0.12
   5  -4  -1    2.10    0.15
   5   4  -1    2.09    0.19
   5   4  -1    2.08    0.17
  -5   4   1    2.03    0.20
  -5   4   1    2.20    0.13
   4  -4  -1    0.61    0.10
   4  -4  -1    0.76    0.10
  -4  -4   1    0.65    0.07
  -4  -4   1    0.67    0.08
  -4   4   1    0.57    0.11
   4   4  -1    0.68    0.07
   4   4  -1    0.54    0.11
   4   4  -1    0.78    0.12
  -4   4   1    0.84    0.09
  -3  -4   1    7.91    0.28
  -3  -4   1    7.78    0.21
   3  -4  -1    7.98    0.27
   3  -4  -1    7.88    0.24
  -3   4   1    7.28    0.29
  -3   4   1    7.67    0.24
   3   4  -1    7.96    0.29
   3   4  -1    7.40    0.27
   3   4  -1    7.62    0.22
   2  -4  -1    3.73    0.15
  -2  -4   1    3.80    0.17
   2  -4  -1    3.68    0.15
  -2  -4   1    3.72    0.13
   2  -4  -1    3.80    0.17
  -2  -4   1    3.50    0.15
  -2   4   1    3.89    0.17
   2   4  -1    3.92    0.16
  -2   4   1    3.81    0.15
   2   4  -1    3.87    0.17
   2   4  -1    3.80    0.13
  -2   4   1    3.90    0.15
   1  -4  -1  799.51   15.78
  -1  -4   1  772.80   15.80
  -1   4   1  757.02   15.87
   1   4  -1  840.51   16.07
   0  -4  -1  400.58    8.52
   0   4   1  407.99    8.69
   0   4  -1  404.23    8.59
  -1  -4  -1    4.41    0.12
   1  -4   1    4.18    0.15
  -1  -4  -1    4.87    0.17
   1  -4   1    4.42    0.16
   1  -4   1    4.26    0.16
  -1  -4  -1    4.37    0.18
   1  -4   1    4.48    0.18
   1   4   1    4.35    0.11
   1   4   1    4.38    0.18
   1   4   1    4.34    0.18
   1   4   1    4.27    0.17
  -1   4  -1    4.68    0.18
  -1   4  -1    4.41    0.15
  -1   4  -1    4.54    0.16
  -2  -4  -1   82.89    1.69
  -2  -4  -1   84.58    1.70
   2  -4   1   86.28    1.68
   2  -4   1   85.03    1.67
  -2  -4  -1   85.01    1.63
   2  -4   1   85.41    1.71
   2   4   1   85.93    1.77
  -2   4  -1   85.68    1.68
   2   4   1   84.88    1.70
   2   4   1   85.50    1.70
  -2   4  -1   84.45    1.67
  -2   4  -1   84.19    1.67
   2   4   1   85.82    1.61
  -3  -4  -1   41.48    0.90
   3  -4   1   42.25    0.93
  -3  -4  -1   41.98    0.94
   3  -4   1   41.50    0.96
  -3  -4  -1   40.76    0.93
  -3   4  -1   42.07    0.93
  -3   4  -1   40.92    0.95
   3   4   1   41.83    0.88
   3   4   1   40.91    0.94
   3   4   1   42.56    0.97
  -4  -4  -1   66.45    1.43
   4  -4   1   69.23    1.45
   4  -4   1   67.66    1.48
   4   4   1   68.51    1.40
  -4   4  -1   67.73    1.49
   4   4   1   67.14    1.50
   5  -4   1    4.49    0.25
   5  -4   1    4.06    0.25
  -5  -4  -1    4.28    0.28
  -5  -4  -1    3.84    0.23
  -5   4  -1    4.19    0.18
   5   4   1    3.84    0.27
  -5   4  -1    4.61    0.29
   5   4   1    4.18    0.22
  -6  -4  -1    1.78    0.17
  -6  -4  -1    1.74    0.25
   6  -4   1    1.89    0.22
   6  -4   1    2.34    0.21
   6   4   1    2.27    0.27
   6   4   1    1.61    0.17
  -6   4  -1    1.86    0.24
   7  -4   1    4.95    0.32
  -7  -4  -1    4.54    0.26
  -7  -4  -1    5.15    0.37
   7  -4   1    5.59    0.33
   7   4   1    5.20    0.29
   7   4   1    4.56    0.35
  -7   4  -1    5.45    0.37
   8  -4   1    1.01    0.18
  -8  -4  -1    0.81    0.23
   8  -4   1    0.73    0.18
  -8  -4  -1    0.67    0.13
   8   4   1    0.79    0.17
  -8   4  -1    0.98    0.23
   8   4   1    1.07    0.23
  -8   4  -1    1.06    0.20
   9  -4   1    0.13    0.11
  -9  -4  -1   -0.01    0.16
   9  -4   1    0.00    0.13
  -9   4  -1    0.03    0.10
   9   4   1    0.21    0.13
   9   4   1    0.14    0.17
  -9   4  -1    0.16    0.13
  -9   4  -1   -0.01    0.12
  10  -4   1    0.07    0.13
 -10  -4  -1    0.23    0.16
 -10   4  -1    0.59    0.23
  10   4   1    0.21    0.14
 -10   4  -1    0.14    0.17
 -10  -5   1    0.17    0.18
  10  -5  -1    0.24    0.14
 -10   5   1   -0.02    0.13
  10   5  -1   -0.07    0.12
   9  -5  -1    0.05    0.10
   9  -5  -1    0.33    0.11
  -9  -5   1    0.08    0.14
  -9   5   1    0.06    0.11
   9   5  -1    0.06    0.12
   9   5  -1    0.16    0.12
   8  -5  -1    0.92    0.18
  -8  -5   1    0.91    0.07
   8  -5  -1    0.73    0.14
  -8  -5   1    0.65    0.20
   8   5  -1    0.85    0.20
   8   5  -1    0.97    0.19
  -8   5   1    1.04    0.23
   7  -5  -1    0.28    0.13
  -7  -5   1    0.39    0.06
   7  -5  -1    0.23    0.09
  -7  -5   1    0.20    0.06
  -7  -5   1    0.21    0.13
  -7   5   1    0.36    0.14
   7   5  -1    0.32    0.12
   7   5  -1    0.11    0.11
  -6  -5   1    9.07    0.29
  -6  -5   1    9.57    0.45
  -6  -5   1    9.55    0.27
   6  -5  -1    9.32    0.39
   6  -5  -1    8.90    0.35
   6   5  -1    9.75    0.39
   6   5  -1    9.66    0.44
  -6   5   1    9.41    0.44
  -5  -5   1    4.85    0.29
  -5  -5   1    4.99    0.20
   5  -5  -1    4.98    0.26
   5  -5  -1    4.46    0.22
  -5  -5   1    4.77    0.17
   5   5  -1    5.15    0.29
  -5   5   1    5.13    0.29
   5   5  -1    4.77    0.25
   4  -5  -1    4.76    0.22
  -4  -5   1    4.63    0.16
   4  -5  -1    4.54    0.21
  -4  -5   1    4.40    0.18
   4   5  -1    5.08    0.23
   4   5  -1    4.48    0.18
  -4   5   1    4.60    0.25
   4   5  -1    4.44    0.25
  -4   5   1    5.10    0.23
  -3  -5   1   42.75    0.85
   3  -5  -1   42.32    0.90
   3  -5  -1   42.72    0.91
  -3  -5   1   41.22    0.94
  -3   5   1   41.71    0.89
   3   5  -1   41.31    0.93
   3   5  -1   42.25    0.95
   3   5  -1   42.93    0.87
  -3   5   1   41.45    0.96
   2  -5  -1   14.16    0.40
  -2  -5   1   14.56    0.37
  -2  -5   1   13.19    0.39
   2  -5  -1   15.36    0.38
   2  -5  -1   14.04    0.36
  -2  -5   1   14.11    0.35
   2   5  -1   14.12    0.39
   2   5  -1   13.94    0.35
  -2   5   1   14.94    0.40
  -2   5   1   14.43    0.38
   2   5  -1   14.65    0.39
  -2   5   1   14.20    0.37
   1  -5  -1 1000.00   18.95
  -1   5   1  856.64   18.98
   1   5  -1  979.98   18.93
   1   5  -1  984.51   19.23
   0  -5  -1  213.99    5.28
   0   5   1  211.45    5.43
   0   5  -1  221.18    5.39
   1  -5   1   30.07    0.66
  -1  -5  -1   31.30    0.70
  -1  -5  -1   30.95    0.60
   1  -5   1   29.32    0.67
  -1  -5  -1   31.17    0.68
   1  -5   1   31.39    0.66
   1  -5   1   30.02    0.70
   1   5   1   30.89    0.59
   1   5   1   31.04    0.70
  -1   5  -1   29.88    0.69
   1   5   1   30.88    0.71
   1   5   1   30.41    0.68
  -1   5  -1   30.81    0.66
  -1   5  -1   30.60    0.68
  -1   5  -1   31.41    0.65
  -2  -5  -1    2.65    0.12
   2  -5   1    2.43    0.14
   2  -5   1    2.39    0.14
  -2  -5  -1    2.23    0.14
   2  -5   1    2.32    0.15
   2   5   1    2.49    0.15
  -2   5  -1    2.30    0.14
  -2   5  -1    2.22    0.13
   2   5   1    2.29    0.15
   2   5   1    2.31    0.10
   3  -5   1    3.40    0.20
  -3  -5  -1    3.41    0.16
   3  -5   1    3.10    0.18
  -3  -5  -1    3.57    0.19
  -3   5  -1    3.46    0.19
  -3   5  -1    2.96    0.18
   3   5   1    3.30    0.21
   3   5   1    3.33    0.15
   3   5   1    3.11    0.19
   4  -5   1   37.40    0.88
  -4  -5  -1   34.72    0.85
   4  -5   1   35.11    0.90
   4   5   1   35.22    0.81
  -4   5  -1   36.45    0.90
  -4   5  -1   35.96    0.87
   4   5   1   35.19    0.92
  -5  -5  -1    0.65    0.12
   5  -5   1    0.73    0.15
   5  -5   1    0.86    0.15
  -5   5  -1    1.01    0.17
   5   5   1    0.75    0.12
  -5   5  -1    0.72    0.09
   5   5   1    0.87    0.17
  -6  -5  -1   -0.01    0.10
   6  -5   1    0.01    0.07
  -6  -5  -1    0.01    0.07
   6  -5   1   -0.06    0.08
  -6   5  -1   -0.06    0.08
   6   5   1    0.06    0.07
  -6   5  -1    0.00    0.08
   6   5   1    0.01    0.09
  -7  -5  -1    1.48    0.25
  -7  -5  -1    1.36    0.17
   7  -5   1    1.24    0.21
   7  -5   1    1.14    0.19
  -7   5  -1    1.24    0.20
   7   5   1    1.24    0.23
  -7   5  -1    1.37    0.24
   7   5   1    1.55    0.20
   8  -5   1    4.80    0.32
  -8  -5  -1    4.31    0.25
   8  -5   1    4.27    0.32
  -8  -5  -1    4.10    0.36
   8   5   1    4.55    0.38
  -8   5  -1    4.42    0.36
  -8   5  -1    4.63    0.34
   8   5   1    4.16    0.29
  -9  -5  -1   -0.08    0.12
   9  -5   1   -0.08    0.11
   9  -5   1   -0.01    0.13
  -9   5  -1    0.28    0.16
   9   5   1   -0.13    0.14
  -9   5  -1    0.23    0.13
   9   5   1   -0.03    0.10
  -9   5  -1    0.10    0.14
  10  -5   1    2.48    0.33
 -10  -5  -1    2.01    0.35
  10   5   1    2.92    0.28
 -10   5  -1    3.03    0.40
 -10   5  -1    2.78    0.36
  10  -6  -1    1.32    0.26
 -10  -6   1    1.03    0.26
  10   6  -1    1.54    0.30
 -10   6   1    1.30    0.27
  10   6  -1    0.79    0.20
   9  -6  -1    0.41    0.12
   9  -6  -1    0.41    0.15
  -9  -6   1    0.47    0.19
  -9   6   1    0.35    0.18
   9   6  -1    0.57    0.17
   9   6  -1    0.71    0.18
  -8  -6   1    5.54    0.41
  -8  -6   1    4.78    0.17
   8  -6  -1    4.98    0.33
   8  -6  -1    5.51    0.31
  -8   6   1    5.66    0.40
   8   6  -1    4.86    0.31
   8   6  -1    5.94    0.42
   7  -6  -1    1.07    0.18
   7  -6  -1    1.05    0.17
  -7  -6   1    1.09    0.22
  -7  -6   1    1.08    0.09
  -7  -6   1    1.12    0.10
  -7   6   1    0.78    0.20
   7   6  -1    0.94    0.21
   7   6  -1    1.17    0.18
  -6  -6   1   11.54    0.51
   6  -6  -1   12.20    0.45
  -6  -6   1   11.34    0.35
   6  -6  -1   11.84    0.42
  -6  -6   1   11.69    0.32
   6   6  -1   11.62    0.50
   6   6  -1   11.55    0.44
  -6   6   1   11.65    0.50
   5  -6  -1    3.83    0.22
  -5  -6   1    4.01    0.17
  -5  -6   1    4.13    0.19
   5  -6  -1    3.79    0.21
  -5   6   1    4.12    0.26
   5   6  -1    3.75    0.23
   5   6  -1    4.21    0.26
   5   6  -1    3.87    0.18
  -4  -6   1   82.00    1.61
   4  -6  -1   84.55    1.70
   4  -6  -1   82.71    1.69
   4   6  -1   82.73    1.71
   4   6  -1   83.51    1.76
  -4   6   1   81.26    1.76
   4   6  -1   82.74    1.65
   3  -6  -1    4.06    0.18
   3  -6  -1    4.13    0.19
  -3  -6   1    3.82    0.20
  -3  -6   1    3.84    0.16
  -3   6   1    3.87    0.10
   3   6  -1    3.51    0.19
  -3   6   1    3.72    0.20
   3   6  -1    3.67    0.19
   3   6  -1    4.06    0.17
  -2  -6   1    2.41    0.13
   2  -6  -1    2.32    0.12
   2  -6  -1    2.49    0.14
  -2  -6   1    2.57    0.13
  -2  -6   1    2.54    0.14
   2   6  -1    2.33    0.12
   2   6  -1    2.30    0.15
   2   6  -1    2.34    0.14
  -2   6   1    2.36    0.15
  -2   6   1    2.50    0.13
  -2   6   1    2.49    0.14
   1  -6  -1  197.46    3.74
  -1  -6   1  199.45    3.73
  -1   6   1  204.80    3.76
   0  -6   1   50.63    1.01
   0  -6   1   49.21    1.02
   0  -6  -1   51.65    1.05
   0  -6  -1   51.19    1.06
   0  -6   1   50.68    1.06
   0   6  -1   50.29    1.05
   0   6  -1   50.14    1.05
   0   6  -1   49.96    1.00
   0   6   1   50.72    0.97
   0   6   1   50.34    1.04
   0   6  -1   49.99    1.02
   0   6   1   49.90    1.07
   0   6   1   51.30    0.95
   1  -6   1   16.05    0.41
   1  -6   1   16.89    0.42
  -1  -6  -1   16.74    0.34
   1  -6   1   16.25    0.41
   1  -6   1   15.66    0.45
  -1  -6  -1   13.83    0.42
  -1   6  -1   16.07    0.43
   1   6   1   16.59    0.43
   1   6   1   16.42    0.45
   1   6   1   16.04    0.34
  -1   6  -1   16.32    0.41
  -1   6  -1   16.54    0.40
  -2  -6  -1  157.04    2.89
   2  -6   1  154.90    2.95
   2  -6   1  157.20    3.00
   2  -6   1  153.01    2.95
  -2  -6  -1  153.01    2.96
   2   6   1  153.26    2.86
   2   6   1  157.15    2.99
  -2   6  -1  156.99    2.96
  -2   6  -1  152.91    2.94
  -3  -6  -1    0.06    0.06
   3  -6   1    0.03    0.07
   3  -6   1   -0.04    0.05
  -3  -6  -1    0.01    0.04
  -3   6  -1    0.04    0.05
  -3   6  -1    0.12    0.07
   3   6   1    0.08    0.04
   3   6   1    0.06    0.07
  -4  -6  -1    4.43    0.23
   4  -6   1    4.55    0.27
   4  -6   1    4.63    0.24
  -4   6  -1    4.38    0.25
   4   6   1    4.89    0.21
   4   6   1    4.50    0.27
  -4   6  -1    4.28    0.24
   5  -6   1    1.86    0.18
   5  -6   1    2.08    0.20
  -5  -6  -1    1.61    0.16
  -5   6  -1    1.74    0.12
   5   6   1    2.20    0.26
  -5   6  -1    1.88    0.22
   5   6   1    1.62    0.14
  -5   6  -1    1.54    0.19
  -6  -6  -1    0.75    0.13
   6  -6   1    1.10    0.18
  -6  -6  -1    0.72    0.18
   6  -6   1    0.82    0.16
  -6   6  -1    0.83    0.18
   6   6   1    0.97    0.15
   6   6   1    0.83    0.18
  -6   6  -1    0.65    0.15
  -7  -6  -1    5.39    0.39
   7  -6   1    4.98    0.33
  -7  -6  -1    5.14    0.27
   7  -6   1    5.67    0.35
   7   6   1    5.38    0.29
  -7   6  -1    5.47    0.37
  -7   6  -1    5.54    0.35
   7   6   1    5.44    0.39
  -8  -6  -1    0.76    0.22
   8  -6   1    0.38    0.14
   8  -6   1    0.39    0.13
  -8  -6  -1    0.29    0.10
   8   6   1    0.44    0.17
   8   6   1    0.58    0.14
  -8   6  -1    0.32    0.15
  -8   6  -1    0.42    0.16
   9  -6   1    2.80    0.28
  -9  -6  -1    2.80    0.40
   9  -6   1    3.01    0.31
  -9   6  -1    2.74    0.36
   9   6   1    2.44    0.36
  -9   6  -1    2.93    0.30
   9   6   1    3.33    0.28
  10  -7  -1    1.19    0.23
 -10  -7   1    1.65    0.30
 -10   7   1    1.46    0.28
  10   7  -1    1.00    0.21
  10   7  -1    1.07    0.27
  -9  -7   1    6.51    0.48
   9  -7  -1    6.98    0.42
   9  -7  -1    7.05    0.37
   9   7  -1    6.78    0.48
   9   7  -1    6.89    0.39
  -9   7   1    6.34    0.45
   8  -7  -1    0.23    0.11
  -8  -7   1    0.10    0.05
  -8  -7   1    0.14    0.14
   8  -7  -1   -0.13    0.10
   8   7  -1    0.10    0.13
   8   7  -1   -0.05    0.10
  -8   7   1    0.26    0.15
   7  -7  -1   22.50    0.72
   7  -7  -1   23.92    0.71
  -7  -7   1   23.99    0.85
  -7  -7   1   22.77    0.55
  -7  -7   1   21.83    0.58
   7   7  -1   23.02    0.81
   7   7  -1   24.13    0.72
  -7   7   1   23.39    0.81
  -6  -7   1    4.91    0.22
  -6  -7   1    5.47    0.20
   6  -7  -1    4.84    0.27
  -6  -7   1    4.54    0.32
   6  -7  -1    5.11    0.29
   6   7  -1    5.11    0.28
  -6   7   1    4.59    0.31
   6   7  -1    4.95    0.32
  -5  -7   1   37.76    0.87
   5  -7  -1   38.60    0.94
   5  -7  -1   37.78    0.94
  -5  -7   1   37.04    0.82
  -5   7   1   40.20    1.02
   5   7  -1   37.23    0.87
   5   7  -1   39.74    0.95
   5   7  -1   38.81    1.02
   4  -7  -1    0.23    0.08
   4  -7  -1    0.39    0.10
  -4  -7   1    0.35    0.07
  -4   7   1    0.39    0.11
   4   7  -1    0.51    0.09
   4   7  -1    0.24    0.09
   4   7  -1    0.57    0.11
   3  -7  -1   29.52    0.69
   3  -7  -1   30.61    0.72
  -3  -7   1   29.35    0.67
  -3  -7   1   30.98    0.79
   3   7  -1   28.38    0.73
  -3   7   1   30.10    0.75
   3   7  -1   29.24    0.72
   3   7  -1   28.45    0.68
   2  -7  -1   18.80    0.50
  -2  -7   1   19.22    0.50
  -2  -7   1   19.06    0.48
   2  -7  -1   19.61    0.47
   2   7  -1   18.43    0.51
  -2   7   1   20.11    0.52
   2   7  -1   19.03    0.48
  -2   7   1   19.49    0.48
   1  -7  -1   13.18    0.32
   1  -7  -1   13.49    0.38
  -1  -7   1   13.18    0.36
  -1  -7   1   12.82    0.35
  -1  -7   1   12.85    0.37
   1   7  -1   13.45    0.39
  -1   7   1   13.05    0.32
   1   7  -1   12.79    0.35
   1   7  -1   12.69    0.36
  -1   7   1   13.52    0.38
  -1   7   1   13.33    0.32
   0  -7   1   28.08    0.63
   0  -7  -1   26.94    0.66
   0  -7   1   28.12    0.67
   0  -7   1   27.96    0.62
   0   7  -1   28.95    0.66
   0   7   1   28.22    0.58
   0   7  -1   28.91    0.62
   0   7   1   27.61    0.65
   0   7  -1   27.48    0.62
   0   7   1   27.78    0.56
  -1  -7  -1   40.92    0.78
   1  -7   1   39.62    0.92
  -1  -7  -1   40.10    0.90
   1  -7   1   39.10    0.86
   1   7   1   41.45    0.80
  -1   7  -1   40.87    0.90
   1   7   1   41.55    0.90
  -1   7  -1   39.74    0.85
   2  -7   1   17.58    0.51
   2  -7   1   17.37    0.48
   2  -7   1   17.49    0.47
  -2  -7  -1   17.23    0.41
  -2  -7  -1   17.00    0.48
   2   7   1   17.45    0.40
  -2   7  -1   17.45    0.46
  -2   7  -1   17.92    0.49
   2   7   1   17.43    0.50
  -3  -7  -1   30.85    0.70
  -3  -7  -1   29.16    0.74
   3  -7   1   30.62    0.75
   3  -7   1   30.76    0.80
   3   7   1   30.86    0.79
  -3   7  -1   30.73    0.76
   3   7   1   31.22    0.67
  -3   7  -1   29.21    0.74
   4  -7   1    2.69    0.22
   4  -7   1    2.75    0.20
  -4  -7  -1    2.80    0.19
  -4   7  -1    2.53    0.19
   4   7   1    2.79    0.22
   4   7   1    2.64    0.15
  -4   7  -1    2.89    0.20
   5  -7   1    0.60    0.14
   5  -7   1    0.48    0.14
  -5  -7  -1    0.31    0.10
  -5   7  -1    0.46    0.13
  -5   7  -1    0.45    0.13
   5   7   1    0.64    0.11
   5   7   1    0.39    0.14
   6  -7   1   40.34    1.11
   6  -7   1   40.57    1.06
  -6  -7  -1   40.99    0.99
   6   7   1   41.79    0.99
  -6   7  -1   41.84    1.12
  -6   7  -1   40.29    1.07
   6   7   1   39.71    1.15
   7  -7   1    2.11    0.28
  -7  -7  -1    1.71    0.17
  -7  -7  -1    2.38    0.32
   7  -7   1    2.02    0.25
   7   7   1    1.94    0.22
   7   7   1    2.45    0.31
  -7   7  -1    2.43    0.30
  -7   7  -1    2.21    0.27
   8  -7   1    3.35    0.29
  -8  -7  -1    2.34    0.19
  -8  -7  -1    2.70    0.38
   8  -7   1    2.04    0.27
   8   7   1    2.80    0.23
  -8   7  -1    2.53    0.26
   8   7   1    2.79    0.38
  -8   7  -1    2.45    0.33
   9  -7   1    3.02    0.29
   9  -7   1    2.45    0.32
  -9  -7  -1    2.49    0.38
  -9   7  -1    2.28    0.31
   9   7   1    2.92    0.25
  -9   7  -1    2.88    0.37
   9   7   1    2.98    0.41
 -10  -8   1    0.24    0.20
  10  -8  -1    0.07    0.14
  10   8  -1    0.27    0.17
 -10   8   1    0.23    0.14
  10   8  -1   -0.01    0.12
 -10   8   1    0.30    0.14
  -9  -8   1    0.45    0.22
   9  -8  -1    0.58    0.15
   9  -8  -1    0.84    0.19
  -9   8   1    0.39    0.17
   9   8  -1    0.26    0.14
   9   8  -1    0.12    0.16
  -8  -8   1    0.52    0.08
  -8  -8   1    0.85    0.23
   8  -8  -1    0.58    0.16
   8  -8  -1    0.48    0.12
   8   8  -1    0.43    0.15
   8   8  -1    0.48    0.19
  -8   8   1    0.35    0.16
   7  -8  -1    0.00    0.08
   7  -8  -1    0.12    0.11
  -7  -8   1    0.01    0.05
  -7  -8   1    0.04    0.12
   7   8  -1    0.02    0.09
  -7   8   1    0.13    0.12
   7   8  -1    0.12    0.13
   6  -8  -1    1.97    0.19
   6  -8  -1    1.56    0.20
  -6  -8   1    1.85    0.13
   6   8  -1    1.85    0.21
   6   8  -1    1.43    0.24
  -6   8   1    1.86    0.25
   5  -8  -1    1.04    0.16
   5  -8  -1    0.81    0.14
  -5  -8   1    0.82    0.11
  -5   8   1    0.98    0.17
   5   8  -1    0.54    0.14
   5   8  -1    0.72    0.14
   4  -8  -1    8.21    0.33
   4  -8  -1    8.18    0.31
  -4  -8   1    7.73    0.27
  -4   8   1    7.52    0.34
   4   8  -1    7.80    0.35
   4   8  -1    7.64    0.32
  -3  -8   1   17.89    0.47
   3  -8  -1   18.86    0.52
   3  -8  -1   17.87    0.48
  -3   8   1   18.14    0.53
   3   8  -1   17.48    0.51
   3   8  -1   18.20    0.53
   2  -8  -1  141.95    2.73
  -2  -8   1  139.78    2.77
   2  -8  -1  144.66    2.80
  -2  -8   1  143.43    2.78
  -2   8   1  145.07    2.74
   2   8  -1  144.63    2.80
  -2   8   1  152.90    2.81
  -2   8   1  149.10    2.82
   2   8  -1  142.97    2.79
   1  -8  -1  140.52    2.62
   1  -8  -1  139.11    2.71
  -1  -8   1  141.16    2.68
  -1  -8   1  141.47    2.70
   1   8  -1  140.80    2.71
  -1   8   1  141.73    2.70
   1   8  -1  138.01    2.67
  -1   8   1  140.43    2.62
  -1   8   1  139.79    2.63
   0  -8   1  211.28    3.96
   0  -8   1  210.30    3.96
   0   8  -1  212.91    3.96
   0   8   1  212.97    3.88
   0   8  -1  218.55    4.02
   0   8   1  212.52    3.91
   0   8  -1  213.86    3.96
  -1  -8  -1  278.56    5.07
   1  -8   1  281.34    5.18
   1   8   1  279.26    5.09
  -2  -8  -1   11.18    0.38
   2  -8   1   11.92    0.42
  -2  -8  -1   11.37    0.31
   2  -8   1   11.59    0.37
  -2   8  -1   12.27    0.39
   2   8   1   11.60    0.39
   2   8   1   11.73    0.30
  -2   8  -1   11.64    0.36
  -3  -8  -1    8.76    0.29
   3  -8   1    9.11    0.38
   3  -8   1    9.45    0.34
  -3  -8  -1    8.93    0.34
  -3   8  -1    9.18    0.35
   3   8   1    8.54    0.36
  -3   8  -1    8.71    0.33
   3   8   1    8.92    0.27
  -4  -8  -1   12.06    0.41
   4  -8   1   12.33    0.48
   4  -8   1   12.24    0.43
  -4   8  -1   12.05    0.44
   4   8   1   12.09    0.47
  -4   8  -1   11.00    0.42
   4   8   1   12.33    0.36
   5  -8   1    4.34    0.26
  -5  -8  -1    4.63    0.25
   5  -8   1    4.60    0.30
  -5   8  -1    4.26    0.28
   5   8   1    4.52    0.30
  -5   8  -1    4.46    0.27
   5   8   1    4.43    0.22
   6  -8   1   17.87    0.63
   6  -8   1   18.85    0.68
  -6  -8  -1   19.67    0.58
  -6   8  -1   19.19    0.65
   6   8   1   19.09    0.56
  -6   8  -1   17.81    0.66
   6   8   1   19.13    0.72
   7  -8   1    1.05    0.20
  -7  -8  -1    0.99    0.16
  -7  -8  -1    0.77    0.21
   7  -8   1    0.89    0.20
   7   8   1    0.84    0.15
   7   8   1    0.76    0.19
  -7   8  -1    1.04    0.22
  -7   8  -1    0.49    0.17
  -8  -8  -1    0.06    0.14
   8  -8   1    0.06    0.11
  -8  -8  -1    0.15    0.09
   8  -8   1    0.19    0.13
   8   8   1    0.03    0.09
  -8   8  -1   -0.14    0.12
   8   8   1    0.10    0.12
  -8   8  -1    0.20    0.15
   9  -8   1    1.02    0.22
   9  -8   1    1.55    0.25
  -9  -8  -1    1.26    0.27
  -9   8  -1    0.96    0.22
   9   8   1    1.28    0.21
   9   8   1    1.64    0.32
  -9   8  -1    1.22    0.26
 -10  -9   1    0.13    0.19
  10  -9  -1    0.01    0.12
 -10   9   1    0.00    0.16
  10   9  -1    0.26    0.21
 -10   9   1   -0.08    0.15
  10   9  -1    0.31    0.15
  -9  -9   1    1.51    0.31
   9  -9  -1    1.72    0.23
   9  -9  -1    1.80    0.28
  -9   9   1    1.23    0.23
  -9   9   1    1.68    0.29
   9   9  -1    1.78    0.24
   9   9  -1    1.94    0.34
   8  -9  -1    4.99    0.33
   8  -9  -1    4.66    0.33
  -8  -9   1    4.65    0.20
  -8  -9   1    4.10    0.37
   8   9  -1    4.79    0.32
   8   9  -1    5.21    0.40
  -8   9   1    4.60    0.37
   7  -9  -1    9.25    0.43
  -7  -9   1    8.64    0.30
  -7  -9   1    9.38    0.52
   7  -9  -1    9.02    0.43
   7   9  -1    9.55    0.51
   7   9  -1    8.87    0.40
  -7   9   1    9.07    0.48
   6  -9  -1    4.64    0.28
   6  -9  -1    5.15    0.30
  -6  -9   1    5.21    0.22
   6   9  -1    4.87    0.28
   6   9  -1    5.46    0.35
  -6   9   1    4.82    0.32
   5  -9  -1   30.71    0.83
   5  -9  -1   31.68    0.81
  -5  -9   1   30.19    0.72
   5   9  -1   29.93    0.88
  -5   9   1   28.59    0.85
   5   9  -1   30.84    0.81
   4  -9  -1    1.17    0.15
   4  -9  -1    1.08    0.16
  -4  -9   1    0.99    0.13
  -4   9   1    0.97    0.06
   4   9  -1    1.31    0.18
   4   9  -1    1.31    0.16
  -4   9   1    1.13    0.16
   3  -9  -1  125.46    2.45
  -3  -9   1  123.34    2.45
   3  -9  -1  125.47    2.51
  -3   9   1  127.43    2.53
  -3   9   1  129.57    2.46
   3   9  -1  127.46    2.53
   3   9  -1  123.42    2.49
  -2  -9   1    5.63    0.24
   2  -9  -1    5.13    0.21
  -2  -9   1    5.42    0.24
   2  -9  -1    5.39    0.25
   2   9  -1    5.34    0.24
   2   9  -1    5.62    0.25
  -2   9   1    5.51    0.21
  -2   9   1    5.71    0.25
   1  -9  -1   17.46    0.51
  -1  -9   1   17.60    0.46
  -1  -9   1   17.69    0.50
   1   9  -1   18.04    0.50
  -1   9   1   17.18    0.43
  -1   9   1   17.38    0.49
   1   9  -1   17.18    0.47
  -1   9   1   17.93    0.42
   0  -9  -1    0.64    0.12
   0  -9   1    0.78    0.13
   0   9   1    0.51    0.05
   0   9  -1    0.56    0.09
   0   9  -1    0.55    0.11
   0   9   1    0.48    0.07
   0   9   1    0.50    0.10
  -1  -9  -1    1.57    0.08
   1  -9   1    1.50    0.15
  -1  -9  -1    1.49    0.14
  -1   9  -1    1.68    0.13
   1   9   1    1.52    0.09
   1   9   1    1.66    0.14
  -1   9  -1    1.87    0.15
  -2  -9  -1   29.43    0.64
   2  -9   1   31.03    0.74
  -2  -9  -1   30.02    0.76
   2  -9   1   30.57    0.80
   2   9   1   29.64    0.76
  -2   9  -1   29.68    0.75
   2   9   1   29.64    0.63
  -2   9  -1   28.51    0.71
   3  -9   1    0.85    0.16
   3  -9   1    1.00    0.15
  -3  -9  -1    0.94    0.14
  -3  -9  -1    0.93    0.09
   3   9   1    0.90    0.16
   3   9   1    0.95    0.09
  -3   9  -1    0.63    0.11
  -3   9  -1    1.03    0.15
  -4  -9  -1    2.00    0.17
   4  -9   1    2.19    0.25
   4  -9   1    1.99    0.18
  -4   9  -1    1.85    0.18
   4   9   1    1.80    0.14
  -4   9  -1    1.99    0.19
   4   9   1    1.84    0.19
  -5  -9  -1   12.20    0.45
   5  -9   1   13.94    0.55
   5  -9   1   13.95    0.51
   5   9   1   13.53    0.42
   5   9   1   13.57    0.55
  -5   9  -1   13.51    0.51
  -5   9  -1   13.15    0.51
   6  -9   1    0.53    0.15
   6  -9   1    0.55    0.17
  -6  -9  -1    0.57    0.13
   6   9   1    0.26    0.15
   6   9   1    0.49    0.11
  -6   9  -1    0.52    0.15
  -6   9  -1    0.50    0.15
   7  -9   1    3.10    0.30
  -7  -9  -1    3.20    0.22
   7  -9   1    2.85    0.27
  -7  -9  -1    3.58    0.35
   7   9   1    3.19    0.32
  -7   9  -1    3.52    0.30
  -7   9  -1    2.71    0.27
   7   9   1    3.01    0.22
   8  -9   1    0.48    0.16
  -8  -9  -1    0.12    0.09
  -8  -9  -1    0.36    0.19
   8  -9   1    0.16    0.12
   8   9   1    0.34    0.12
  -8   9  -1    0.08    0.12
   8   9   1    0.44    0.19
  -8   9  -1    0.27    0.16
  -9  -9  -1    0.15    0.17
   9  -9   1    0.62    0.19
   9  -9   1    0.65    0.19
   9   9   1    0.60    0.15
  -9   9  -1    0.49    0.17
  -9   9  -1    0.13    0.16
   9   9   1    0.72    0.21
 -10 -10   1    0.36    0.17
  10 -10  -1    0.67    0.19
  10  10  -1    0.27    0.18
 -10  10   1    0.10    0.14
 -10  10   1    0.05    0.15
  10  10  -1    0.43    0.16
   9 -10  -1    1.95    0.28
  -9 -10   1    2.06    0.37
   9 -10  -1    1.48    0.22
  -9  10   1    2.24    0.32
   9  10  -1    1.32    0.28
   9  10  -1    1.81    0.25
  -9  10   1    1.78    0.29
   8 -10  -1    6.73    0.40
  -8 -10   1    6.75    0.47
   8 -10  -1    6.89    0.39
  -8 -10   1    6.18    0.25
  -8  10   1    5.94    0.38
   8  10  -1    6.83    0.46
  -8  10   1    6.71    0.43
   8  10  -1    6.50    0.36
  -7 -10   1    1.74    0.14
   7 -10  -1    1.91    0.24
  -7 -10   1    2.19    0.32
   7 -10  -1    1.93    0.25
  -7  10   1    1.84    0.24
   7  10  -1    1.53    0.26
  -7  10   1    2.15    0.29
   7  10  -1    1.69    0.21
   6 -10  -1    1.99    0.23
   6 -10  -1    1.33    0.20
  -6 -10   1    1.61    0.14
  -6  10   1    1.34    0.22
   6  10  -1    1.78    0.21
  -6  10   1    1.24    0.20
   6  10  -1    1.35    0.23
  -5 -10   1   48.76    1.08
   5 -10  -1   49.03    1.16
   5 -10  -1   48.18    1.19
  -5  10   1   48.61    1.22
   5  10  -1   49.37    1.15
   5  10  -1   48.00    1.24
  -5  10   1   47.97    1.15
   4 -10  -1    8.36    0.34
  -4 -10   1    8.92    0.32
   4 -10  -1    8.58    0.36
  -4  10   1    8.66    0.34
   4  10  -1    9.46    0.40
   4  10  -1    7.71    0.33
  -4  10   1    8.32    0.37
  -4  10   1    8.24    0.22
  -3 -10   1   27.89    0.71
   3 -10  -1   29.08    0.77
   3 -10  -1   28.86    0.71
   3  10  -1   28.79    0.77
  -3  10   1   30.10    0.72
  -3  10   1   29.18    0.77
   3  10  -1   27.98    0.74
  -2 -10   1   70.62    1.47
   2 -10  -1   67.65    1.41
   2 -10  -1   70.04    1.50
  -2  10   1   70.18    1.49
  -2  10   1   69.27    1.42
   2  10  -1   70.25    1.48
   2  10  -1   69.01    1.48
   1 -10  -1   23.61    0.64
  -1 -10   1   24.05    0.64
   1  10  -1   23.67    0.61
  -1  10   1   24.34    0.64
  -1  10   1   24.33    0.55
  -1  10   1   24.03    0.57
   1  10  -1   23.47    0.63
   0 -10   1    2.74    0.19
   0 -10  -1    3.23    0.20
   0  10  -1    2.91    0.17
   0  10   1    2.98    0.12
   0  10   1    3.09    0.19
   0  10   1    3.10    0.15
   0  10  -1    2.54    0.18
  -1 -10  -1   97.41    1.84
  -1 -10  -1   97.54    2.00
   1 -10   1   99.55    2.04
  -1  10  -1   97.55    2.00
  -1  10  -1   95.26    1.94
   1  10   1   99.25    1.88
   1  10   1   98.92    1.83
   1  10   1   98.62    2.00
  -2 -10  -1   18.61    0.44
  -2 -10  -1   19.79    0.57
   2 -10   1   18.82    0.59
   2  10   1   19.43    0.58
  -2  10  -1   18.30    0.55
   2  10   1   18.87    0.45
  -2  10  -1   19.20    0.53
  -3 -10  -1   17.93    0.55
  -3 -10  -1   17.72    0.46
   3 -10   1   18.80    0.55
   3 -10   1   18.21    0.60
   3  10   1   18.14    0.44
  -3  10  -1   18.39    0.56
  -3  10  -1   16.99    0.53
   3  10   1   17.17    0.57
  -4 -10  -1    2.61    0.21
   4 -10   1    2.02    0.21
   4 -10   1    2.75    0.21
   4  10   1    2.60    0.15
  -4  10  -1    2.73    0.21
   4  10   1    2.72    0.23
  -4  10  -1    2.40    0.21
   5 -10   1   12.11    0.52
  -5 -10  -1   11.37    0.43
   5 -10   1   10.67    0.45
   5  10   1   11.49    0.37
  -5  10  -1   10.80    0.46
   5  10   1   11.62    0.52
  -5  10  -1   11.94    0.47
   6 -10   1    5.98    0.35
   6 -10   1    5.87    0.38
  -6 -10  -1    6.42    0.31
  -6  10  -1    6.06    0.36
   6  10   1    6.42    0.28
   6  10   1    6.05    0.40
  -6  10  -1    5.79    0.36
  -7 -10  -1    1.74    0.18
   7 -10   1    1.69    0.26
   7 -10   1    1.44    0.22
   7  10   1    1.81    0.31
  -7  10  -1    1.76    0.25
   7  10   1    1.70    0.18
  -7  10  -1    1.79    0.26
  -8 -10  -1    0.09    0.16
   8 -10   1    0.14    0.15
   8 -10   1    0.20    0.13
  -8 -10  -1    0.06    0.08
   8  10   1   -0.09    0.09
  -8  10  -1    0.17    0.15
  -8  10  -1    0.14    0.12
   8  10   1    0.21    0.15
   9 -10   1    2.56    0.32
   9 -10   1    2.21    0.32
  -9 -10  -1    1.96    0.33
  -9  10  -1    2.12    0.34
   9  10   1    2.14    0.22
   9  10   1    1.95    0.33
  -9  10  -1    1.82    0.29
  -9 -11   1    0.73    0.25
   9 -11  -1    0.53    0.17
   9 -11  -1    0.79    0.19
   9  11  -1    0.37    0.14
   9  11  -1    0.85    0.24
  -9  11   1    0.52    0.20
  -9  11   1    0.51    0.20
   8 -11  -1    0.78    0.19
  -8 -11   1    0.35    0.19
   8 -11  -1    0.79    0.18
  -8 -11   1    0.43    0.09
   8  11  -1    0.70    0.22
   8  11  -1    0.76    0.16
  -8  11   1    0.47    0.18
  -8  11   1    0.42    0.17
  -7 -11   1    0.13    0.07
   7 -11  -1    0.13    0.11
   7 -11  -1    0.15    0.11
   7  11  -1    0.07    0.13
   7  11  -1   -0.03    0.08
  -7  11   1    0.08    0.10
  -7  11   1    0.06    0.11
   6 -11  -1    4.25    0.30
  -6 -11   1    4.08    0.22
   6 -11  -1    4.45    0.28
  -6  11   1    4.10    0.31
   6  11  -1    4.15    0.32
  -6  11   1    4.69    0.29
   6  11  -1    4.05    0.26
   5 -11  -1   46.64    1.14
   5 -11  -1   47.25    1.19
  -5 -11   1   47.55    1.08
   5  11  -1   47.47    1.13
   5  11  -1   47.58    1.24
  -5  11   1   48.75    1.21
  -5  11   1   46.83    1.14
   4 -11  -1    1.75    0.17
  -4 -11   1    1.68    0.16
   4 -11  -1    1.91    0.23
  -4  11   1    2.18    0.20
   4  11  -1    1.90    0.24
   4  11  -1    1.73    0.17
  -4  11   1    1.60    0.10
  -4  11   1    1.85    0.20
   3 -11  -1   69.67    1.55
   3 -11  -1   69.78    1.47
  -3 -11   1   70.25    1.50
   3  11  -1   70.43    1.52
  -3  11   1   71.73    1.55
   3  11  -1   71.05    1.55
  -3  11   1   68.61    1.47
  -2 -11   1    3.26    0.20
   2 -11  -1    2.80    0.16
   2 -11  -1    2.69    0.21
   2  11  -1    2.74    0.19
  -2  11   1    3.22    0.21
  -2  11   1    2.71    0.17
   2  11  -1    2.82    0.19
  -1 -11   1   29.86    0.76
   1 -11  -1   27.84    0.75
  -1  11   1   28.51    0.64
  -1  11   1   28.31    0.67
  -1  11   1   28.76    0.74
   1  11  -1   28.64    0.71
   1  11  -1   27.98    0.74
   0 -11  -1    9.22    0.36
   0 -11   1    9.23    0.37
   0  11  -1    9.53    0.33
   0  11   1    9.71    0.26
   0  11   1    9.28    0.35
   0  11   1    9.23    0.29
   0  11  -1    9.12    0.36
   1 -11   1    0.11    0.08
  -1 -11  -1    0.23    0.09
  -1 -11  -1    0.09    0.04
   1  11   1    0.18    0.08
  -1  11  -1    0.23    0.08
  -1  11  -1    0.04    0.08
   1  11   1    0.17    0.04
   1  11   1    0.09    0.05
   2 -11   1    5.95    0.32
  -2 -11  -1    6.20    0.30
  -2 -11  -1    5.72    0.19
   2  11   1    6.14    0.30
  -2  11  -1    6.10    0.29
   2  11   1    6.16    0.21
  -2  11  -1    6.18    0.27
  -3 -11  -1    1.27    0.17
   3 -11   1    1.37    0.21
  -3 -11  -1    1.35    0.11
   3 -11   1    1.26    0.17
  -3  11  -1    0.93    0.15
   3  11   1    1.28    0.10
   3  11   1    1.25    0.18
  -3  11  -1    1.21    0.17
   4 -11   1   68.39    1.63
   4 -11   1   69.60    1.55
  -4 -11  -1   69.13    1.52
   4  11   1   66.29    1.38
   4  11   1   67.94    1.61
  -4  11  -1   70.16    1.57
  -4  11  -1   66.24    1.53
   5 -11   1    3.89    0.31
   5 -11   1    3.83    0.27
  -5 -11  -1    3.69    0.25
  -5  11  -1    3.66    0.26
   5  11   1    3.59    0.30
   5  11   1    3.75    0.20
  -5  11  -1    3.38    0.26
   6 -11   1   25.62    0.87
  -6 -11  -1   23.37    0.71
   6 -11   1   24.67    0.80
   6  11   1   26.50    0.90
  -6  11  -1   25.92    0.82
   6  11   1   24.88    0.67
  -6  11  -1   25.60    0.81
   7 -11   1    0.84    0.18
  -7 -11  -1    0.83    0.16
   7 -11   1    0.63    0.20
  -7  11  -1    0.88    0.19
   7  11   1    0.87    0.21
  -7  11  -1    0.58    0.18
   7  11   1    0.69    0.14
  -8 -11  -1   -0.14    0.13
   8 -11   1    0.04    0.10
   8 -11   1   -0.01    0.12
  -8 -11  -1    0.04    0.09
  -8  11  -1    0.02    0.13
  -8  11  -1   -0.09    0.11
   8  11   1   -0.01    0.09
   8  11   1    0.08    0.16
   9 -11   1    3.98    0.36
   9 -11   1    3.74    0.37
  -9 -11  -1    4.31    0.53
  -9  11  -1    4.18    0.37
   9  11   1    3.72    0.49
   9  11   1    3.28    0.28
  -9  11  -1    4.26    0.37
  -9 -12   1    0.28    0.20
   9 -12  -1    0.05    0.14
   9 -12  -1    0.37    0.15
  -9  12   1   -0.05    0.11
   9  12  -1    0.15    0.17
  -9  12   1    0.28    0.14
   9  12  -1   -0.02    0.11
  -8 -12   1    0.56    0.21
   8 -12  -1    0.77    0.20
   8 -12  -1    0.57    0.17
  -8  12   1    0.27    0.16
  -8  12   1    0.52    0.18
   8  12  -1    0.98    0.25
   8  12  -1    0.65    0.16
   7 -12  -1    0.26    0.12
  -7 -12   1    0.03    0.06
   7 -12  -1    0.07    0.11
  -7  12   1    0.01    0.11
   7  12  -1    0.18    0.13
   7  12  -1   -0.04    0.08
  -7  12   1   -0.06    0.10
  -6 -12   1    2.68    0.19
   6 -12  -1    2.71    0.24
   6 -12  -1    3.06    0.27
   6  12  -1    2.90    0.22
   6  12  -1    2.95    0.28
  -6  12   1    2.50    0.24
  -6  12   1    3.00    0.26
   5 -12  -1    0.88    0.18
  -5 -12   1    0.89    0.14
   5 -12  -1    0.75    0.15
   5  12  -1    0.90    0.18
  -5  12   1    0.77    0.16
   5  12  -1    0.74    0.15
  -5  12   1    0.85    0.15
  -4 -12   1   22.38    0.63
   4 -12  -1   22.37    0.70
   4 -12  -1   22.25    0.64
  -4  12   1   22.13    0.69
   4  12  -1   22.71    0.71
   4  12  -1   21.60    0.64
  -4  12   1   22.96    0.65
  -4  12   1   21.15    0.51
   3 -12  -1    7.32    0.35
  -3 -12   1    7.36    0.32
   3 -12  -1    7.43    0.31
   3  12  -1    8.13    0.36
  -3  12   1    7.76    0.35
   3  12  -1    8.10    0.34
  -3  12   1    7.55    0.31
   2 -12  -1    0.45    0.12
  -2 -12   1    0.57    0.12
   2 -12  -1    0.60    0.10
  -2  12   1    0.54    0.12
   2  12  -1    0.56    0.12
   2  12  -1    0.33    0.10
  -2  12   1    0.44    0.10
   1 -12  -1   16.30    0.54
  -1 -12   1   17.53    0.54
  -1  12   1   17.16    0.53
   1  12  -1   15.86    0.52
   1  12  -1   17.31    0.51
  -1  12   1   16.24    0.47
   0 -12   1   42.42    1.04
   0 -12  -1   41.81    1.03
   0  12   1   41.53    0.86
   0  12   1   40.99    0.91
   0  12  -1   42.50    0.97
   0  12   1   41.70    1.00
   0  12  -1   41.22    1.01
   1 -12   1    4.94    0.29
  -1 -12  -1    5.48    0.28
  -1 -12  -1    4.94    0.16
  -1  12  -1    4.19    0.25
   1  12   1    4.98    0.27
  -1  12  -1    4.57    0.24
   1  12   1    5.03    0.20
   1  12   1    4.97    0.16
  -2 -12  -1    0.12    0.09
   2 -12   1    0.07    0.09
  -2 -12  -1    0.07    0.04
   2  12   1    0.17    0.05
  -2  12  -1    0.11    0.08
   2  12   1    0.15    0.10
  -2  12  -1    0.05    0.09
   3 -12   1    9.14    0.44
   3 -12   1    9.28    0.39
  -3 -12  -1    9.31    0.39
  -3 -12  -1    9.34    0.29
  -3  12  -1   10.09    0.42
  -3  12  -1    9.57    0.38
   3  12   1    9.88    0.29
   3  12   1    9.80    0.43
  -4 -12  -1    0.06    0.08
   4 -12   1    0.10    0.10
   4 -12   1    0.10    0.09
   4  12   1    0.07    0.06
   4  12   1    0.03    0.10
  -4  12  -1    0.08    0.11
  -4  12  -1    0.00    0.08
  -5 -12  -1    1.60    0.20
   5 -12   1    1.21    0.22
   5 -12   1    1.79    0.24
   5  12   1    1.26    0.22
  -5  12  -1    1.80    0.22
  -5  12  -1    1.38    0.23
   5  12   1    1.56    0.13
   6 -12   1    1.98    0.26
  -6 -12  -1    2.37    0.21
   6 -12   1    2.10    0.30
   6  12   1    2.13    0.17
  -6  12  -1    2.91    0.26
  -6  12  -1    1.89    0.26
   6  12   1    2.71    0.34
  -7 -12  -1    0.04    0.10
   7 -12   1    0.08    0.12
   7 -12   1    0.00    0.13
  -7  12  -1    0.13    0.12
  -7  12  -1   -0.07    0.11
   7  12   1    0.30    0.17
   7  12   1    0.20    0.09
   8 -12   1    5.00    0.40
  -8 -12  -1    4.76    0.45
   8 -12   1    5.08    0.38
  -8  12  -1    3.98    0.34
   8  12   1    5.12    0.29
  -8  12  -1    5.14    0.40
   8  12   1    4.78    0.43
   9 -13  -1    1.19    0.23
  -9 -13   1    1.73    0.35
   9 -13  -1    1.56    0.27
  -9  13   1    1.59    0.29
  -9  13   1    1.77    0.28
   9  13  -1    0.94    0.18
   9  13  -1    1.17    0.27
   8 -13  -1    0.11    0.13
   8 -13  -1    0.34    0.16
  -8 -13   1    0.34    0.20
  -8  13   1    0.38    0.17
  -8  13   1    0.30    0.16
   8  13  -1    0.36    0.19
   8  13  -1    0.72    0.17
   7 -13  -1    0.98    0.19
   7 -13  -1    0.95    0.20
  -7 -13   1    0.95    0.14
   7  13  -1    0.81    0.22
  -7  13   1    0.83    0.21
  -7  13   1    0.77    0.18
   7  13  -1    0.76    0.16
   6 -13  -1    1.37    0.20
  -6 -13   1    1.44    0.18
   6 -13  -1    1.48    0.23
   6  13  -1    1.58    0.20
  -6  13   1    1.39    0.23
   6  13  -1    1.32    0.24
  -6  13   1    1.35    0.20
   5 -13  -1    0.83    0.16
  -5 -13   1    0.71    0.14
   5 -13  -1    0.95    0.20
  -5  13   1    0.71    0.17
   5  13  -1    0.90    0.19
  -5  13   1    0.67    0.14
   5  13  -1    0.58    0.13
   4 -13  -1   26.74    0.81
   4 -13  -1   27.25    0.74
  -4 -13   1   26.90    0.74
  -4  13   1   27.71    0.76
  -4  13   1   26.12    0.62
   4  13  -1   27.21    0.82
  -4  13   1   27.47    0.80
   4  13  -1   27.00    0.75
  -3 -13   1    1.06    0.15
   3 -13  -1    0.67    0.16
   3 -13  -1    1.27    0.16
  -3  13   1    1.31    0.17
  -3  13   1    1.21    0.19
   3  13  -1    1.16    0.16
   3  13  -1    1.54    0.21
  -2 -13   1   25.16    0.72
   2 -13  -1   25.62    0.74
  -2  13   1   23.82    0.65
   2  13  -1   24.20    0.70
  -2  13   1   25.77    0.72
   2  13  -1   24.76    0.69
   1 -13  -1   20.05    0.63
  -1 -13   1   19.56    0.62
  -1  13   1   19.47    0.54
   1  13  -1   19.25    0.58
  -1  13   1   21.05    0.61
   1  13  -1   18.93    0.59
   0 -13  -1   41.06    1.03
   0 -13   1   42.59    1.06
   0  13   1   40.62    0.86
   0  13   1   39.89    1.00
   0  13  -1   40.45    1.01
   0  13  -1   40.24    0.97
   0  13   1   42.89    0.93
  -1 -13  -1    2.07    0.10
  -1 -13  -1    2.07    0.20
   1 -13   1    2.07    0.20
  -1  13  -1    1.83    0.18
  -1  13  -1    2.21    0.18
   1  13   1    2.10    0.14
   1  13   1    1.88    0.21
   1  13   1    1.86    0.10
   2 -13   1   36.68    0.99
  -2 -13  -1   32.80    0.72
  -2 -13  -1   31.31    0.89
   2  13   1   34.87    0.71
   2  13   1   34.45    0.92
  -2  13  -1   33.82    0.91
   2  13   1   35.82    0.76
  -2  13  -1   35.39    0.87
  -3 -13  -1   28.47    0.80
  -3 -13  -1   26.63    0.63
   3 -13   1   29.83    0.89
  -3  13  -1   29.22    0.83
  -3  13  -1   28.18    0.77
   3  13   1   28.21    0.85
   3  13   1   28.65    0.65
   4 -13   1   27.55    0.81
  -4 -13  -1   27.99    0.80
   4 -13   1   28.55    0.91
  -4  13  -1   28.45    0.84
  -4  13  -1   27.60    0.79
   4  13   1   27.19    0.87
   4  13   1   28.06    0.65
   5 -13   1    1.52    0.25
   5 -13   1    1.29    0.20
  -5 -13  -1    1.24    0.19
  -5  13  -1    1.25    0.19
   5  13   1    1.38    0.25
  -5  13  -1    1.17    0.20
   5  13   1    1.39    0.12
   6 -13   1    2.55    0.26
   6 -13   1    3.09    0.31
  -6 -13  -1    2.82    0.23
  -6  13  -1    2.42    0.24
   6  13   1    2.45    0.18
   6  13   1    2.78    0.35
  -6  13  -1    2.49    0.26
  -7 -13  -1    1.32    0.20
   7 -13   1    1.72    0.28
   7 -13   1    1.10    0.22
   7  13   1    0.54    0.20
  -7  13  -1    1.50    0.23
   7  13   1    1.20    0.16
  -7  13  -1    0.96    0.21
  -8 -13  -1    4.24    0.44
   8 -13   1    3.07    0.31
   8 -13   1    4.05    0.37
  -8  13  -1    3.51    0.32
   8  13   1    3.35    0.35
   8  13   1    3.18    0.25
  -8  13  -1    3.68    0.35
   9 -14  -1    4.64    0.39
  -9 -14   1    4.15    0.53
   9 -14  -1    4.76    0.38
   9  14  -1    4.28    0.31
   9  14  -1    4.60    0.43
  -9  14   1    4.19    0.40
   8 -14  -1    1.31    0.24
   8 -14  -1    0.85    0.20
  -8 -14   1    1.19    0.29
  -8  14   1    1.37    0.25
   8  14  -1    0.87    0.23
   8  14  -1    0.90    0.17
  -8  14   1    0.81    0.21
   7 -14  -1    2.22    0.28
  -7 -14   1    1.85    0.18
   7 -14  -1    2.25    0.30
  -7  14   1    2.02    0.29
   7  14  -1    1.96    0.22
   7  14  -1    2.58    0.36
  -7  14   1    2.36    0.28
   6 -14  -1    9.66    0.50
  -6 -14   1   10.20    0.40
   6 -14  -1   10.21    0.46
  -6  14   1    9.83    0.48
   6  14  -1    9.91    0.52
  -6  14   1    9.38    0.45
   6  14  -1   10.06    0.42
   5 -14  -1   20.47    0.74
  -5 -14   1   22.75    0.67
   5 -14  -1   22.52    0.69
   5  14  -1   21.57    0.65
  -5  14   1   21.55    0.69
  -5  14   1   22.42    0.74
   5  14  -1   21.27    0.77
   4 -14  -1    2.28    0.20
   4 -14  -1    2.48    0.24
  -4 -14   1    2.59    0.21
  -4  14   1    3.00    0.25
   4  14  -1    2.42    0.23
   4  14  -1    2.33    0.19
  -4  14   1    2.59    0.22
   3 -14  -1    0.36    0.13
  -3 -14   1    0.50    0.13
   3 -14  -1    0.79    0.14
   3  14  -1    0.78    0.16
  -3  14   1    0.77    0.14
   3  14  -1    0.50    0.11
  -3  14   1    0.52    0.14
   2 -14  -1   13.29    0.52
  -2 -14   1   14.99    0.51
   2  14  -1   13.92    0.49
   2  14  -1   11.86    0.47
  -2  14   1   13.74    0.49
  -2  14   1   13.76    0.46
  -1 -14   1    5.22    0.31
   1 -14  -1    4.85    0.30
  -1  14   1    4.77    0.25
   1  14  -1    5.31    0.29
   1  14  -1    5.64    0.28
  -1  14   1    5.79    0.30
   0 -14  -1   54.66    1.33
   0 -14   1   56.18    1.35
   0  14  -1   56.61    1.31
   0  14   1   55.49    1.21
   0  14   1   56.58    1.31
   0  14  -1   55.74    1.26
  -1 -14  -1    6.17    0.33
   1 -14   1    6.30    0.35
  -1  14  -1    5.77    0.32
  -1  14  -1    6.41    0.30
   1  14   1    6.26    0.20
   1  14   1    6.40    0.25
   1  14   1    6.12    0.32
  -2 -14  -1    0.10    0.04
  -2 -14  -1    0.06    0.10
   2 -14   1   -0.18    0.09
   2  14   1    0.13    0.09
   2  14   1    0.08    0.05
   2  14   1    0.13    0.04
  -2  14  -1    0.04    0.08
  -2  14  -1    0.00    0.10
  -3 -14  -1   -0.02    0.09
  -3 -14  -1    0.05    0.04
   3 -14   1   -0.03    0.09
  -3  14  -1   -0.03    0.08
  -3  14  -1    0.09    0.11
   3  14   1    0.09    0.05
   3  14   1    0.07    0.09
   4 -14   1    1.60    0.25
  -4 -14  -1    2.09    0.25
   4  14   1    1.53    0.24
  -4  14  -1    1.64    0.21
  -4  14  -1    1.20    0.20
   4  14   1    1.18    0.11
   5 -14   1    2.49    0.31
   5 -14   1    2.46    0.29
  -5 -14  -1    2.42    0.23
   5  14   1    2.28    0.15
  -5  14  -1    2.20    0.26
   5  14   1    2.45    0.31
  -5  14  -1    2.51    0.30
   6 -14   1    0.63    0.19
  -6 -14  -1    0.63    0.15
   6 -14   1    0.98    0.22
  -6  14  -1    0.70    0.18
   6  14   1    0.68    0.11
   6  14   1    0.47    0.19
  -6  14  -1    0.63    0.20
   7 -14   1    0.27    0.14
   7 -14   1    0.42    0.17
  -7 -14  -1    0.22    0.12
  -7  14  -1    0.31    0.15
  -7  14  -1    0.47    0.17
   7  14   1    0.21    0.14
   7  14   1    0.51    0.12
  -8 -14  -1    0.23    0.19
   8 -14   1    0.36    0.16
   8 -14   1    0.59    0.19
  -8  14  -1    0.65    0.20
   8  14   1    0.23    0.19
  -8  14  -1    0.28    0.16
  -8 -15   1    0.32    0.17
   8 -15  -1    0.16    0.15
   8 -15  -1    0.27    0.16
  -8  15   1   -0.04    0.11
   8  15  -1    0.22    0.13
  -8  15   1    0.10    0.12
   8  15  -1   -0.04    0.15
  -7 -15   1    2.72    0.21
   7 -15  -1    3.67    0.29
   7 -15  -1    2.47    0.32
  -7  15   1    2.84    0.28
   7  15  -1    2.70    0.36
  -7  15   1    2.79    0.34
   7  15  -1    2.83    0.23
  -6 -15   1    0.22    0.10
   6 -15  -1   -0.01    0.12
   6 -15  -1   -0.01    0.09
  -6  15   1    0.11    0.11
   6  15  -1    0.15    0.10
   6  15  -1    0.21    0.16
  -6  15   1    0.05    0.12
  -5 -15   1   21.12    0.65
   5 -15  -1   19.65    0.73
   5 -15  -1   19.58    0.66
   5  15  -1   19.70    0.74
  -5  15   1   20.01    0.68
   5  15  -1   19.82    0.62
  -5  15   1   19.25    0.69
   4 -15  -1   18.03    0.67
   4 -15  -1   18.34    0.59
  -4 -15   1   17.60    0.59
  -4  15   1   18.23    0.61
  -4  15   1   17.35    0.63
   4  15  -1   18.15    0.66
   4  15  -1   17.55    0.58
   3 -15  -1    4.05    0.30
  -3 -15   1    4.83    0.29
   3  15  -1    4.89    0.27
  -3  15   1    4.40    0.29
  -3  15   1    4.41    0.27
   3  15  -1    5.08    0.31
  -2 -15   1    9.19    0.42
   2 -15  -1   10.10    0.45
  -2  15   1    9.28    0.38
   2  15  -1    9.18    0.40
  -2  15   1   10.27    0.43
   2  15  -1    9.04    0.39
  -1 -15   1    0.78    0.17
   1 -15  -1    0.80    0.16
   1  15  -1    1.25    0.18
  -1  15   1    0.63    0.14
  -1  15   1    0.80    0.14
   1  15  -1    1.07    0.18
   0 -15   1    4.12    0.28
   0 -15  -1    4.31    0.29
   0  15   1    4.25    0.26
   0  15  -1    4.27    0.25
   0  15  -1    3.82    0.26
   0  15   1    4.14    0.22
  -1 -15  -1    0.27    0.11
   1 -15   1    0.16    0.11
  -1  15  -1    0.24    0.11
   1  15   1    0.26    0.11
   1  15   1    0.24    0.08
  -1  15  -1    0.26    0.12
   1  15   1    0.30    0.06
  -2 -15  -1   11.09    0.46
  -2 -15  -1    9.84    0.27
   2 -15   1    9.96    0.48
   2  15   1   10.24    0.31
  -2  15  -1   10.52    0.41
  -2  15  -1   10.09    0.45
   2  15   1   10.24    0.45
   2  15   1   10.22    0.28
   3 -15   1    1.01    0.22
  -3 -15  -1    1.34    0.09
  -3 -15  -1    1.07    0.19
   3  15   1    1.18    0.21
  -3  15  -1    1.46    0.19
   3  15   1    1.28    0.11
  -3  15  -1    1.03    0.19
   4 -15   1    2.77    0.35
  -4 -15  -1    2.14    0.22
  -4  15  -1    2.24    0.26
   4  15   1    2.12    0.14
  -4  15  -1    2.11    0.26
   4  15   1    2.11    0.28
   5 -15   1    1.59    0.26
  -5 -15  -1    1.62    0.22
   5  15   1    1.78    0.30
  -5  15  -1    1.96    0.27
   5  15   1    1.52    0.13
  -5  15  -1    1.94    0.25
  -6 -15  -1    2.13    0.21
   6 -15   1    1.95    0.27
   6 -15   1    2.41    0.34
  -6  15  -1    2.08    0.28
   6  15   1    1.96    0.31
  -6  15  -1    2.27    0.30
   6  15   1    2.02    0.16
   7 -15   1    0.83    0.24
   7 -15   1    1.04    0.22
  -7 -15  -1    0.91    0.17
   7  15   1    0.74    0.21
  -7  15  -1    1.10    0.21
  -7  15  -1    1.03    0.23
   8 -15   1    1.71    0.31
   8 -15   1    2.25    0.32
  -8 -15  -1    1.75    0.35
  -8  15  -1    2.13    0.32
   8  15   1    2.02    0.32
   8 -16  -1    6.26    0.44
  -8 -16   1    6.01    0.50
   8 -16  -1    4.74    0.37
  -8  16   1    5.15    0.40
   8  16  -1    4.89    0.32
  -8  16   1    4.21    0.38
   8  16  -1    4.89    0.43
   7 -16  -1    1.87    0.26
  -7 -16   1    2.01    0.20
   7 -16  -1    2.40    0.32
  -7  16   1    1.98    0.29
  -7  16   1    1.80    0.27
   7  16  -1    2.03    0.23
   7  16  -1    1.99    0.34
   6 -16  -1    0.69    0.17
   6 -16  -1    0.41    0.17
  -6 -16   1    0.38    0.12
  -6  16   1    0.27    0.14
  -6  16   1    0.10    0.11
   6  16  -1    0.31    0.17
   6  16  -1    0.40    0.12
   5 -16  -1    0.12    0.10
  -5 -16   1    0.47    0.14
   5 -16  -1    0.29    0.15
   5  16  -1    0.31    0.12
   5  16  -1    0.27    0.15
  -5  16   1    0.65    0.17
  -5  16   1    0.28    0.13
  -4 -16   1    0.32    0.13
   4 -16  -1    0.32    0.15
  -4  16   1    0.27    0.14
   4  16  -1    0.47    0.16
   4  16  -1    0.57    0.13
  -4  16   1    0.50    0.13
  -3 -16   1    8.96    0.42
   3 -16  -1    8.54    0.45
  -3  16   1    8.88    0.42
   3  16  -1    9.18    0.43
  -3  16   1    9.29    0.40
   3  16  -1    8.76    0.39
  -2 -16   1    3.76    0.27
   2 -16  -1    3.53    0.28
  -2  16   1    3.15    0.23
   2  16  -1    3.50    0.25
  -2  16   1    3.59    0.26
   2  16  -1    3.34    0.24
  -1 -16   1   11.41    0.50
   1 -16  -1   11.54    0.49
   1  16  -1   11.60    0.45
   1  16  -1   11.24    0.46
  -1  16   1   11.40    0.42
  -1  16   1   11.59    0.47
   0 -16   1    1.46    0.23
   0 -16  -1    1.31    0.21
   0  16   1    1.52    0.17
   0  16  -1    1.58    0.22
   0  16   1    1.44    0.21
   0  16  -1    1.27    0.18
   1 -16   1    9.70    0.48
  -1 -16  -1    8.97    0.43
   1  16   1    9.50    0.28
  -1  16  -1    9.19    0.43
  -1  16  -1    9.62    0.40
   1  16   1    9.58    0.33
   1  16   1    8.97    0.42
  -2 -16  -1    0.31    0.12
   2 -16   1    0.43    0.14
  -2 -16  -1    0.23    0.05
  -2  16  -1    0.18    0.09
   2  16   1    0.18    0.05
   2  16   1    0.29    0.07
  -2  16  -1    0.42    0.15
   2  16   1    0.43    0.15
  -3 -16  -1    4.63    0.31
   3 -16   1    4.31    0.35
  -3  16  -1    4.83    0.29
  -3  16  -1    4.87    0.33
   3  16   1    4.76    0.34
   3  16   1    4.38    0.18
   3  16   1    4.67    0.17
   4 -16   1    2.00    0.30
  -4 -16  -1    2.04    0.25
  -4  16  -1    2.10    0.25
  -4  16  -1    1.69    0.26
   4  16   1    1.92    0.13
   4  16   1    2.23    0.31
   5 -16   1    5.19    0.40
  -5 -16  -1    4.97    0.33
   5  16   1    4.96    0.21
   5  16   1    5.41    0.39
  -5  16  -1    5.10    0.36
  -5  16  -1    5.42    0.34
   6 -16   1    0.37    0.17
  -6 -16  -1    0.36    0.12
  -6  16  -1    0.15    0.16
   6  16   1    0.10    0.14
  -6  16  -1   -0.01    0.11
   7 -16   1    2.56    0.37
  -7 -16  -1    1.66    0.23
   7 -16   1    1.80    0.29
   7  16   1    1.64    0.30
  -7  16  -1    1.89    0.31
  -7  16  -1    2.03    0.28
   8 -17  -1    1.15    0.26
   8 -17  -1    0.83    0.21
  -8  17   1    0.91    0.24
  -8  17   1    1.18    0.25
   8  17  -1    0.72    0.22
   7 -17  -1    4.21    0.35
   7 -17  -1    4.63    0.40
  -7 -17   1    5.08    0.31
   7  17  -1    5.76    0.46
   7  17  -1    4.48    0.30
  -7  17   1    4.35    0.36
  -7  17   1    5.00    0.38
   6 -17  -1    4.76    0.34
  -6 -17   1    5.44    0.32
   6 -17  -1    5.18    0.39
  -6  17   1    5.40    0.38
   6  17  -1    5.10    0.30
  -6  17   1    4.97    0.36
   6  17  -1    5.24    0.42
   5 -17  -1    1.25    0.20
  -5 -17   1    1.57    0.22
   5 -17  -1    1.59    0.25
   5  17  -1    1.63    0.20
   5  17  -1    1.49    0.26
  -5  17   1    1.10    0.20
  -5  17   1    1.65    0.25
   4 -17  -1    8.73    0.49
  -4 -17   1    9.13    0.43
   4  17  -1    8.97    0.39
  -4  17   1    9.52    0.43
  -4  17   1    8.80    0.45
   4  17  -1    8.88    0.46
   3 -17  -1   20.80    0.75
  -3 -17   1   21.93    0.72
  -3  17   1   20.29    0.70
   3  17  -1   19.90    0.71
  -3  17   1   20.84    0.67
   3  17  -1   20.39    0.65
  -2 -17   1    0.19    0.13
   2 -17  -1    0.20    0.14
  -2  17   1    0.26    0.11
  -2  17   1    0.15    0.10
   2  17  -1    0.35    0.12
   2  17  -1    0.30    0.12
   1 -17  -1    1.21    0.21
  -1 -17   1    1.54    0.24
   1  17  -1    1.05    0.18
  -1  17   1    1.50    0.22
  -1  17   1    1.58    0.19
   1  17  -1    1.50    0.21
   0 -17   1    2.26    0.24
   0 -17  -1    2.76    0.26
   0  17   1    2.52    0.18
   0  17  -1    2.05    0.21
   0  17  -1    2.41    0.23
   0  17   1    2.15    0.23
  -1 -17  -1    7.16    0.39
   1 -17   1    8.05    0.44
   1  17   1    6.65    0.38
   1  17   1    7.36    0.29
  -1  17  -1    7.82    0.41
  -1  17  -1    7.70    0.36
  -2 -17  -1    4.08    0.30
   2 -17   1    3.62    0.31
   2  17   1    3.70    0.18
   2  17   1    3.89    0.30
   2  17   1    3.75    0.15
  -2  17  -1    3.32    0.28
  -2  17  -1    3.85    0.26
  -3 -17  -1    4.32    0.31
   3 -17   1    4.08    0.35
  -3  17  -1    4.21    0.33
  -3  17  -1    4.51    0.29
   3  17   1    4.19    0.18
   3  17   1    3.99    0.31
  -4 -17  -1    2.03    0.27
   4 -17   1    1.75    0.29
  -4  17  -1    1.41    0.24
  -4  17  -1    1.63    0.22
   4  17   1    1.51    0.12
   4  17   1    2.25    0.30
  -5 -17  -1    0.65    0.17
   5 -17   1    0.47    0.18
  -5  17  -1    0.32    0.17
  -5  17  -1    0.16    0.11
   5  17   1    0.38    0.16
   6 -17   1    0.67    0.22
  -6 -17  -1    0.36    0.13
   6  17   1    0.40    0.16
  -6  17  -1    0.38    0.15
  -6  17  -1    0.32    0.18
  -7 -17  -1    0.47    0.15
   7 -17   1    0.48    0.21
  -7  17  -1    0.55    0.17
   7  17   1    0.94    0.24
  -7  17  -1    0.57    0.21
   7 -18  -1    0.07    0.13
   7 -18  -1    0.50    0.19
  -7 -18   1    0.08    0.11
  -7  18   1    0.08    0.14
   7  18  -1    0.16    0.16
  -7  18   1    0.15    0.17
   6 -18  -1    0.41    0.15
  -6 -18   1    0.23    0.11
   6 -18  -1    0.08    0.14
  -6  18   1    0.26    0.14
   6  18  -1    0.39    0.18
  -6  18   1    0.04    0.13
   6  18  -1    0.26    0.13
  -5 -18   1    0.19    0.11
   5 -18  -1   -0.06    0.12
  -5  18   1    0.00    0.11
  -5  18   1    0.05    0.11
   5  18  -1    0.13    0.14
   5  18  -1    0.13    0.10
  -4 -18   1    0.50    0.16
   4 -18  -1    0.32    0.15
   4  18  -1    0.25    0.11
  -4  18   1    0.38    0.14
   4  18  -1    0.21    0.13
  -4  18   1    0.37    0.14
  -3 -18   1    8.89    0.45
   3 -18  -1    8.94    0.48
  -3  18   1    8.60    0.43
  -3  18   1    9.14    0.42
   3  18  -1    8.36    0.39
   3  18  -1    8.15    0.44
   2 -18  -1    9.68    0.49
  -2 -18   1    9.38    0.47
  -2  18   1    8.91    0.41
   2  18  -1    9.11    0.44
   2  18  -1    9.10    0.42
  -2  18   1   10.15    0.47
   1 -18  -1    2.80    0.27
  -1 -18   1    2.92    0.27
  -1  18   1    3.26    0.23
  -1  18   1    3.03    0.25
   1  18  -1    2.84    0.25
   1  18  -1    2.94    0.24
   0 -18  -1   12.54    0.55
   0 -18   1   12.24    0.56
   0  18  -1   12.56    0.50
   0  18   1   12.51    0.52
   0  18  -1   11.81    0.51
   0  18   1   12.28    0.44
   1 -18   1    5.97    0.40
  -1 -18  -1    6.63    0.39
  -1  18  -1    6.74    0.35
  -1  18  -1    6.09    0.37
   1  18   1    6.58    0.28
   1  18   1    6.21    0.37
   2 -18   1    0.60    0.19
  -2 -18  -1    0.25    0.14
   2  18   1    0.19    0.14
  -2  18  -1    0.66    0.17
  -2  18  -1    0.63    0.15
   2  18   1    0.57    0.09
  -3 -18  -1    4.86    0.34
   3 -18   1    4.34    0.38
   3  18   1    4.84    0.19
  -3  18  -1    5.19    0.32
  -3  18  -1    5.24    0.37
   3  18   1    5.38    0.38
  -4 -18  -1    6.26    0.38
   4 -18   1    6.31    0.45
  -4  18  -1    6.55    0.37
  -4  18  -1    6.92    0.43
   4  18   1    6.15    0.43
   5 -18   1    4.83    0.40
  -5  18  -1    5.94    0.43
  -5  18  -1    5.61    0.35
   5  18   1    5.41    0.41
  -6 -18  -1    1.34    0.22
   6 -18   1    1.26    0.26
   6  18   1    1.16    0.24
  -6  18  -1    0.95    0.24
  -6  18  -1    0.87    0.19
  -7 -19   1    0.97    0.20
   7 -19  -1    1.55    0.30
   7  19  -1    0.85    0.25
  -7  19   1    1.21    0.25
  -7  19   1    1.29    0.29
   6 -19  -1    1.12    0.23
  -6 -19   1    0.72    0.18
  -6  19   1    0.35    0.16
   6  19  -1    1.00    0.25
  -6  19   1    0.76    0.21
  -5 -19   1    7.52    0.41
   5 -19  -1    7.60    0.49
  -5  19   1    7.80    0.45
  -5  19   1    7.91    0.45
   5  19  -1    7.45    0.35
   5  19  -1    7.47    0.48
   4 -19  -1    0.36    0.17
  -4 -19   1    0.01    0.10
  -4  19   1    0.14    0.14
  -4  19   1    0.07    0.12
   4  19  -1    0.40    0.14
   4  19  -1    0.51    0.13
  -3 -19   1    9.58    0.49
   3 -19  -1    9.16    0.51
  -3  19   1   10.57    0.46
   3  19  -1    8.80    0.41
  -3  19   1    9.34    0.46
   3  19  -1    9.71    0.49
   2 -19  -1    0.45    0.16
  -2 -19   1    0.48    0.17
  -2  19   1    0.13    0.11
  -2  19   1    0.36    0.14
   2  19  -1    0.57    0.16
   2  19  -1    0.69    0.16
  -1 -19   1    8.28    0.46
   1 -19  -1    8.54    0.47
  -1  19   1    8.99    0.45
   1  19  -1    8.85    0.43
  -1  19   1    8.49    0.39
   1  19  -1    8.43    0.42
   0 -19  -1    3.15    0.29
   0 -19   1    3.29    0.30
   0  19  -1    3.74    0.28
   0  19   1    3.99    0.30
   0  19  -1    3.72    0.29
   0  19   1    3.71    0.24
  -1 -19  -1    2.74    0.28
   1 -19   1    2.15    0.31
  -1  19  -1    2.35    0.28
   1  19   1    2.57    0.18
   1  19   1    2.47    0.30
  -1  19  -1    2.22    0.23
  -2 -19  -1    8.40    0.46
   2 -19   1    7.76    0.48
  -2  19  -1    7.92    0.45
  -2  19  -1    7.78    0.39
   2  19   1    7.97    0.45
   2  19   1    7.65    0.27
  -3 -19  -1    7.13    0.42
   3 -19   1    7.09    0.47
   3  19   1    6.27    0.42
  -3  19  -1    6.71    0.43
  -3  19  -1    6.78    0.38
   4 -19   1    0.32    0.17
  -4 -19  -1    0.06    0.11
   4  19   1    0.13    0.14
  -4  19  -1    0.19    0.13
  -4  19  -1    0.05    0.11
   5 -19   1    0.26    0.17
  -5 -19  -1    0.17    0.13
   5  19   1   -0.10    0.11
  -5  19  -1    0.17    0.16
  -5  19  -1    0.25    0.14
  -6 -19  -1   -0.19    0.10
   6 -19   1   -0.19    0.14
  -6  19  -1   -0.13    0.11
  -6  19  -1   -0.08    0.14
   6  19   1    0.07    0.14
  -6 -20   1    3.51    0.30
   6 -20  -1    3.17    0.41
  -6  20   1    4.03    0.36
   6  20  -1    4.36    0.39
  -6  20   1    4.01    0.34
  -5 -20   1    0.50    0.15
   5 -20  -1    0.96    0.22
   5  20  -1    0.91    0.25
  -5  20   1    0.52    0.19
  -5  20   1    1.07    0.21
  -4 -20   1    2.66    0.28
   4 -20  -1    3.07    0.32
   4  20  -1    2.66    0.23
  -4  20   1    2.87    0.34
   4  20  -1    2.70    0.34
  -4  20   1    3.18    0.30
   3 -20  -1    0.29    0.15
  -3 -20   1    0.44    0.17
  -3  20   1    0.24    0.14
   3  20  -1    0.11    0.14
  -3  20   1    0.73    0.17
   3  20  -1    0.54    0.15
  -2 -20   1    7.83    0.46
   2 -20  -1    8.73    0.50
  -2  20   1    8.50    0.41
  -2  20   1    8.88    0.45
   2  20  -1    8.17    0.41
   2  20  -1    8.16    0.44
   1 -20  -1   -0.01    0.13
  -1 -20   1   -0.02    0.12
   1  20  -1    0.20    0.12
  -1  20   1   -0.05    0.08
   1  20  -1    0.00    0.11
  -1  20   1    0.32    0.11
   0 -20  -1    0.39    0.15
   0 -20   1    0.45    0.16
   0  20  -1    0.27    0.13
   0  20   1    0.37    0.16
   0  20  -1    0.27    0.14
   0  20   1    0.74    0.14
   1 -20   1   -0.10    0.12
  -1 -20  -1   -0.07    0.10
  -1  20  -1    0.22    0.13
  -1  20  -1    0.02    0.12
   1  20   1    0.29    0.16
   1  20   1   -0.01    0.08
  -2 -20  -1   -0.03    0.10
   2 -20   1   -0.03    0.13
   2  20   1    0.22    0.15
  -2  20  -1   -0.01    0.09
  -2  20  -1    0.04    0.13
  -3 -20  -1    4.46    0.35
   3 -20   1    4.32    0.40
   3  20   1    4.84    0.38
  -3  20  -1    3.84    0.34
  -3  20  -1    4.35    0.31
   4 -20   1    0.80    0.21
  -4 -20  -1    0.62    0.19
   4  20   1    0.82    0.23
  -4  20  -1    0.27    0.14
  -4  20  -1    0.55    0.17
   5 -20   1    1.16    0.27
  -5 -20  -1    1.07    0.22
   5  20   1    0.59    0.21
  -5  20  -1    1.45    0.29
  -5  20  -1    1.17    0.21
  -5 -21   1    0.08    0.13
   5 -21  -1    0.06    0.14
   5  21  -1   -0.07    0.11
  -5  21   1    0.34    0.14
  -5  21   1    0.18    0.15
   4 -21  -1    1.50    0.29
  -4 -21   1    1.20    0.24
  -4  21   1    1.48    0.23
  -4  21   1    1.28    0.24
   4  21  -1    1.34    0.27
   3 -21  -1    0.54    0.19
  -3 -21   1    0.31    0.16
  -3  21   1    0.13    0.13
   3  21  -1    0.27    0.14
   3  21  -1    0.65    0.16
  -3  21   1    0.32    0.15
  -2 -21   1    0.58    0.17
   2 -21  -1    0.34    0.17
   2  21  -1    0.68    0.16
  -2  21   1    0.60    0.15
   2  21  -1    0.52    0.17
  -2  21   1    0.38    0.13
  -1 -21   1    1.08    0.23
   1 -21  -1    1.13    0.25
   1  21  -1    1.25    0.22
  -1  21   1    1.37    0.24
  -1  21   1    1.06    0.19
   1  21  -1    1.34    0.22
   0 -21  -1    4.54    0.38
   0 -21   1    4.37    0.37
   0  21  -1    4.27    0.33
   0  21   1    4.31    0.34
   0  21   1    5.08    0.28
   0  21  -1    4.73    0.32
  -1 -21  -1    4.06    0.36
   1 -21   1    4.72    0.38
  -1  21  -1    4.42    0.32
  -1  21  -1    4.52    0.35
   1  21   1    4.31    0.34
  -2 -21  -1   13.40    0.62
   2 -21   1   13.23    0.67
   2  21   1   14.44    0.65
  -2  21  -1   12.58    0.55
  -2  21  -1   14.46    0.63
  -3 -21  -1    0.21    0.15
   3 -21   1    0.30    0.16
   3  21   1    0.27    0.18
  -3  21  -1    0.59    0.15
  -3  21  -1    0.62    0.20
  -4 -21  -1    3.10    0.31
   4 -21   1    3.98    0.41
   4  21   1    3.21    0.40
  -4  21  -1    3.12    0.28
  -4  21  -1    3.63    0.36
   5 -21   1    2.14    0.36
  -5 -21  -1    1.32    0.24
   5  21   1    2.11    0.33
  -5  21  -1    1.27    0.26
  -5  21  -1    2.15    0.29
  -5 -22   1    0.67    0.19
   5 -22  -1    0.65    0.23
  -5  22   1    0.32    0.20
   5  22  -1    0.33    0.18
  -5  22   1    0.83    0.23
   4 -22  -1    1.86    0.32
  -4 -22   1    2.10    0.30
  -4  22   1    1.64    0.26
   4  22  -1    1.87    0.32
  -4  22   1    2.32    0.30
  -3 -22   1    1.65    0.26
   3 -22  -1    1.28    0.27
  -3  22   1    1.19    0.23
  -3  22   1    1.00    0.20
   3  22  -1    1.51    0.26
  -2 -22   1    5.12    0.41
   2 -22  -1    5.83    0.44
   2  22  -1    5.37    0.35
   2  22  -1    5.82    0.39
  -2  22   1    5.31    0.38
  -2  22   1    5.76    0.36
   1 -22  -1    0.26    0.16
  -1 -22   1   -0.01    0.15
   1  22  -1    0.19    0.13
  -1  22   1    0.30    0.15
  -1  22   1    0.56    0.15
   1  22  -1    0.24    0.15
   0 -22  -1    7.98    0.50
   0 -22   1    6.76    0.48
   0  22  -1    7.96    0.44
   0  22   1    7.53    0.45
   0  22  -1    7.81    0.44
   1 -22   1    0.20    0.14
  -1 -22  -1    0.05    0.12
  -1  22  -1    0.06    0.14
   1  22   1    0.04    0.13
  -1  22  -1    0.14    0.12
   2 -22   1    1.87    0.31
  -2 -22  -1    1.53    0.26
  -2  22  -1    1.81    0.29
  -2  22  -1    1.77    0.24
   2  22   1    1.82    0.29
  -3 -22  -1    1.77    0.28
   3 -22   1    1.81    0.33
   3  22   1    1.06    0.25
  -3  22  -1    1.48    0.23
  -3  22  -1    2.11    0.32
   4 -22   1    0.38    0.20
  -4 -22  -1    0.32    0.18
  -4  22  -1    0.21    0.17
   4  22   1    0.23    0.19
  -4  22  -1    0.26    0.13
  -3 -23   1    1.02    0.23
   3 -23  -1    1.26    0.28
  -3  23   1    1.33    0.25
  -3  23   1    1.48    0.25
   3  23  -1    1.18    0.25
  -2 -23   1    4.82    0.40
   2 -23  -1    5.35    0.44
  -2  23   1    4.91    0.36
   2  23  -1    4.40    0.36
  -2  23   1    4.56    0.36
  -1 -23   1    0.20    0.14
   1 -23  -1    0.25    0.16
   1  23  -1    0.32    0.14
  -1  23   1    0.85    0.20
   1  23  -1    0.25    0.15
   0 -23   1    3.05    0.40
   0 -23  -1    3.41    0.36
   0  23   1    3.66    0.33
   0  23  -1    3.18    0.32
   0  23  -1    3.50    0.30
  -1 -23  -1    0.20    0.17
   1 -23   1    0.20    0.16
  -1  23  -1    0.25    0.13
  -1  23  -1    0.48    0.17
   1  23   1    0.31    0.16
   2 -23   1    0.55    0.20
  -2 -23  -1    0.40    0.17
   2  23   1    0.42    0.16
  -2  23  -1    0.45    0.15
  -2  23  -1    0.54    0.18
   3 -23   1    1.39    0.29
  -3 -23  -1    1.89    0.29
   3  23   1    2.47    0.35
  -3  23  -1    2.02    0.31
  -3  23  -1    2.10    0.28
   2 -24  -1    1.06    0.26
  -2 -24   1    1.19    0.26
  -2  24   1    1.22    0.23
   2  24  -1    1.27    0.25
   1 -24  -1    1.67    0.31
  -1 -24   1    1.33    0.28
  -1  24   1    2.07    0.29
   1  24  -1    1.72    0.27
   0 -24  -1    0.94    0.22
   0 -24   1    0.83    0.24
   0  24  -1    0.77    0.18
   0  24  -1    0.72    0.22
   0  24   1    0.73    0.21
   1 -24   1    1.21    0.26
  -1 -24  -1    1.58    0.28
   1  24   1    0.78    0.22
  -1  24  -1    0.77    0.21
  -1  24  -1    1.16    0.22
 -11   0   2    0.24    0.18
  11   0  -2   -0.13    0.12
 -10   0   2    0.56    0.20
  10   0  -2    0.64    0.17
   9   0  -2    0.11    0.12
  -9   0   2    0.21    0.15
  -8   0   2   10.83    0.54
   8   0  -2   10.89    0.48
   7   0  -2   -0.07    0.09
  -7   0   2    0.11    0.10
   6   0  -2    7.00    0.24
   6   0  -2    7.10    0.34
  -6   0   2    6.74    0.37
  -5   0   2   -0.12    0.05
   5   0  -2    0.07    0.06
  -4   0   2   81.71    1.70
   4   0  -2   81.01    1.68
  -3   0   2    0.01    0.02
   3   0  -2    0.03    0.05
   3   0  -2   -0.01    0.01
  -3   0   2    0.02    0.04
   3   0  -2    0.01    0.01
  -3   0   2    0.03    0.05
  -3   0   2   -0.01    0.05
   3   0  -2   -0.06    0.03
   2   0  -2   69.98    1.31
   2   0  -2   71.46    1.31
   2   0  -2   67.77    1.38
  -2   0   2   66.12    1.36
  -2   0   2   71.14    1.39
   2   0  -2   70.34    1.36
  -1   0   2    0.03    0.04
   1   0  -2    0.04    0.04
  -1   0   2    0.05    0.03
  -1   0   2    0.01    0.02
   1   0  -2   -0.01    0.04
   1   0  -2    0.02    0.03
   1   0  -2    0.02    0.03
   0   0  -2   15.89    0.37
   0   0  -2   16.09    0.33
   0   0   2   15.35    0.41
   0   0  -2   16.74    0.41
   0   0   2   16.15    0.36
   0   0   2   15.70    0.33
   1   0   2    0.07    0.04
  -1   0  -2    0.01    0.03
  -1   0  -2    0.04    0.03
   1   0   2    0.01    0.03
   1   0   2   -0.03    0.05
   1   0   2    0.01    0.03
  -1   0  -2    0.00    0.04
  -1   0  -2    0.02    0.03
   2   0   2    1.02    0.09
  -2   0  -2    0.88    0.10
  -2   0  -2    1.10    0.13
  -2   0  -2    0.77    0.07
   2   0   2    0.87    0.11
   2   0   2    0.81    0.08
  -2   0  -2    0.64    0.08
  -3   0  -2    0.01    0.05
  -3   0  -2    0.04    0.05
   3   0   2   -0.04    0.05
  -3   0  -2    0.00    0.05
   3   0   2   -0.04    0.05
   3   0   2   -0.01    0.05
  -4   0  -2    1.74    0.17
  -4   0  -2    1.47    0.18
  -4   0  -2    1.93    0.15
   4   0   2    1.66    0.16
   4   0   2    1.71    0.20
   4   0   2    1.39    0.14
  -5   0  -2    0.11    0.10
   5   0   2   -0.06    0.07
  -5   0  -2   -0.12    0.07
   5   0   2    0.04    0.08
   5   0   2   -0.13    0.08
  -6   0  -2    0.53    0.13
   6   0   2    0.40    0.13
  -6   0  -2    0.35    0.13
   6   0   2    0.44    0.14
   6   0   2    0.35    0.11
  -7   0  -2    0.12    0.12
   7   0   2   -0.02    0.09
  -7   0  -2   -0.07    0.09
  -7   0  -2   -0.04    0.09
   7   0   2    0.00    0.09
  -8   0  -2    2.03    0.26
   8   0   2    2.18    0.27
   8   0   2    2.20    0.26
  -8   0  -2    2.38    0.33
  -8   0  -2    2.14    0.27
   9   0   2   -0.12    0.09
  -9   0  -2   -0.03    0.11
  -9   0  -2    0.13    0.14
  -9   0  -2   -0.12    0.13
  11  -1  -2    0.74    0.21
 -11  -1   2    0.93    0.25
  11   1  -2    0.88    0.23
 -11   1   2    0.65    0.24
 -10  -1   2    0.23    0.18
  10  -1  -2    0.17    0.14
  10   1  -2    0.46    0.16
 -10   1   2    0.72    0.22
   9  -1  -2    1.00    0.21
  -9  -1   2    0.23    0.15
  -9   1   2    0.42    0.15
   9   1  -2    0.40    0.14
  -8  -1   2    3.09    0.30
   8  -1  -2    2.87    0.26
  -8   1   2    3.33    0.31
   8   1  -2    3.12    0.26
   7  -1  -2    4.92    0.29
   7  -1  -2    5.01    0.16
  -7  -1   2    4.58    0.32
  -7   1   2    4.78    0.16
  -7   1   2    4.76    0.15
  -7   1   2    4.75    0.33
   7   1  -2    4.93    0.30
   6  -1  -2   26.29    0.74
  -6  -1   2   26.89    0.81
   6  -1  -2   26.22    0.60
   6  -1  -2   26.70    0.56
  -6   1   2   25.83    0.54
   6   1  -2   26.96    0.75
  -6   1   2   26.11    0.80
   5  -1  -2    4.60    0.15
  -5  -1   2    4.53    0.27
   5  -1  -2    4.49    0.24
  -5   1   2    4.72    0.13
   5   1  -2    4.58    0.25
  -5   1   2    4.63    0.27
   5   1  -2    4.82    0.27
   4  -1  -2   33.32    0.65
   4  -1  -2   33.85    0.80
  -4  -1   2   32.28    0.82
  -4   1   2   33.81    0.65
   4   1  -2   33.72    0.81
   4   1  -2   32.94    0.81
  -4   1   2   32.05    0.81
   3  -1  -2  115.71    2.09
   3  -1  -2  112.24    2.22
   3  -1  -2  113.68    2.21
  -3  -1   2  116.98    2.21
  -3  -1   2  113.12    2.22
  -3  -1   2  113.15    2.24
  -3   1   2  114.45    2.10
   3   1  -2  111.94    2.21
   3   1  -2  114.49    2.23
  -3   1   2  113.86    2.22
  -3   1   2  113.18    2.23
  -3   1   2  112.56    2.22
   3   1  -2  115.60    2.22
  -2  -1   2  124.64    2.28
  -2  -1   2  126.43    2.38
  -2  -1   2  120.45    2.33
   2  -1  -2  125.74    2.35
   2  -1  -2  124.64    2.35
   2  -1  -2  124.93    2.30
  -2  -1   2  124.74    2.33
   2  -1  -2  123.74    2.29
  -2   1   2  122.68    2.35
   2   1  -2  123.32    2.27
  -2   1   2  125.13    2.30
   2   1  -2  120.92    2.33
   2   1  -2  122.88    2.37
  -2   1   2  126.35    2.36
   1  -1  -2   63.29    1.23
  -1  -1   2   63.72    1.19
   1  -1  -2   62.86    1.24
  -1  -1   2   64.57    1.24
   1  -1  -2   62.85    1.21
   1  -1  -2   64.69    1.25
  -1  -1   2   64.20    1.26
   1   1  -2   62.84    1.23
  -1   1   2   63.77    1.21
   1   1  -2   63.61    1.19
  -1   1   2   63.19    1.24
  -1   1   2   61.96    1.23
  -1   1   2   63.80    1.24
   1   1  -2   63.83    1.26
   0  -1   2   19.43    0.49
   0  -1  -2   20.89    0.49
   0  -1   2   19.90    0.39
   0  -1  -2   20.18    0.42
   0  -1   2   19.32    0.45
   0  -1  -2   20.25    0.44
   0  -1  -2   20.72    0.49
   0   1  -2   20.46    0.38
   0   1  -2   20.46    0.46
   0   1   2   20.11    0.42
   0   1   2   20.12    0.49
   0   1   2   19.94    0.42
   0   1  -2   19.56    0.48
  -1  -1  -2    0.23    0.07
   1  -1   2    0.24    0.05
   1  -1   2    0.23    0.04
  -1  -1  -2    0.08    0.07
  -1  -1  -2    0.43    0.06
  -1  -1  -2    0.24    0.04
  -1  -1  -2    0.18    0.04
   1  -1   2    0.30    0.06
   1  -1   2    0.09    0.06
  -1   1  -2    0.28    0.05
  -1   1  -2    0.28    0.05
  -1   1  -2    0.22    0.07
  -1   1  -2    0.21    0.05
   1   1   2    0.32    0.05
  -1   1  -2    0.23    0.06
   1   1   2    0.19    0.05
   1   1   2    0.23    0.07
  -2  -1  -2    4.87    0.18
   2  -1   2    4.90    0.24
   2  -1   2    5.09    0.19
  -2  -1  -2    4.79    0.18
   2  -1   2    4.88    0.19
  -2  -1  -2    5.07    0.23
  -2  -1  -2    4.73    0.22
  -2  -1  -2    4.62    0.18
  -2   1  -2    4.91    0.19
  -2   1  -2    4.60    0.19
   2   1   2    4.80    0.20
   2   1   2    5.36    0.24
  -2   1  -2    4.67    0.22
  -2   1  -2    5.01    0.19
   2   1   2    4.96    0.18
  -2   1  -2    4.57    0.19
   3  -1   2   18.14    0.51
   3  -1   2   19.13    0.49
  -3  -1  -2   17.10    0.50
   3  -1   2   19.05    0.56
  -3  -1  -2   17.92    0.54
   3   1   2   18.05    0.51
   3   1   2   17.66    0.46
  -3   1  -2   17.32    0.51
   3   1   2   17.91    0.54
  -3   1  -2   18.48    0.49
  -4  -1  -2    1.64    0.16
  -4  -1  -2    1.82    0.17
   4  -1   2    1.84    0.17
  -4  -1  -2    1.64    0.15
   4  -1   2    1.67    0.17
   4  -1   2    1.76    0.15
  -4   1  -2    1.66    0.14
   4   1   2    1.89    0.18
  -4   1  -2    1.82    0.15
   4   1   2    1.83    0.15
   4   1   2    1.90    0.17
  -4   1  -2    1.83    0.17
  -5  -1  -2    9.26    0.41
   5  -1   2    8.65    0.40
   5  -1   2    9.70    0.41
   5  -1   2    9.40    0.37
  -5  -1  -2    8.79    0.42
   5   1   2    9.58    0.43
   5   1   2    9.20    0.40
  -5   1  -2    9.78    0.43
   5   1   2    9.62    0.36
  -6  -1  -2    2.38    0.24
   6  -1   2    2.08    0.20
   6  -1   2    2.18    0.21
  -6  -1  -2    2.20    0.25
  -6   1  -2    2.34    0.23
   6   1   2    2.26    0.21
   6   1   2    2.41    0.24
  -6   1  -2    2.31    0.22
   6   1   2    2.13    0.19
  -6   1  -2    2.11    0.20
   7  -1   2    0.22    0.10
  -7  -1  -2    0.09    0.09
  -7  -1  -2    0.16    0.14
   7  -1   2    0.29    0.12
  -7   1  -2    0.05    0.10
  -7   1  -2    0.06    0.10
   7   1   2    0.06    0.11
   7   1   2    0.15    0.11
   7   1   2    0.18    0.10
  -7   1  -2    0.26    0.11
  -8  -1  -2    1.16    0.24
   8  -1   2    1.03    0.20
   8  -1   2    1.37    0.21
  -8  -1  -2    1.29    0.21
  -8  -1  -2    1.66    0.23
  -8   1  -2    1.22    0.21
  -8   1  -2    1.34    0.26
  -8   1  -2    1.54    0.24
   8   1   2    1.41    0.21
  -9  -1  -2    0.21    0.13
   9  -1   2    0.39    0.16
   9  -1   2    0.45    0.16
  -9  -1  -2    0.06    0.16
   9   1   2    0.26    0.14
  -9   1  -2    0.19    0.12
  -9   1  -2    0.04    0.13
  -9   1  -2    0.50    0.20
  11  -2  -2    5.69    0.42
 -11  -2   2    5.18    0.47
 -11   2   2    5.30    0.46
  11   2  -2    5.63    0.41
 -10  -2   2    1.91    0.33
  10  -2  -2    1.39    0.24
 -10   2   2    1.09    0.27
  10   2  -2    1.54    0.25
  -9  -2   2    1.31    0.25
   9  -2  -2    1.47    0.23
   9   2  -2    1.16    0.21
  -9   2   2    1.37    0.27
   8  -2  -2   16.07    0.40
  -8  -2   2   15.32    0.67
   8  -2  -2   15.53    0.59
  -8   2   2   15.15    0.37
   8   2  -2   16.81    0.60
  -8   2   2   16.40    0.69
  -8   2   2   15.87    0.40
   7  -2  -2    2.28    0.13
   7  -2  -2    1.97    0.20
  -7  -2   2    2.20    0.28
  -7   2   2    2.19    0.11
  -7   2   2    2.05    0.27
   7   2  -2    2.12    0.20
   7   2  -2    2.07    0.27
  -6  -2   2   28.90    0.87
   6  -2  -2   31.35    0.82
   6  -2  -2   29.28    0.66
   6   2  -2   30.49    0.82
  -6   2   2   30.67    0.88
  -6   2   2   29.69    0.63
   6   2  -2   29.08    0.85
   5  -2  -2   13.61    0.34
  -5  -2   2   14.32    0.51
   5  -2  -2   13.43    0.45
   5  -2  -2   13.92    0.32
  -5   2   2   14.07    0.33
   5   2  -2   13.46    0.46
   5   2  -2   13.80    0.48
  -5   2   2   14.66    0.50
   4  -2  -2   27.09    0.68
  -4  -2   2   26.25    0.71
   4  -2  -2   28.07    0.57
  -4   2   2   27.84    0.57
   4   2  -2   27.21    0.70
   4   2  -2   27.46    0.70
  -4   2   2   28.31    0.73
  -3  -2   2    3.28    0.08
  -3  -2   2    3.25    0.16
  -3  -2   2    3.55    0.18
   3  -2  -2    3.38    0.17
   3  -2  -2    3.35    0.18
   3  -2  -2    3.24    0.11
  -3  -2   2    3.28    0.18
  -3   2   2    3.04    0.17
   3   2  -2    2.99    0.16
   3   2  -2    2.86    0.17
  -3   2   2    3.17    0.17
  -3   2   2    3.05    0.12
  -2  -2   2   25.88    0.56
  -2  -2   2   26.02    0.57
   2  -2  -2   26.21    0.59
   2  -2  -2   25.43    0.54
  -2  -2   2   24.39    0.60
  -2  -2   2   26.03    0.53
   2  -2  -2   25.54    0.57
   2   2  -2   26.48    0.57
  -2   2   2   24.28    0.58
   2   2  -2   26.00    0.61
  -2   2   2   25.82    0.55
  -2   2   2   25.58    0.59
   2   2  -2   25.87    0.52
   1  -2  -2  454.62    9.77
  -1  -2   2  434.86    9.68
   1   2  -2  449.09    9.82
  -1   2   2  436.55    9.79
   0  -2  -2   18.77    0.47
   0  -2   2   18.31    0.46
   0  -2  -2   18.01    0.46
   0  -2  -2   18.28    0.38
   0  -2  -2   18.02    0.40
   0  -2   2   18.58    0.43
   0   2   2   18.40    0.40
   0   2  -2   17.78    0.45
   0   2  -2   18.33    0.44
   0   2   2   17.12    0.46
   0   2   2   18.66    0.46
   0   2   2   18.23    0.37
  -1  -2  -2  885.27   17.19
  -1   2  -2  890.25   17.26
   1   2   2  936.09   17.10
  -2  -2  -2  196.70    3.75
  -2  -2  -2  190.69    3.63
  -2  -2  -2  197.36    3.67
  -2  -2  -2  196.32    3.74
   2  -2   2  196.20    3.67
   2  -2   2  196.65    3.76
  -2   2  -2  195.32    3.67
   2   2   2  196.94    3.74
   2   2   2  199.41    3.69
  -2   2  -2  200.26    3.65
   3  -2   2   18.39    0.49
  -3  -2  -2   18.72    0.52
   3  -2   2   18.09    0.51
   3  -2   2   16.97    0.54
  -3  -2  -2   19.44    0.56
  -3   2  -2   18.20    0.50
   3   2   2   18.08    0.54
   3   2   2   18.46    0.46
  -3   2  -2   17.74    0.51
   3   2   2   19.00    0.53
  -4  -2  -2    2.59    0.20
  -4  -2  -2    2.18    0.18
   4  -2   2    2.54    0.21
   4  -2   2    2.19    0.17
  -4   2  -2    2.07    0.16
   4   2   2    2.20    0.18
   4   2   2    2.17    0.18
   4   2   2    2.33    0.16
  -4   2  -2    2.09    0.15
  -4   2  -2    2.11    0.18
   5  -2   2    8.73    0.38
  -5  -2  -2    9.21    0.41
  -5  -2  -2   10.45    0.45
   5  -2   2   10.20    0.44
  -5   2  -2    9.73    0.36
  -5   2  -2    9.75    0.43
  -5   2  -2    9.43    0.38
   5   2   2    9.69    0.43
   5   2   2    9.78    0.36
   5   2   2   10.83    0.42
  -6  -2  -2    1.52    0.21
  -6  -2  -2    1.28    0.23
   6  -2   2    1.71    0.22
   6  -2   2    1.40    0.21
   6   2   2    1.15    0.21
  -6   2  -2    1.56    0.23
  -6   2  -2    1.26    0.19
   6   2   2    1.53    0.21
   6   2   2    1.40    0.18
  -7  -2  -2    0.38    0.15
   7  -2   2    0.40    0.14
   7  -2   2    0.36    0.14
  -7  -2  -2    0.53    0.13
  -7   2  -2    0.32    0.14
   7   2   2    0.42    0.15
  -7   2  -2    0.26    0.12
   7   2   2    0.26    0.11
  -7   2  -2    0.43    0.15
  -8  -2  -2    0.08    0.09
  -8  -2  -2    0.12    0.11
   8  -2   2   -0.02    0.09
  -8  -2  -2    0.14    0.10
   8  -2   2    0.15    0.12
  -8   2  -2   -0.04    0.10
  -8   2  -2    0.07    0.10
   8   2   2   -0.14    0.08
  -8   2  -2    0.12    0.11
   8   2   2   -0.14    0.09
   9  -2   2    0.02    0.12
  -9  -2  -2    0.05    0.12
  -9  -2  -2    0.57    0.22
   9  -2   2   -0.15    0.09
  -9   2  -2    0.05    0.14
  -9   2  -2    0.24    0.12
  -9   2  -2   -0.11    0.10
   9   2   2    0.10    0.12
  11  -3  -2    0.19    0.17
 -11  -3   2    0.39    0.18
 -11   3   2    0.86    0.26
  11   3  -2    0.48    0.18
 -10  -3   2    0.17    0.17
  10  -3  -2    0.26    0.15
  10   3  -2    0.15    0.14
 -10   3   2    0.39    0.18
   9  -3  -2    6.81    0.24
  -9  -3   2    7.31    0.48
   9  -3  -2    6.95    0.41
  -9   3   2    6.92    0.48
   9   3  -2    7.28    0.41
  -9   3   2    7.75    0.36
  -8  -3   2    0.30    0.14
   8  -3  -2    0.46    0.14
   8  -3  -2    0.38    0.08
  -8   3   2    0.39    0.07
   8   3  -2    0.43    0.15
  -8   3   2    0.36    0.16
  -7  -3   2    0.58    0.16
   7  -3  -2    0.53    0.14
   7  -3  -2    0.41    0.08
   7   3  -2    0.59    0.15
  -7   3   2    0.57    0.17
  -7   3   2    0.44    0.07
   7   3  -2    0.66    0.16
   6  -3  -2    0.62    0.09
   6  -3  -2    0.83    0.15
  -6  -3   2    0.89    0.18
  -6   3   2    0.57    0.14
  -6   3   2    0.72    0.08
   6   3  -2    0.62    0.14
   6   3  -2    0.61    0.15
   5  -3  -2  128.72    2.40
  -5  -3   2  127.18    2.60
   5  -3  -2  126.20    2.53
   5   3  -2  127.06    2.59
  -5   3   2  126.99    2.60
  -5   3   2  124.01    2.38
   5   3  -2  126.93    2.56
   4  -3  -2    7.76    0.23
  -4  -3   2    8.07    0.32
   4  -3  -2    8.53    0.31
  -4   3   2    8.43    0.24
   4   3  -2    7.94    0.32
   4   3  -2    8.12    0.32
  -4   3   2    8.28    0.33
  -3  -3   2   57.66    1.18
  -3  -3   2   55.69    1.20
   3  -3  -2   57.88    1.12
  -3  -3   2   55.63    1.22
  -3  -3   2   58.47    1.07
  -3   3   2   57.52    1.19
   3   3  -2   55.29    1.21
  -3   3   2   55.95    1.21
   3   3  -2   56.73    1.19
   3   3  -2   57.87    1.07
  -3   3   2   57.26    1.12
  -2  -3   2  132.25    2.46
  -2  -3   2  133.94    2.48
  -2  -3   2  131.63    2.55
   2  -3  -2  136.54    2.53
  -2  -3   2  133.08    2.49
   2  -3  -2  134.35    2.49
   2  -3  -2  131.64    2.48
  -2   3   2  131.01    2.50
  -2   3   2  130.95    2.49
   2   3  -2  134.23    2.44
   2   3  -2  130.59    2.55
  -2   3   2  131.72    2.52
   2   3  -2  132.49    2.49
  -1  -3   2  340.63    8.04
   1  -3  -2  361.25    8.17
   1   3  -2  354.65    8.29
  -1   3   2  352.62    8.26
   0  -3  -2  370.47    8.19
   0   3   2  369.21    8.28
   0   3  -2  379.65    8.28
   1  -3   2   46.22    0.95
  -1  -3  -2   46.20    1.01
  -1  -3  -2   47.13    0.88
   1  -3   2   45.43    0.91
   1  -3   2   44.74    1.01
  -1  -3  -2   46.26    0.99
  -1  -3  -2   45.98    1.01
   1  -3   2   45.99    0.96
  -1  -3  -2   45.22    0.94
  -1  -3  -2   45.96    0.88
   1   3   2   45.92    0.88
  -1   3  -2   46.41    0.99
  -1   3  -2   45.94    0.97
  -1   3  -2   46.04    0.95
   1   3   2   46.64    1.02
  -1   3  -2   46.95    0.91
   1   3   2   47.47    0.96
  -1   3  -2   45.76    0.91
  -2  -3  -2   11.92    0.39
   2  -3   2   11.56    0.34
  -2  -3  -2   11.28    0.36
  -2  -3  -2   11.74    0.30
   2  -3   2   11.76    0.40
   2  -3   2   11.11    0.32
   2   3   2   11.77    0.36
   2   3   2   11.46    0.29
  -2   3  -2   12.11    0.33
   2   3   2   11.19    0.38
  -2   3  -2   11.91    0.34
  -2   3  -2   11.46    0.35
   3  -3   2   52.52    1.22
  -3  -3  -2   53.85    1.16
   3  -3   2   53.78    1.15
  -3  -3  -2   51.57    1.20
   3   3   2   54.10    1.09
   3   3   2   54.95    1.19
  -3   3  -2   50.14    1.15
  -3   3  -2   53.63    1.15
   3   3   2   51.40    1.19
   4  -3   2   32.77    0.82
  -4  -3  -2   32.64    0.86
   4  -3   2   32.07    0.88
  -4   3  -2   31.23    0.84
   4   3   2   34.75    0.78
   4   3   2   33.57    0.86
  -4   3  -2   34.60    0.83
   4   3   2   32.74    0.87
   5  -3   2   85.44    1.90
  -5  -3  -2   85.03    1.92
  -5  -3  -2   84.73    1.85
   5  -3   2   86.97    1.82
  -5   3  -2   84.13    1.74
   5   3   2   79.91    1.88
  -5   3  -2   86.00    1.82
  -5   3  -2   85.11    1.88
   5   3   2   85.31    1.76
   6  -3   2    8.82    0.43
  -6  -3  -2    8.87    0.40
  -6  -3  -2    9.76    0.48
   6  -3   2    9.33    0.41
   6   3   2    9.20    0.46
  -6   3  -2    8.61    0.43
   6   3   2    8.99    0.37
  -6   3  -2    9.10    0.41
   7  -3   2    9.53    0.44
   7  -3   2    9.32    0.47
  -7  -3  -2    8.38    0.49
  -7  -3  -2    9.14    0.42
  -7   3  -2    9.44    0.50
   7   3   2    9.05    0.40
  -7   3  -2   10.12    0.46
   7   3   2    9.15    0.50
   8  -3   2    0.37    0.13
  -8  -3  -2    0.10    0.14
   8  -3   2    0.37    0.14
  -8  -3  -2    0.32    0.11
  -8   3  -2    0.44    0.17
  -8   3  -2    0.38    0.15
   8   3   2    0.37    0.16
  -8   3  -2    0.59    0.16
   8   3   2    0.31    0.14
   9  -3   2    0.66    0.18
  -9  -3  -2    0.38    0.19
  -9  -3  -2    0.30    0.14
   9  -3   2    0.44    0.15
  -9   3  -2    0.32    0.14
  -9   3  -2    0.49    0.19
   9   3   2    0.44    0.16
  -9   3  -2    0.44    0.17
 -11  -4   2    0.30    0.17
  11  -4  -2    0.25    0.13
  11   4  -2   -0.04    0.13
 -11   4   2    0.41    0.20
 -10  -4   2    0.00    0.13
  10  -4  -2    0.03    0.14
 -10   4   2   -0.07    0.15
  10   4  -2    0.17    0.14
   9  -4  -2    0.61    0.10
  -9  -4   2    0.95    0.24
   9  -4  -2    0.49    0.15
  -9   4   2    0.47    0.10
   9   4  -2    0.60    0.17
  -9   4   2    0.60    0.22
  -8  -4   2    2.22    0.31
   8  -4  -2    2.35    0.24
   8  -4  -2    2.32    0.17
  -8   4   2    2.43    0.32
   8   4  -2    2.70    0.27
   8   4  -2    2.50    0.24
  -7  -4   2    1.04    0.20
   7  -4  -2    1.00    0.18
   7  -4  -2    1.23    0.12
   7   4  -2    1.22    0.19
  -7   4   2    1.29    0.22
  -7   4   2    1.17    0.18
   7   4  -2    0.92    0.18
   6  -4  -2    0.99    0.12
  -6  -4   2    0.95    0.18
   6  -4  -2    0.43    0.11
  -6   4   2    0.74    0.17
   6   4  -2    0.94    0.17
   6   4  -2    0.89    0.15
  -6   4   2    0.98    0.09
  -5  -4   2  161.22    2.94
   5  -4  -2  161.18    3.05
  -5  -4   2  164.78    3.24
   5  -4  -2  159.04    3.15
  -5  -4   2  163.24    2.93
  -5   4   2  162.33    3.23
  -5   4   2  157.52    3.03
   5   4  -2  163.57    3.22
   5   4  -2  160.95    3.19
   4  -4  -2   47.21    0.97
  -4  -4   2   46.54    1.09
   4  -4  -2   46.81    1.04
  -4  -4   2   47.75    0.90
  -4   4   2   47.25    0.97
   4   4  -2   47.50    1.09
   4   4  -2   46.93    0.91
  -4   4   2   46.41    1.09
   4   4  -2   47.89    1.08
  -3  -4   2  234.24    4.40
   3   4  -2  240.73    4.47
  -3   4   2  234.13    4.42
  -3   4   2  236.40    4.37
   3   4  -2  239.00    4.31
  -2  -4   2  284.84    7.24
   2  -4  -2  285.81    7.15
  -2   4   2  267.00    7.29
   2   4  -2  281.60    7.41
   1  -4  -2   54.95    1.14
   1  -4  -2   55.64    1.06
   1  -4  -2   55.70    1.13
  -1  -4   2   55.90    1.05
  -1  -4   2   56.64    1.15
   1  -4  -2   56.88    1.11
  -1  -4   2   55.11    1.13
  -1   4   2   54.55    1.12
  -1   4   2   56.91    1.07
   1   4  -2   55.36    1.17
   1   4  -2   56.38    1.06
   1   4  -2   55.71    1.11
  -1   4   2   55.13    1.15
   0  -4  -2   76.12    1.51
   0  -4  -2   76.78    1.54
   0  -4   2   79.44    1.57
   0  -4  -2   77.63    1.56
   0  -4   2   78.84    1.44
   0  -4   2   78.40    1.53
   0   4  -2   76.59    1.54
   0   4  -2   76.46    1.55
   0   4   2   77.85    1.57
   0   4  -2   80.35    1.44
   0   4   2   78.31    1.52
   1  -4   2  164.85    3.07
  -1  -4  -2  162.23    3.18
   1  -4   2  164.98    3.18
  -1  -4  -2  164.56    3.15
  -1  -4  -2  179.03    3.19
  -1  -4  -2  165.76    3.12
  -1  -4  -2  167.75    3.02
   1   4   2  173.21    3.13
  -1   4  -2  158.93    3.15
   1   4   2  161.38    3.18
  -1   4  -2  167.09    3.06
  -1   4  -2  164.46    3.14
   2  -4   2    0.92    0.09
  -2  -4  -2    0.95    0.07
   2  -4   2    0.96    0.14
   2  -4   2    0.89    0.11
  -2  -4  -2    0.92    0.12
  -2   4  -2    1.19    0.13
  -2   4  -2    0.90    0.09
  -2   4  -2    0.94    0.08
   2   4   2    1.04    0.07
   2   4   2    0.92    0.12
   3  -4   2   56.64    1.23
  -3  -4  -2   55.57    1.28
   3  -4   2   56.47    1.31
  -3  -4  -2   56.33    1.19
   3   4   2   60.85    1.17
  -3   4  -2   58.85    1.25
  -3   4  -2   56.88    1.24
   3   4   2   56.84    1.27
   4  -4   2    8.50    0.34
  -4  -4  -2    8.05    0.35
   4  -4   2    7.96    0.37
  -4   4  -2    7.94    0.33
  -4   4  -2    8.08    0.35
   4   4   2    8.10    0.29
   4   4   2    8.31    0.37
  -5  -4  -2   25.44    0.73
  -5  -4  -2   23.67    0.77
   5  -4   2   24.17    0.76
   5  -4   2   25.37    0.71
  -5   4  -2   23.21    0.70
  -5   4  -2   24.05    0.74
   5   4   2   24.23    0.64
  -5   4  -2   23.47    0.63
   5   4   2   25.76    0.77
   6  -4   2    7.40    0.36
  -6  -4  -2    7.28    0.42
  -6  -4  -2    6.83    0.35
   6  -4   2    6.70    0.38
  -6   4  -2    6.64    0.36
  -6   4  -2    7.28    0.40
   6   4   2    6.78    0.32
   6   4   2    7.32    0.40
   7  -4   2    0.06    0.09
   7  -4   2    0.11    0.11
  -7  -4  -2    0.15    0.15
  -7  -4  -2    0.03    0.08
  -7   4  -2    0.13    0.11
   7   4   2    0.06    0.13
  -7   4  -2    0.13    0.09
   7   4   2    0.15    0.10
   8  -4   2    1.69    0.26
   8  -4   2    1.65    0.25
  -8  -4  -2    1.50    0.21
  -8  -4  -2    1.60    0.29
   8   4   2    1.37    0.21
  -8   4  -2    1.50    0.24
  -8   4  -2    1.93    0.31
   8   4   2    1.50    0.29
  -8   4  -2    1.65    0.25
  -9  -4  -2    2.73    0.26
   9  -4   2    2.62    0.32
  -9  -4  -2    2.76    0.38
   9  -4   2    2.83    0.29
  -9   4  -2    2.82    0.29
   9   4   2    2.62    0.37
  -9   4  -2    3.65    0.31
   9   4   2    2.89    0.27
  -9   4  -2    2.58    0.36
  11  -5  -2   -0.09    0.12
 -11  -5   2    0.08    0.19
 -11   5   2    0.16    0.17
  11   5  -2    0.25    0.17
 -10  -5   2    0.16    0.15
  10  -5  -2    0.28    0.15
  10   5  -2    0.12    0.12
 -10   5   2    0.10    0.13
   9  -5  -2    1.44    0.15
  -9  -5   2    1.50    0.29
   9  -5  -2    1.28    0.22
   9   5  -2    1.21    0.21
   9   5  -2    1.24    0.26
  -9   5   2    1.23    0.28
   8  -5  -2    0.49    0.15
  -8  -5   2    0.84    0.21
   8  -5  -2    1.00    0.14
  -8   5   2    0.80    0.22
   8   5  -2    1.04    0.20
   8   5  -2    0.93    0.20
  -7  -5   2    3.37    0.30
   7  -5  -2    3.01    0.24
   7  -5  -2    3.18    0.20
   7   5  -2    3.65    0.26
  -7   5   2    3.47    0.29
   7   5  -2    3.10    0.28
  -6  -5   2    0.43    0.14
   6  -5  -2    0.49    0.10
   6  -5  -2    0.46    0.12
  -6  -5   2    0.53    0.05
   6   5  -2    0.34    0.12
  -6   5   2    0.50    0.14
   6   5  -2    0.40    0.11
   5  -5  -2   13.18    0.39
  -5  -5   2   13.34    0.31
  -5  -5   2   13.27    0.50
   5  -5  -2   13.93    0.45
  -5  -5   2   13.46    0.33
   5   5  -2   13.76    0.33
   5   5  -2   13.52    0.47
  -5   5   2   14.73    0.43
  -5   5   2   13.53    0.50
   5   5  -2   14.01    0.49
   4  -5  -2    5.64    0.21
   4  -5  -2    5.50    0.24
  -4  -5   2    5.50    0.17
   4   5  -2    5.29    0.26
   4   5  -2    5.60    0.27
  -4   5   2    5.57    0.21
   4   5  -2    5.56    0.18
  -4   5   2    5.59    0.27
  -3  -5   2   23.55    0.51
   3  -5  -2   23.02    0.55
   3  -5  -2   23.69    0.56
  -3   5   2   22.81    0.55
   3   5  -2   22.79    0.61
   3   5  -2   22.59    0.58
   3   5  -2   23.40    0.51
  -3   5   2   22.56    0.60
   2  -5  -2    6.25    0.20
  -2  -5   2    6.34    0.25
   2  -5  -2    6.12    0.22
  -2  -5   2    6.24    0.20
   2  -5  -2    5.86    0.27
  -2  -5   2    6.37    0.21
  -2   5   2    6.18    0.21
  -2   5   2    6.25    0.24
   2   5  -2    6.58    0.22
   2   5  -2    6.44    0.26
  -2   5   2    6.04    0.23
   2   5  -2    6.26    0.20
   1  -5  -2    2.05    0.13
   1  -5  -2    2.12    0.11
   1  -5  -2    2.13    0.13
  -1  -5   2    1.92    0.13
   1  -5  -2    2.07    0.08
  -1  -5   2    2.08    0.09
  -1  -5   2    1.94    0.12
  -1   5   2    1.88    0.12
   1   5  -2    1.86    0.11
   1   5  -2    1.98    0.14
  -1   5   2    1.98    0.09
   1   5  -2    2.14    0.09
  -1   5   2    2.09    0.13
   0  -5   2  181.08    3.42
   0  -5  -2  185.92    3.42
   0  -5   2  183.55    3.34
   0   5   2  178.85    3.46
   0   5  -2  182.40    3.45
   0   5  -2  183.64    3.43
  -1  -5  -2   41.49    0.93
  -1  -5  -2   41.59    0.77
   1  -5   2   39.41    0.93
  -1  -5  -2   40.57    0.76
   1  -5   2   41.12    0.83
  -1   5  -2   40.51    0.82
   1   5   2   40.68    0.76
   1   5   2   40.60    0.89
   2  -5   2    4.67    0.19
  -2  -5  -2    4.86    0.16
   2  -5   2    5.16    0.22
   2  -5   2    4.63    0.24
  -2  -5  -2    4.86    0.24
  -2   5  -2    4.72    0.22
   2   5   2    4.70    0.15
   2   5   2    4.73    0.22
  -2   5  -2    4.75    0.19
  -2   5  -2    4.90    0.19
  -3  -5  -2    3.18    0.21
  -3  -5  -2    3.11    0.15
   3  -5   2    2.86    0.18
   3  -5   2    3.10    0.23
  -3   5  -2    3.04    0.18
   3   5   2    2.87    0.14
  -3   5  -2    3.14    0.19
   3   5   2    3.11    0.20
   4  -5   2    5.33    0.31
   4  -5   2    5.10    0.26
  -4  -5  -2    5.44    0.28
  -4   5  -2    5.45    0.28
   4   5   2    5.43    0.22
   4   5   2    5.57    0.30
  -4   5  -2    5.07    0.27
   5  -5   2   30.83    0.91
  -5  -5  -2   30.70    0.85
   5  -5   2   31.98    0.85
  -5   5  -2   29.94    0.87
   5   5   2   33.03    0.78
  -5   5  -2   31.37    0.76
   5   5   2   30.08    0.90
  -5   5  -2   31.87    0.85
  -6  -5  -2    2.42    0.22
  -6  -5  -2    2.94    0.35
   6  -5   2    2.58    0.23
   6  -5   2    2.68    0.26
  -6   5  -2    2.73    0.24
   6   5   2    2.25    0.18
  -6   5  -2    2.43    0.24
   6   5   2    2.45    0.29
  -7  -5  -2    0.31    0.16
   7  -5   2    0.62    0.17
  -7  -5  -2    0.30    0.12
   7  -5   2    0.41    0.14
  -7   5  -2    0.52    0.16
   7   5   2    0.57    0.17
  -7   5  -2    0.38    0.14
   7   5   2    0.51    0.13
   8  -5   2    0.90    0.20
  -8  -5  -2    0.50    0.19
  -8  -5  -2    0.73    0.15
   8  -5   2    0.46    0.16
  -8   5  -2    1.06    0.23
  -8   5  -2    0.49    0.16
   8   5   2    0.78    0.22
   8   5   2    0.46    0.14
  -9  -5  -2    2.78    0.42
   9  -5   2    3.07    0.33
   9  -5   2    3.04    0.36
  -9  -5  -2    3.19    0.28
  -9   5  -2    3.06    0.31
   9   5   2    3.36    0.35
  -9   5  -2    3.33    0.41
  -9   5  -2    2.49    0.32
   9   5   2    3.06    0.27
  11  -6  -2    0.14    0.15
 -11  -6   2    0.52    0.18
 -11   6   2    0.24    0.21
  11   6  -2    0.02    0.14
 -10  -6   2   -0.12    0.14
  10  -6  -2    0.15    0.13
  10   6  -2   -0.05    0.12
 -10   6   2   -0.05    0.13
   9  -6  -2    0.28    0.10
   9  -6  -2    0.39    0.15
  -9  -6   2    0.10    0.15
   9   6  -2    0.05    0.14
   9   6  -2    0.42    0.16
  -9   6   2    0.30    0.18
   8  -6  -2    0.18    0.08
  -8  -6   2    0.35    0.17
   8  -6  -2    0.22    0.13
   8   6  -2    0.22    0.15
   8   6  -2    0.17    0.11
  -8   6   2    0.13    0.13
   7  -6  -2    2.64    0.23
  -7  -6   2    2.73    0.27
   7  -6  -2    2.66    0.20
   7   6  -2    2.29    0.22
   7   6  -2    2.66    0.26
  -7   6   2    2.57    0.25
   6  -6  -2   32.46    0.86
  -6  -6   2   31.94    0.65
  -6  -6   2   32.59    0.95
  -6  -6   2   31.90    0.68
   6  -6  -2   32.54    0.80
  -6   6   2   31.65    0.93
   6   6  -2   33.37    0.89
   6   6  -2   32.16    0.92
   5  -6  -2    1.86    0.15
  -5  -6   2    2.04    0.11
   5  -6  -2    2.03    0.17
  -5  -6   2    2.08    0.10
  -5  -6   2    1.78    0.18
   5   6  -2    1.97    0.18
   5   6  -2    2.01    0.11
  -5   6   2    1.90    0.19
   5   6  -2    2.17    0.19
   4  -6  -2    2.58    0.16
  -4  -6   2    2.87    0.13
   4  -6  -2    2.91    0.16
   4   6  -2    2.49    0.18
   4   6  -2    2.83    0.20
   4   6  -2    3.06    0.14
  -4   6   2    2.81    0.20
   3  -6  -2   34.18    0.76
   3  -6  -2   32.94    0.75
  -3  -6   2   33.48    0.72
   3   6  -2   32.07    0.71
  -3   6   2   34.86    0.81
   3   6  -2   32.15    0.78
   3   6  -2   32.91    0.81
  -2  -6   2  199.32    3.74
   2  -6  -2  196.69    3.76
  -2  -6   2  203.45    3.72
  -2  -6   2  198.62    3.80
   2   6  -2  196.95    3.72
   2   6  -2  202.35    3.82
  -2   6   2  213.03    3.74
   2   6  -2  196.52    3.73
  -1  -6   2    0.13    0.04
   1  -6  -2    0.07    0.03
  -1  -6   2    0.07    0.06
  -1  -6   2    0.04    0.05
   1  -6  -2    0.11    0.06
   1   6  -2    0.15    0.04
  -1   6   2    0.13    0.03
   1   6  -2    0.05    0.04
   1   6  -2    0.02    0.06
  -1   6   2    0.21    0.06
   0  -6   2  124.66    2.44
   0  -6  -2  125.60    2.44
   0  -6   2  125.26    2.33
   0   6  -2  126.91    2.32
   0   6  -2  122.78    2.44
   0   6   2  126.63    2.41
   0   6   2  124.65    2.43
  -1  -6  -2    2.86    0.17
   1  -6   2    2.83    0.13
   1  -6   2    2.58    0.18
   1   6   2    2.87    0.16
  -1   6  -2    2.61    0.16
  -1   6  -2    2.66    0.12
   2  -6   2    0.41    0.09
   2  -6   2    0.38    0.11
   2  -6   2    0.55    0.09
  -2  -6  -2    0.53    0.06
  -2  -6  -2    0.46    0.10
  -2   6  -2    0.55    0.08
   2   6   2    0.48    0.05
   2   6   2    0.35    0.09
  -2   6  -2    0.43    0.09
  -3  -6  -2  120.08    2.30
   3  -6   2  120.29    2.46
  -3  -6  -2  118.40    2.41
   3  -6   2  118.32    2.37
  -3   6  -2  118.26    2.39
   3   6   2  116.77    2.41
  -3   6  -2  118.59    2.36
   3   6   2  121.64    2.25
   4  -6   2    4.92    0.31
   4  -6   2    4.62    0.26
  -4  -6  -2    5.18    0.28
   4   6   2    5.07    0.29
  -4   6  -2    5.26    0.27
   4   6   2    4.71    0.20
  -4   6  -2    5.51    0.28
   5  -6   2   86.15    1.88
   5  -6   2   86.32    1.96
  -5  -6  -2   85.41    1.87
  -5   6  -2   87.93    1.89
   5   6   2   85.01    1.96
  -5   6  -2   87.07    1.90
   5   6   2   86.35    1.76
   6  -6   2    2.86    0.28
  -6  -6  -2    2.89    0.29
  -6  -6  -2    3.04    0.24
   6  -6   2    2.82    0.24
  -6   6  -2    3.36    0.26
  -6   6  -2    2.81    0.17
  -6   6  -2    3.05    0.27
   6   6   2    2.87    0.20
   6   6   2    2.88    0.27
   7  -6   2    1.56    0.23
   7  -6   2    1.76    0.26
  -7  -6  -2    1.33    0.25
  -7  -6  -2    1.49    0.20
  -7   6  -2    1.60    0.25
  -7   6  -2    1.89    0.26
   7   6   2    1.61    0.20
   7   6   2    1.70    0.28
  -8  -6  -2    0.06    0.09
   8  -6   2    0.07    0.13
   8  -6   2    0.20    0.14
  -8  -6  -2    0.04    0.12
  -8   6  -2    0.22    0.15
  -8   6  -2    0.22    0.15
   8   6   2   -0.17    0.07
   8   6   2    0.09    0.14
   9  -6   2    0.16    0.17
  -9  -6  -2    0.10    0.11
  -9  -6  -2    0.15    0.17
   9  -6   2    0.28    0.14
  -9   6  -2    0.02    0.13
   9   6   2    0.12    0.13
  -9   6  -2    0.07    0.14
   9   6   2    0.19    0.15
  -9   6  -2    0.25    0.16
  10  -7  -2   -0.03    0.13
 -10  -7   2    0.24    0.16
  10   7  -2    0.44    0.16
  10   7  -2    0.39    0.18
 -10   7   2    0.17    0.17
   9  -7  -2    0.09    0.09
  -9  -7   2    0.16    0.17
   9  -7  -2    0.04    0.13
  -9   7   2    0.08    0.12
   9   7  -2    0.09    0.11
   9   7  -2    0.25    0.18
  -8  -7   2    4.79    0.39
   8  -7  -2    5.17    0.33
   8  -7  -2    4.88    0.28
   8   7  -2    5.86    0.41
   8   7  -2    5.27    0.33
  -8   7   2    5.46    0.39
   7  -7  -2    2.42    0.19
  -7  -7   2    2.50    0.32
  -7  -7   2    2.23    0.10
  -7  -7   2    2.37    0.11
   7  -7  -2    2.66    0.23
   7   7  -2    2.45    0.22
  -7   7   2    2.38    0.30
   7   7  -2    1.98    0.27
  -6  -7   2   13.26    0.55
   6  -7  -2   13.20    0.45
  -6  -7   2   13.07    0.36
  -6  -7   2   13.27    0.33
   6  -7  -2   12.83    0.47
  -6   7   2   13.62    0.55
   6   7  -2   12.52    0.49
   6   7  -2   13.70    0.54
   6   7  -2   13.48    0.37
   5  -7  -2    0.41    0.11
  -5  -7   2    0.28    0.06
   5  -7  -2    0.16    0.08
   5   7  -2    0.44    0.12
   5   7  -2    0.37    0.11
  -5   7   2    0.43    0.12
   5   7  -2    0.35    0.07
   4  -7  -2   35.68    0.83
  -4  -7   2   35.31    0.76
   4  -7  -2   36.88    0.83
  -4   7   2   34.55    0.89
   4   7  -2   35.28    0.88
   4   7  -2   33.83    0.88
   4   7  -2   34.15    0.77
   3  -7  -2   83.31    1.67
   3  -7  -2   86.61    1.71
  -3  -7   2   85.14    1.66
   3   7  -2   85.21    1.66
   3   7  -2   83.61    1.76
  -3   7   2   83.86    1.75
   3   7  -2   82.71    1.72
  -2  -7   2    0.61    0.09
  -2  -7   2    0.81    0.09
   2  -7  -2    0.63    0.07
   2  -7  -2    0.71    0.10
   2   7  -2    0.71    0.09
   2   7  -2    0.90    0.13
  -2   7   2    0.80    0.09
   2   7  -2    0.78    0.10
  -2   7   2    0.70    0.11
  -1  -7   2   65.02    1.36
   1  -7  -2   63.65    1.36
   1  -7  -2   66.15    1.23
  -1  -7   2   67.09    1.28
  -1   7   2   66.02    1.34
  -1   7   2   64.48    1.25
  -1   7   2   66.23    1.23
   1   7  -2   64.36    1.39
   1   7  -2   64.69    1.28
  -1   7   2   64.69    1.35
   0  -7   2   30.22    0.63
   0  -7  -2   28.64    0.71
   0   7  -2   28.08    0.71
   0   7   2   28.20    0.68
   0   7  -2   28.41    0.61
   1  -7   2    3.01    0.15
   1  -7   2    3.27    0.21
  -1  -7  -2    3.46    0.20
  -1   7  -2    3.41    0.14
   1   7   2    3.38    0.19
  -1   7  -2    3.39    0.20
  -2  -7  -2   23.48    0.52
   2  -7   2   23.17    0.68
   2  -7   2   23.73    0.63
  -2  -7  -2   23.90    0.66
   2  -7   2   24.13    0.60
   2   7   2   24.40    0.65
   2   7   2   24.45    0.49
  -2   7  -2   24.66    0.65
  -2   7  -2   25.25    0.59
  -3  -7  -2    9.66    0.38
  -3  -7  -2    9.61    0.30
   3  -7   2    8.89    0.40
   3  -7   2    9.33    0.36
  -3   7  -2    9.76    0.38
   3   7   2    9.73    0.27
  -3   7  -2    9.19    0.34
   3   7   2   10.06    0.39
   4  -7   2    0.38    0.12
  -4  -7  -2    0.42    0.12
   4  -7   2    0.22    0.10
   4   7   2    0.17    0.10
  -4   7  -2    0.53    0.12
  -4   7  -2    0.41    0.11
   4   7   2    0.57    0.09
   5  -7   2    2.39    0.29
  -5  -7  -2    2.77    0.22
   5  -7   2    2.71    0.22
   5   7   2    2.55    0.17
  -5   7  -2    3.04    0.24
   5   7   2    2.19    0.23
  -5   7  -2    2.03    0.21
   6  -7   2    6.08    0.35
  -6  -7  -2    5.41    0.32
   6  -7   2    5.90    0.38
  -6   7  -2    6.17    0.36
  -6   7  -2    6.00    0.36
   6   7   2    5.74    0.28
   6   7   2    6.44    0.41
  -6   7  -2    6.03    0.25
  -7  -7  -2   13.64    0.51
   7  -7   2   12.44    0.59
   7  -7   2   13.11    0.55
  -7  -7  -2   11.99    0.62
   7   7   2   14.55    0.49
   7   7   2   12.84    0.62
  -7   7  -2   12.72    0.55
  -7   7  -2   13.08    0.58
  -8  -7  -2    0.76    0.22
   8  -7   2    0.56    0.17
   8  -7   2    0.64    0.19
  -8  -7  -2    0.29    0.12
  -8   7  -2    0.48    0.17
   8   7   2    0.55    0.14
  -8   7  -2    0.33    0.15
   8   7   2    0.55    0.19
  -9  -7  -2    1.03    0.17
   9  -7   2    1.10    0.26
   9  -7   2    0.83    0.23
  -9  -7  -2    1.06    0.28
   9   7   2    1.51    0.22
  -9   7  -2    1.19    0.27
   9   7   2    1.14    0.26
  -9   7  -2    0.74    0.21
  10  -8  -2    4.20    0.35
 -10  -8   2    4.08    0.50
  10   8  -2    4.52    0.43
  10   8  -2    3.78    0.32
 -10   8   2    4.48    0.40
  -9  -8   2    1.15    0.25
   9  -8  -2    2.09    0.28
   9  -8  -2    1.88    0.19
   9   8  -2    2.03    0.26
  -9   8   2    1.55    0.28
   9   8  -2    1.72    0.28
   8  -8  -2    0.21    0.10
  -8  -8   2    0.06    0.14
   8  -8  -2   -0.14    0.09
   8   8  -2    0.06    0.14
   8   8  -2    0.04    0.10
  -8   8   2    0.16    0.14
  -7  -8   2   12.05    0.57
  -7  -8   2   11.53    0.34
   7  -8  -2   12.29    0.46
  -7  -8   2   12.22    0.32
   7  -8  -2   12.14    0.49
   7   8  -2   12.61    0.56
  -7   8   2   12.73    0.56
   7   8  -2   12.84    0.50
  -6  -8   2    2.75    0.14
   6  -8  -2    2.58    0.20
  -6  -8   2    2.86    0.16
   6  -8  -2    2.80    0.22
  -6  -8   2    2.55    0.24
  -6   8   2    2.46    0.23
   6   8  -2    2.60    0.23
   6   8  -2    2.55    0.24
   6   8  -2    2.72    0.16
   5  -8  -2   18.90    0.57
   5  -8  -2   19.31    0.56
  -5  -8   2   18.94    0.48
   5   8  -2   18.98    0.61
  -5   8   2   19.80    0.64
   5   8  -2   19.36    0.51
   5   8  -2   19.57    0.63
   4  -8  -2    1.79    0.15
  -4  -8   2    2.02    0.13
   4  -8  -2    2.03    0.15
   4   8  -2    1.92    0.17
  -4   8   2    1.88    0.17
   4   8  -2    2.06    0.18
   4   8  -2    1.99    0.14
   3  -8  -2   36.18    0.82
   3  -8  -2   38.36    0.87
  -3  -8   2   38.63    0.84
   3   8  -2   35.54    0.91
   3   8  -2   36.81    0.87
  -3   8   2   37.08    0.91
  -2  -8   2    9.25    0.32
   2  -8  -2    9.63    0.27
   2  -8  -2    9.60    0.34
  -2   8   2    9.73    0.34
   2   8  -2    9.15    0.31
  -2   8   2    9.74    0.29
  -2   8   2    9.66    0.29
   2   8  -2    9.43    0.36
  -1  -8   2  339.94    6.22
   0  -8   2   21.41    0.51
   0  -8   2   22.44    0.61
   0  -8  -2   22.11    0.59
   0   8  -2   21.03    0.59
   0   8   2   21.93    0.58
   0   8  -2   21.88    0.51
   1  -8   2   86.46    1.73
  -1  -8  -2   88.61    1.83
   1  -8   2   87.12    1.85
  -1   8  -2   88.33    1.71
   1   8   2   90.50    1.81
  -1   8  -2   87.78    1.82
  -2  -8  -2  282.06    5.09
  -2  -8  -2  283.89    5.30
   2  -8   2  280.20    5.35
  -2   8  -2  276.48    5.19
  -2   8  -2  276.94    5.29
   2   8   2  280.02    5.06
   2   8   2  281.73    5.29
   3  -8   2    2.43    0.21
   3  -8   2    2.94    0.21
  -3  -8  -2    2.51    0.20
  -3  -8  -2    2.63    0.14
   3   8   2    2.78    0.12
  -3   8  -2    2.96    0.18
  -3   8  -2    2.81    0.21
   3   8   2    2.41    0.20
   4  -8   2    3.20    0.26
   4  -8   2    3.15    0.22
  -4  -8  -2    3.17    0.23
  -4   8  -2    3.19    0.22
  -4   8  -2    3.21    0.23
   4   8   2    3.14    0.24
   4   8   2    3.31    0.16
   5  -8   2    7.72    0.38
   5  -8   2    8.25    0.44
  -5  -8  -2    8.77    0.38
   5   8   2    7.71    0.29
   5   8   2    8.25    0.42
  -5   8  -2    8.32    0.39
  -5   8  -2    7.85    0.39
  -6  -8  -2    1.77    0.22
   6  -8   2    1.73    0.23
   6  -8   2    2.01    0.28
  -6   8  -2    2.23    0.27
  -6   8  -2    1.64    0.23
  -6   8  -2    1.71    0.14
   6   8   2    1.75    0.16
   6   8   2    2.24    0.30
   7  -8   2    3.18    0.28
   7  -8   2    3.54    0.32
  -7  -8  -2    2.96    0.24
  -7  -8  -2    3.53    0.35
   7   8   2    3.20    0.38
   7   8   2    3.11    0.22
  -7   8  -2    3.17    0.28
  -7   8  -2    3.06    0.28
   8  -8   2    0.96    0.23
  -8  -8  -2    0.93    0.25
   8  -8   2    1.00    0.22
  -8  -8  -2    0.79    0.16
   8   8   2    0.82    0.16
   8   8   2    0.79    0.25
  -8   8  -2    0.65    0.21
  -8   8  -2    0.64    0.19
  -9  -8  -2    3.01    0.26
  -9  -8  -2    3.38    0.45
   9  -8   2    3.02    0.32
   9  -8   2    4.67    0.39
   9   8   2    3.39    0.27
  -9   8  -2    3.46    0.36
   9   8   2    3.20    0.43
  -9   8  -2    4.00    0.38
  10  -9  -2    0.39    0.17
 -10  -9   2    0.54    0.24
 -10   9   2    0.47    0.20
  10   9  -2    0.53    0.20
  10   9  -2    0.49    0.16
   9  -9  -2    1.78    0.22
   9  -9  -2    1.41    0.23
  -9  -9   2    1.40    0.28
   9   9  -2    1.23    0.27
   9   9  -2    1.43    0.23
  -9   9   2    1.09    0.24
   8  -9  -2   12.64    0.49
   8  -9  -2   11.50    0.51
  -8  -9   2   11.17    0.60
   8   9  -2   12.77    0.53
  -8   9   2   11.23    0.57
   8   9  -2   11.04    0.58
  -7  -9   2    8.76    0.27
  -7  -9   2    8.77    0.49
  -7  -9   2    8.39    0.29
   7  -9  -2    9.06    0.42
   7  -9  -2    8.60    0.39
  -7   9   2    8.47    0.45
   7   9  -2    9.67    0.49
   7   9  -2    8.76    0.41
   6  -9  -2   67.19    1.49
   6  -9  -2   64.21    1.47
  -6  -9   2   63.66    1.32
   6   9  -2   64.65    1.58
   6   9  -2   63.45    1.51
  -6   9   2   66.58    1.58
  -5  -9   2   31.27    0.73
   5  -9  -2   31.27    0.82
   5  -9  -2   30.71    0.81
  -5   9   2   32.30    0.89
   5   9  -2   31.67    0.89
   5   9  -2   32.29    0.87
  -4  -9   2   30.39    0.72
   4  -9  -2   29.95    0.77
   4  -9  -2   30.03    0.75
  -4   9   2   30.99    0.83
   4   9  -2   30.61    0.81
   4   9  -2   30.18    0.81
   3  -9  -2   21.90    0.60
  -3  -9   2   21.25    0.56
   3  -9  -2   20.51    0.53
   3   9  -2   21.12    0.59
   3   9  -2   21.47    0.63
  -3   9   2   22.15    0.62
   2  -9  -2  466.31   11.39
  -2   9   2  469.43   12.03
   2   9  -2  469.73   12.13
   2   9  -2  467.06   11.36
  -1  -9   2    3.54    0.18
  -1  -9   2    3.19    0.19
   1  -9  -2    3.30    0.13
   1  -9  -2    3.98    0.21
   1   9  -2    3.29    0.16
  -1   9   2    3.41    0.20
  -1   9   2    3.32    0.13
   1   9  -2    3.58    0.22
  -1   9   2    3.62    0.14
   0  -9   2   22.14    0.62
   0  -9   2   21.93    0.53
   0  -9  -2   21.61    0.61
   0   9  -2   22.11    0.52
   0   9   2   21.06    0.58
   0   9  -2   21.29    0.62
   0   9   2   22.04    0.43
   0   9   2   21.88    0.44
  -1  -9  -2    3.31    0.21
   1  -9   2    2.85    0.16
   1  -9   2    3.16    0.22
  -1   9  -2    3.28    0.16
  -1   9  -2    2.93    0.20
   1   9   2    3.34    0.20
  -2  -9  -2    5.02    0.15
   2  -9   2    4.98    0.30
  -2  -9  -2    5.40    0.27
   2   9   2    5.20    0.13
  -2   9  -2    5.09    0.22
  -2   9  -2    5.26    0.27
   2   9   2    5.34    0.27
  -3  -9  -2   10.71    0.31
  -3  -9  -2   10.55    0.41
   3  -9   2   11.77    0.48
   3  -9   2   11.19    0.42
   3   9   2   11.54    0.44
  -3   9  -2   10.56    0.37
  -3   9  -2   11.28    0.43
   3   9   2   11.13    0.28
   4  -9   2    6.95    0.39
   4  -9   2    6.80    0.33
  -4  -9  -2    7.11    0.34
  -4   9  -2    6.97    0.35
  -4   9  -2    6.98    0.32
   4   9   2    6.46    0.35
   4   9   2    7.02    0.24
  -5  -9  -2    0.91    0.17
   5  -9   2    0.60    0.15
   5  -9   2    0.77    0.19
   5   9   2    0.58    0.17
  -5   9  -2    0.39    0.14
   5   9   2    0.86    0.11
  -5   9  -2    0.76    0.15
   6  -9   2   12.28    0.52
   6  -9   2   10.15    0.53
  -6  -9  -2   12.50    0.48
  -6   9  -2   11.48    0.36
   6   9   2   12.50    0.58
  -6   9  -2   11.79    0.53
   6   9   2   11.10    0.39
  -6   9  -2   11.29    0.50
  -7  -9  -2    0.82    0.22
   7  -9   2    0.61    0.20
   7  -9   2    0.57    0.16
  -7  -9  -2    0.47    0.13
  -7   9  -2    0.57    0.17
  -7   9  -2    0.71    0.20
   7   9   2    0.61    0.12
   7   9   2    0.61    0.19
  -8  -9  -2    0.61    0.23
   8  -9   2    0.70    0.20
   8  -9   2    0.74    0.19
  -8  -9  -2    0.49    0.14
  -8   9  -2    0.99    0.21
   8   9   2    0.51    0.14
   8   9   2    0.62    0.21
  -8   9  -2    0.50    0.18
  -9  -9  -2    0.52    0.25
  -9  -9  -2    0.64    0.17
   9  -9   2    0.28    0.19
   9  -9   2    0.94    0.24
   9   9   2    0.58    0.16
  -9   9  -2    0.77    0.22
  -9   9  -2    0.34    0.18
   9   9   2    0.49    0.22
 -10 -10   2   -0.33    0.12
  10 -10  -2    0.02    0.11
 -10  10   2    0.48    0.21
 -10  10   2    0.07    0.13
  10  10  -2    0.14    0.13
  10  10  -2    0.20    0.15
   9 -10  -2    2.11    0.23
  -9 -10   2    2.34    0.37
   9 -10  -2    1.65    0.26
   9  10  -2    2.18    0.28
   9  10  -2    2.05    0.33
  -9  10   2    2.55    0.36
   8 -10  -2   14.00    0.54
  -8 -10   2   12.78    0.66
   8 -10  -2   12.11    0.54
  -8  10   2   12.59    0.61
   8  10  -2   14.04    0.56
   8  10  -2   13.29    0.64
   7 -10  -2    0.19    0.11
  -7 -10   2    0.15    0.14
  -7 -10   2    0.12    0.06
   7 -10  -2   -0.02    0.08
  -7  10   2    0.10    0.11
   7  10  -2   -0.03    0.11
   7  10  -2    0.18    0.12
   6 -10  -2   66.03    1.51
  -6 -10   2   64.67    1.36
   6 -10  -2   64.73    1.50
   6  10  -2   67.16    1.62
   6  10  -2   67.17    1.54
  -6  10   2   65.87    1.60
  -5 -10   2    2.22    0.16
   5 -10  -2    2.28    0.19
   5 -10  -2    2.42    0.21
   5  10  -2    2.29    0.21
  -5  10   2    2.65    0.23
   5  10  -2    2.45    0.21
   4 -10  -2   42.51    0.98
   4 -10  -2   43.31    1.03
  -4 -10   2   41.74    0.96
  -4  10   2   44.19    1.08
   4  10  -2   42.96    1.06
   4  10  -2   41.48    1.06
   3 -10  -2   26.81    0.72
   3 -10  -2   26.74    0.65
  -3 -10   2   26.83    0.69
   3  10  -2   27.30    0.71
  -3  10   2   27.16    0.65
  -3  10   2   27.14    0.74
   3  10  -2   26.01    0.74
  -2 -10   2  126.09    2.53
   2 -10  -2  129.03    2.56
   2 -10  -2  127.60    2.42
  -2  10   2  127.62    2.43
  -2  10   2  125.76    2.45
   2  10  -2  128.24    2.59
   2  10  -2  128.86    2.50
  -2  10   2  128.23    2.55
   1 -10  -2  231.89    4.41
  -1 -10   2  233.46    4.41
   1  10  -2  225.96    4.31
   1  10  -2  230.86    4.43
  -1  10   2  230.43    4.25
  -1  10   2  231.13    4.24
  -1  10   2  233.62    4.40
   0 -10  -2    8.62    0.35
   0 -10   2    8.83    0.37
   0  10  -2    8.66    0.29
   0  10   2    8.68    0.34
   0  10   2    8.96    0.21
   0  10   2    8.89    0.22
   0  10  -2    9.05    0.37
  -1 -10  -2    0.66    0.13
   1 -10   2    0.36    0.11
   1  10   2    0.53    0.11
  -1  10  -2    0.38    0.08
  -1  10  -2    0.59    0.13
   2 -10   2    0.57    0.14
  -2 -10  -2    0.43    0.04
  -2 -10  -2    0.55    0.12
  -2  10  -2    0.55    0.10
   2  10   2    0.45    0.12
  -2  10  -2    0.38    0.11
   3 -10   2   17.63    0.62
  -3 -10  -2   16.83    0.56
   3 -10   2   16.83    0.55
  -3 -10  -2   16.20    0.41
   3  10   2   16.48    0.38
   3  10   2   16.83    0.58
  -3  10  -2   16.11    0.50
  -3  10  -2   17.26    0.57
   4 -10   2    2.95    0.27
  -4 -10  -2    3.14    0.23
  -4 -10  -2    2.89    0.16
   4 -10   2    2.86    0.22
   4  10   2    2.61    0.14
  -4  10  -2    2.59    0.24
   4  10   2    3.18    0.26
  -4  10  -2    2.96    0.21
  -5 -10  -2    8.40    0.39
   5 -10   2    9.43    0.49
   5 -10   2    7.80    0.40
  -5  10  -2    7.94    0.41
  -5  10  -2    8.06    0.39
   5  10   2    8.66    0.30
   5  10   2    8.68    0.45
   6 -10   2    6.09    0.36
  -6 -10  -2    5.76    0.33
   6 -10   2    5.40    0.40
  -6  10  -2    5.32    0.35
  -6  10  -2    5.54    0.36
   6  10   2    5.67    0.26
  -6  10  -2    5.17    0.22
   6  10   2    6.32    0.42
  -7 -10  -2    6.36    0.34
   7 -10   2    6.12    0.40
  -7 -10  -2    5.39    0.43
   7 -10   2    5.78    0.43
  -7  10  -2    5.66    0.40
  -7  10  -2    5.78    0.37
   7  10   2    5.89    0.43
   7  10   2    5.60    0.28
  -8 -10  -2    2.89    0.42
   8 -10   2    2.60    0.35
  -8 -10  -2    2.67    0.23
   8 -10   2    2.78    0.35
   8  10   2    2.43    0.36
  -8  10  -2    2.77    0.34
  -8  10  -2    2.60    0.35
   8  10   2    2.53    0.21
 -10 -11   2    0.58    0.21
  10 -11  -2    0.58    0.17
 -10  11   2    0.52    0.20
 -10  11   2    0.56    0.20
  10  11  -2    0.43    0.16
  10  11  -2    0.16    0.15
  -9 -11   2    0.07    0.14
   9 -11  -2    0.13    0.11
   9 -11  -2   -0.01    0.12
   9  11  -2    0.29    0.16
  -9  11   2    0.24    0.18
  -9  11   2    0.10    0.15
   9  11  -2    0.03    0.12
   8 -11  -2    1.76    0.24
   8 -11  -2    1.72    0.24
  -8 -11   2    2.01    0.33
   8  11  -2    1.61    0.24
   8  11  -2    1.42    0.28
  -8  11   2    1.22    0.25
   7 -11  -2   14.94    0.56
  -7 -11   2   13.54    0.41
  -7 -11   2   14.17    0.65
   7 -11  -2   12.75    0.52
  -7  11   2   14.11    0.61
   7  11  -2   13.90    0.63
   7  11  -2   14.07    0.54
   6 -11  -2    2.05    0.24
  -6 -11   2    2.03    0.15
   6 -11  -2    2.44    0.22
  -6  11   2    2.51    0.29
   6  11  -2    2.30    0.29
   6  11  -2    1.73    0.23
  -5 -11   2   48.21    1.08
   5 -11  -2   47.63    1.13
   5 -11  -2   48.98    1.18
   5  11  -2   47.92    1.23
   5  11  -2   48.19    1.19
  -5  11   2   47.36    1.22
   4 -11  -2   69.62    1.57
  -4 -11   2   68.39    1.50
   4 -11  -2   70.70    1.51
   4  11  -2   71.73    1.60
  -4  11   2   71.42    1.51
  -4  11   2   71.66    1.61
   4  11  -2   71.17    1.60
   3 -11  -2   15.51    0.44
   3 -11  -2   15.51    0.52
  -3 -11   2   14.74    0.48
   3  11  -2   15.70    0.50
  -3  11   2   16.95    0.54
  -3  11   2   14.93    0.44
  -3  11   2   15.44    0.43
   3  11  -2   15.41    0.53
  -2 -11   2   49.14    1.13
   2 -11  -2   48.74    1.02
   2 -11  -2   48.67    1.15
   2  11  -2   46.01    1.15
  -2  11   2   49.11    1.14
   2  11  -2   49.10    1.10
  -2  11   2   49.42    1.03
  -1 -11   2    2.97    0.21
   1 -11  -2    3.48    0.23
  -1  11   2    3.27    0.21
  -1  11   2    3.15    0.15
  -1  11   2    3.19    0.14
   1  11  -2    3.10    0.18
   1  11  -2    2.94    0.22
   0 -11   2    0.11    0.08
   0 -11  -2    0.03    0.09
   0  11  -2    0.15    0.09
   0  11  -2    0.19    0.07
   0  11   2    0.16    0.05
   0  11   2    0.17    0.03
   0  11   2    0.09    0.09
   1 -11   2    0.18    0.09
  -1 -11  -2    0.23    0.11
  -1  11  -2    0.14    0.07
  -1  11  -2    0.11    0.10
   1  11   2    0.13    0.08
   2 -11   2    6.19    0.35
  -2 -11  -2    6.33    0.32
   2  11   2    6.33    0.32
  -2  11  -2    6.20    0.33
  -2  11  -2    5.95    0.26
   3 -11   2    8.95    0.44
  -3 -11  -2    8.47    0.38
  -3 -11  -2    8.56    0.25
   3  11   2    8.68    0.23
  -3  11  -2    8.82    0.34
  -3  11  -2    9.67    0.42
   3  11   2    8.91    0.41
  -4 -11  -2    9.69    0.42
   4 -11   2    9.19    0.47
   4 -11   2    9.52    0.43
  -4 -11  -2    9.12    0.31
  -4  11  -2   10.38    0.41
   4  11   2    9.66    0.46
   4  11   2    9.81    0.28
  -4  11  -2   10.42    0.46
  -5 -11  -2    5.75    0.33
   5 -11   2    5.63    0.34
   5 -11   2    4.85    0.36
  -5  11  -2    5.32    0.35
  -5  11  -2    5.87    0.32
   5  11   2    5.67    0.38
   5  11   2    5.34    0.22
  -6 -11  -2    0.47    0.13
   6 -11   2    0.43    0.18
   6 -11   2    0.61    0.18
  -6  11  -2    0.79    0.17
   6  11   2    0.93    0.22
   6  11   2    0.76    0.12
  -6  11  -2    0.57    0.17
   7 -11   2    2.86    0.37
  -7 -11  -2    2.56    0.24
   7 -11   2    2.65    0.27
  -7  11  -2    2.69    0.26
   7  11   2    2.92    0.20
  -7  11  -2    3.03    0.30
   7  11   2    2.52    0.34
   8 -11   2    1.95    0.30
   8 -11   2    2.06    0.30
  -8 -11  -2    1.88    0.36
  -8 -11  -2    2.22    0.23
  -8  11  -2    1.87    0.28
  -8  11  -2    1.61    0.28
   8  11   2    2.33    0.38
   8  11   2    1.75    0.21
  -9 -12   2    0.38    0.21
   9 -12  -2    0.22    0.13
   9 -12  -2    0.33    0.14
   9  12  -2    0.33    0.14
  -9  12   2    0.48    0.19
  -9  12   2    0.26    0.14
   9  12  -2    0.40    0.21
  -8 -12   2    0.01    0.13
   8 -12  -2    0.15    0.11
   8 -12  -2    0.24    0.15
  -8  12   2   -0.19    0.12
   8  12  -2    0.20    0.12
  -8  12   2    0.42    0.15
   8  12  -2    0.25    0.16
  -7 -12   2    2.11    0.32
   7 -12  -2    1.86    0.26
  -7 -12   2    1.88    0.15
   7 -12  -2    1.99    0.26
   7  12  -2    2.04    0.30
  -7  12   2    2.02    0.29
  -7  12   2    1.92    0.26
   7  12  -2    1.91    0.24
   6 -12  -2    0.66    0.17
  -6 -12   2    0.86    0.13
   6 -12  -2    0.71    0.15
  -6  12   2    0.53    0.14
  -6  12   2    0.67    0.18
   6  12  -2    0.73    0.19
   6  12  -2    0.82    0.16
   5 -12  -2   -0.02    0.09
  -5 -12   2   -0.02    0.07
   5 -12  -2    0.16    0.09
   5  12  -2    0.18    0.10
   5  12  -2    0.25    0.12
  -5  12   2   -0.05    0.07
  -5  12   2    0.15    0.10
  -4 -12   2    1.60    0.16
   4 -12  -2    2.12    0.17
   4 -12  -2    2.30    0.25
  -4  12   2    2.02    0.20
   4  12  -2    2.04    0.24
   4  12  -2    2.12    0.20
  -4  12   2    1.92    0.17
   3 -12  -2    2.45    0.16
  -3 -12   2    2.50    0.20
   3 -12  -2    1.73    0.19
   3  12  -2    2.73    0.21
   3  12  -2    2.43    0.21
  -3  12   2    1.93    0.20
  -3  12   2    2.61    0.17
   2 -12  -2    1.05    0.16
  -2 -12   2    1.30    0.18
   2 -12  -2    1.10    0.10
   2  12  -2    1.32    0.19
  -2  12   2    1.07    0.16
   2  12  -2    1.16    0.16
  -2  12   2    1.06    0.11
  -1 -12   2   23.27    0.69
   1 -12  -2   23.34    0.68
  -1  12   2   22.64    0.53
  -1  12   2   22.76    0.66
  -1  12   2   23.65    0.56
   1  12  -2   22.94    0.69
   1  12  -2   23.70    0.62
   0 -12  -2    0.13    0.10
   0 -12   2    0.11    0.10
   0  12  -2    0.05    0.07
   0  12   2    0.21    0.05
   0  12   2    0.24    0.10
   0  12  -2    0.20    0.11
   0  12   2    0.16    0.04
  -1 -12  -2  115.60    2.32
   1 -12   2  111.85    2.36
   1  12   2   97.92    2.26
  -1  12  -2  114.72    2.33
  -1  12  -2  111.94    2.19
  -2 -12  -2    0.50    0.12
   2 -12   2    0.49    0.15
  -2  12  -2    0.53    0.14
   2  12   2    0.38    0.13
  -2  12  -2    0.22    0.08
   3 -12   2    0.29    0.15
  -3 -12  -2    0.20    0.04
  -3 -12  -2    0.17    0.10
  -3  12  -2    0.17    0.08
   3  12   2    0.18    0.11
   3  12   2    0.20    0.04
  -3  12  -2    0.13    0.09
  -4 -12  -2    3.22    0.25
   4 -12   2    2.74    0.28
  -4 -12  -2    3.28    0.16
   4 -12   2    2.83    0.25
  -4  12  -2    3.22    0.23
   4  12   2    2.77    0.26
   4  12   2    3.35    0.14
  -4  12  -2    3.66    0.29
   5 -12   2    0.36    0.16
  -5 -12  -2    0.36    0.12
   5 -12   2    0.11    0.12
   5  12   2    0.33    0.08
   5  12   2    0.27    0.15
  -5  12  -2    0.32    0.13
  -5  12  -2    0.18    0.11
   6 -12   2    0.26    0.15
  -6 -12  -2    0.18    0.11
   6 -12   2    0.22    0.14
  -6  12  -2    0.18    0.12
  -6  12  -2    0.10    0.14
   6  12   2    0.16    0.07
   6  12   2    0.03    0.14
   7 -12   2    0.23    0.15
   7 -12   2    0.11    0.14
  -7 -12  -2    0.17    0.12
   7  12   2    0.12    0.09
  -7  12  -2    0.10    0.11
  -7  12  -2    0.15    0.15
   7  12   2    0.24    0.14
  -8 -12  -2    1.30    0.30
   8 -12   2    1.15    0.23
   8 -12   2    1.33    0.29
  -8  12  -2    1.54    0.28
  -8  12  -2    1.34    0.24
   8  12   2    1.18    0.28
   9 -13  -2    1.19    0.23
   9 -13  -2    1.06    0.24
  -9 -13   2    1.12    0.29
  -9  13   2    1.14    0.25
  -9  13   2    1.20    0.26
   9  13  -2    1.27    0.23
   9  13  -2    1.39    0.31
   8 -13  -2    3.85    0.33
   8 -13  -2    4.85    0.35
  -8 -13   2    3.85    0.40
   8  13  -2    4.61    0.40
   8  13  -2    4.09    0.30
  -8  13   2    3.37    0.32
  -8  13   2    4.59    0.36
   7 -13  -2    0.54    0.14
  -7 -13   2    1.00    0.14
   7 -13  -2    0.59    0.17
  -7  13   2    0.71    0.19
   7  13  -2    1.03    0.18
   7  13  -2    0.90    0.21
  -7  13   2    0.69    0.16
  -6 -13   2    0.17    0.08
   6 -13  -2    0.21    0.13
   6 -13  -2    0.21    0.11
   6  13  -2    0.00    0.13
   6  13  -2    0.01    0.09
  -6  13   2    0.01    0.10
  -6  13   2    0.21    0.11
   5 -13  -2    0.39    0.14
  -5 -13   2    0.45    0.12
   5 -13  -2    0.74    0.14
   5  13  -2    0.78    0.16
   5  13  -2    0.58    0.15
  -5  13   2    0.61    0.17
  -5  13   2    0.87    0.15
   4 -13  -2    3.65    0.22
   4 -13  -2    3.10    0.25
  -4 -13   2    2.84    0.22
   4  13  -2    3.39    0.26
   4  13  -2    3.95    0.27
  -4  13   2    3.67    0.27
  -4  13   2    3.43    0.22
  -3 -13   2   96.97    2.07
   3 -13  -2   99.10    1.98
   3 -13  -2   95.61    2.09
   3  13  -2   98.75    2.08
   3  13  -2   99.10    2.12
  -3  13   2   97.52    1.99
  -3  13   2   99.91    2.11
   2 -13  -2    3.86    0.27
  -2 -13   2    4.32    0.26
  -2  13   2    3.74    0.26
  -2  13   2    3.62    0.19
   2  13  -2    3.97    0.27
   2  13  -2    3.84    0.23
   1 -13  -2    3.24    0.24
  -1 -13   2    3.32    0.24
  -1  13   2    3.34    0.23
   1  13  -2    3.51    0.26
  -1  13   2    3.61    0.16
  -1  13   2    3.22    0.17
   1  13  -2    3.41    0.20
   0 -13   2    4.03    0.28
   0 -13  -2    4.07    0.26
   0  13   2    4.34    0.26
   0  13   2    3.99    0.16
   0  13   2    4.17    0.14
   0  13  -2    3.79    0.21
   0  13  -2    3.94    0.27
   1 -13   2    8.37    0.41
  -1 -13  -2    8.22    0.38
   1  13   2    7.92    0.37
  -1  13  -2    8.46    0.32
  -1  13  -2    8.28    0.39
  -2 -13  -2    2.30    0.22
   2 -13   2    1.96    0.24
   2  13   2    1.88    0.20
  -2  13  -2    1.91    0.16
  -2  13  -2    2.13    0.26
  -3 -13  -2   10.78    0.45
   3 -13   2   11.10    0.52
  -3  13  -2   10.54    0.40
  -3  13  -2   11.03    0.48
   3  13   2    9.78    0.46
  -4 -13  -2    0.04    0.11
  -4 -13  -2    0.16    0.05
   4 -13   2   -0.19    0.09
   4  13   2   -0.01    0.11
  -4  13  -2    0.13    0.11
  -4  13  -2    0.18    0.10
   4  13   2    0.10    0.04
   5 -13   2    4.44    0.37
   5 -13   2    4.29    0.31
  -5 -13  -2    4.27    0.30
  -5  13  -2    3.66    0.27
   5  13   2    4.40    0.35
  -5  13  -2    3.43    0.30
   5  13   2    3.87    0.17
  -6 -13  -2    0.06    0.10
   6 -13   2   -0.03    0.10
   6 -13   2    0.06    0.13
   6  13   2    0.04    0.13
  -6  13  -2    0.03    0.09
   6  13   2    0.01    0.06
  -6  13  -2    0.01    0.13
  -7 -13  -2    0.13    0.12
   7 -13   2    0.32    0.18
   7 -13   2    0.09    0.12
   7  13   2    0.18    0.14
  -7  13  -2   -0.04    0.11
  -7  13  -2   -0.03    0.12
   8 -13   2    0.30    0.19
  -8 -13  -2    0.29    0.22
   8 -13   2    0.39    0.16
  -8  13  -2    0.20    0.17
  -8  13  -2    0.24    0.13
   8  13   2   -0.02    0.14
   9 -14  -2    0.44    0.18
  -9 -14   2    0.19    0.22
   9 -14  -2    0.04    0.12
   9  14  -2   -0.06    0.14
   9  14  -2    0.03    0.13
  -9  14   2    0.23    0.15
  -9  14   2    0.06    0.17
   8 -14  -2    4.89    0.36
   8 -14  -2    5.42    0.38
  -8 -14   2    4.59    0.43
  -8  14   2    5.33    0.40
   8  14  -2    5.66    0.35
  -8  14   2    5.28    0.37
   8  14  -2    5.35    0.44
   7 -14  -2    2.24    0.23
   7 -14  -2    2.50    0.27
  -7 -14   2    2.52    0.19
   7  14  -2    2.33    0.32
  -7  14   2    2.49    0.29
  -7  14   2    2.46    0.31
   7  14  -2    2.25    0.27
   6 -14  -2    0.24    0.13
   6 -14  -2    0.11    0.11
  -6 -14   2    0.22    0.10
   6  14  -2    0.10    0.09
  -6  14   2    0.06    0.09
  -6  14   2    0.13    0.12
   6  14  -2    0.10    0.13
  -5 -14   2   31.32    0.83
   5 -14  -2   30.19    0.83
   5 -14  -2   25.99    0.86
  -5  14   2   30.98    0.84
   5  14  -2   30.72    0.94
  -5  14   2   31.54    0.92
   5  14  -2   30.24    0.87
   4 -14  -2   31.67    0.81
   4 -14  -2   30.04    0.90
  -4 -14   2   30.84    0.85
  -4  14   2   32.14    0.82
   4  14  -2   30.81    0.88
   4  14  -2   31.42    0.90
  -4  14   2   30.67    0.90
   3 -14  -2    4.47    0.30
  -3 -14   2    3.63    0.26
   3 -14  -2    3.95    0.22
   3  14  -2    4.56    0.29
   3  14  -2    4.07    0.26
  -3  14   2    4.18    0.28
  -3  14   2    4.23    0.23
   2 -14  -2   14.56    0.54
  -2 -14   2   14.25    0.52
  -2  14   2   14.75    0.52
   2  14  -2   14.53    0.49
   2  14  -2   12.87    0.51
  -2  14   2   13.84    0.43
   1 -14  -2   17.30    0.61
  -1 -14   2   18.58    0.63
  -1  14   2   17.62    0.59
   1  14  -2   17.41    0.54
   1  14  -2   18.42    0.62
  -1  14   2   17.61    0.45
  -1  14   2   18.21    0.49
   0 -14   2    0.49    0.14
   0 -14  -2    0.77    0.15
   0  14   2    0.67    0.14
   0  14  -2    0.89    0.18
   0  14   2    0.60    0.06
   0  14   2    0.80    0.09
   0  14  -2    0.76    0.13
   1 -14   2   21.12    0.73
  -1 -14  -2   22.67    0.71
  -1  14  -2   22.76    0.73
  -1  14  -2   22.10    0.62
   1  14   2   23.31    0.71
   2 -14   2    0.08    0.10
  -2 -14  -2    0.08    0.10
  -2  14  -2    0.12    0.09
   2  14   2    0.25    0.13
  -2  14  -2   -0.01    0.10
   3 -14   2    2.82    0.28
  -3 -14  -2    2.77    0.24
  -3  14  -2    2.87    0.27
  -3  14  -2    2.51    0.20
   3  14   2    2.88    0.26
  -4 -14  -2    0.07    0.10
   4 -14   2    0.02    0.13
   4  14   2    0.03    0.04
  -4  14  -2    0.00    0.10
   4  14   2   -0.01    0.11
  -4  14  -2   -0.02    0.08
  -5 -14  -2    2.97    0.27
   5 -14   2    2.84    0.36
   5  14   2    2.10    0.12
   5  14   2    2.08    0.30
  -5  14  -2    2.11    0.22
  -5  14  -2    2.17    0.28
  -6 -14  -2    0.67    0.17
   6 -14   2    0.40    0.16
   6 -14   2    0.93    0.23
  -6  14  -2    0.48    0.17
   6  14   2    0.93    0.23
  -6  14  -2    0.58    0.16
  -7 -14  -2    1.24    0.21
   7 -14   2    0.87    0.24
   7 -14   2    0.97    0.23
  -7  14  -2    1.31    0.27
  -7  14  -2    1.22    0.22
   7  14   2    1.12    0.25
   9 -15  -2    2.76    0.34
   9 -15  -2    3.40    0.32
  -9 -15   2    3.26    0.46
   9  15  -2    3.55    0.36
  -9  15   2    3.52    0.37
   9  15  -2    3.11    0.29
  -9  15   2    3.22    0.32
   8 -15  -2    3.25    0.31
   8 -15  -2    3.09    0.35
  -8 -15   2    3.10    0.41
  -8  15   2    2.86    0.36
   8  15  -2    1.72    0.31
  -8  15   2    2.78    0.34
   8  15  -2    2.96    0.26
   7 -15  -2    3.72    0.30
  -7 -15   2    3.64    0.23
   7 -15  -2    3.95    0.33
  -7  15   2    3.72    0.30
  -7  15   2    3.57    0.33
   7  15  -2    3.33    0.34
   7  15  -2    3.38    0.27
  -6 -15   2    5.77    0.31
   6 -15  -2    5.59    0.37
   6 -15  -2    5.44    0.33
  -6  15   2    5.68    0.37
   6  15  -2    5.91    0.34
   6  15  -2    5.25    0.39
  -6  15   2    5.14    0.33
   5 -15  -2    0.33    0.13
   5 -15  -2    0.23    0.11
  -5 -15   2    0.74    0.15
   5  15  -2    0.52    0.14
   5  15  -2    0.38    0.16
  -5  15   2    0.25    0.12
  -5  15   2    0.50    0.16
   4 -15  -2   12.37    0.53
   4 -15  -2   13.05    0.46
  -4 -15   2   11.86    0.48
   4  15  -2   12.81    0.51
  -4  15   2   12.45    0.53
  -4  15   2   12.67    0.46
   4  15  -2   12.91    0.53
  -3 -15   2    2.36    0.22
   3 -15  -2    2.14    0.22
  -3  15   2    2.32    0.19
   3  15  -2    2.46    0.23
  -3  15   2    2.21    0.22
   3  15  -2    2.28    0.21
  -2 -15   2   25.18    0.76
   2 -15  -2   24.48    0.77
   2  15  -2   24.03    0.76
  -2  15   2   24.23    0.65
   2  15  -2   22.67    0.69
  -2  15   2   24.33    0.75
  -1 -15   2    2.80    0.25
   1 -15  -2    2.39    0.23
   1  15  -2    2.74    0.20
  -1  15   2    2.92    0.17
  -1  15   2    2.73    0.23
   1  15  -2    3.17    0.25
   0 -15  -2    0.12    0.11
   0 -15   2    0.21    0.11
   0  15   2    0.07    0.05
   0  15   2    0.08    0.04
   0  15  -2    0.03    0.10
   0  15  -2    0.08    0.07
   0  15   2   -0.01    0.08
  -1 -15  -2    0.04    0.11
   1 -15   2   -0.01    0.10
  -1  15  -2    0.05    0.11
  -1  15  -2    0.06    0.08
   1  15   2    0.16    0.10
  -2 -15  -2    0.42    0.15
   2 -15   2    0.47    0.15
  -2  15  -2    0.53    0.13
   2  15   2    0.55    0.14
  -2  15  -2    0.38    0.14
   3 -15   2   -0.05    0.10
  -3 -15  -2   -0.12    0.09
  -3  15  -2    0.08    0.13
   3  15   2   -0.09    0.08
  -3  15  -2    0.12    0.09
   4 -15   2    5.38    0.40
  -4 -15  -2    5.40    0.34
  -4  15  -2    5.02    0.30
  -4  15  -2    5.31    0.37
   4  15   2    5.67    0.39
   5 -15   2    2.20    0.33
  -5 -15  -2    1.40    0.22
  -5  15  -2    1.77    0.27
  -5  15  -2    1.62    0.22
   5  15   2    1.34    0.26
  -6 -15  -2   -0.17    0.09
   6 -15   2    0.03    0.14
   6  15   2    0.15    0.13
  -6  15  -2    0.11    0.14
  -6  15  -2   -0.09    0.09
   7 -15   2    1.31    0.32
  -7 -15  -2    1.74    0.24
  -7  15  -2    1.16    0.22
   7  15   2    2.01    0.34
  -7  15  -2    1.56    0.31
  -8 -16   2    0.07    0.18
   8 -16  -2    0.12    0.13
   8 -16  -2   -0.12    0.12
   8  16  -2   -0.16    0.10
  -8  16   2   -0.06    0.14
  -8  16   2    0.14    0.13
   8  16  -2    0.24    0.17
   7 -16  -2    4.15    0.32
   7 -16  -2    4.15    0.35
  -7 -16   2    3.86    0.26
  -7  16   2    4.03    0.32
   7  16  -2    3.67    0.29
  -7  16   2    4.46    0.37
  -6 -16   2    2.67    0.22
   6 -16  -2    2.17    0.22
   6 -16  -2    2.30    0.30
  -6  16   2    2.56    0.32
  -6  16   2    2.73    0.26
   6  16  -2    2.51    0.23
   6  16  -2    2.27    0.31
  -5 -16   2    1.92    0.20
   5 -16  -2    2.03    0.21
   5 -16  -2    2.35    0.25
   5  16  -2    2.38    0.22
   5  16  -2    2.38    0.31
  -5  16   2    2.16    0.28
  -5  16   2    2.08    0.21
  -4 -16   2    0.62    0.15
   4 -16  -2    0.23    0.10
   4 -16  -2    0.32    0.15
   4  16  -2    0.42    0.15
   4  16  -2    0.61    0.15
  -4  16   2    0.47    0.14
  -4  16   2    0.63    0.14
  -3 -16   2    1.14    0.19
   3 -16  -2    1.37    0.23
   3  16  -2    1.34    0.20
   3  16  -2    1.30    0.20
  -3  16   2    1.26    0.17
  -3  16   2    1.23    0.21
  -2 -16   2    0.14    0.10
   2 -16  -2    0.12    0.12
   2  16  -2    0.19    0.11
  -2  16   2    0.06    0.09
   2  16  -2    0.16    0.11
  -2  16   2    0.15    0.08
  -1 -16   2    1.90    0.25
   1 -16  -2    2.32    0.28
   1  16  -2    2.63    0.21
   1  16  -2    2.34    0.24
  -1  16   2    2.67    0.17
  -1  16   2    2.57    0.23
   0 -16  -2    5.06    0.34
   0 -16   2    6.51    0.38
   0  16  -2    6.15    0.30
   0  16   2    6.15    0.20
   0  16   2    5.83    0.23
   0  16   2    6.07    0.35
   0  16  -2    6.62    0.37
  -1 -16  -2    2.27    0.24
   1 -16   2    2.44    0.25
   1  16   2    2.33    0.23
  -1  16  -2    2.49    0.20
  -1  16  -2    2.66    0.31
  -2 -16  -2   15.39    0.60
   2 -16   2   15.26    0.65
   2  16   2   15.49    0.62
  -2  16  -2   15.45    0.52
  -2  16  -2   15.49    0.62
  -3 -16  -2    0.16    0.13
   3 -16   2    0.32    0.17
   3  16   2    0.21    0.12
  -3  16  -2    0.15    0.12
  -3  16  -2    0.06    0.09
   4 -16   2    9.99    0.56
  -4 -16  -2   10.11    0.48
  -4  16  -2   10.02    0.44
  -4  16  -2   10.37    0.54
   4  16   2   10.49    0.53
  -5 -16  -2    0.74    0.17
   5 -16   2    0.62    0.21
  -5  16  -2    0.69    0.16
  -5  16  -2    0.58    0.20
   5  16   2    0.80    0.21
   6 -16   2    2.15    0.36
  -6 -16  -2    1.74    0.25
  -6  16  -2    2.11    0.26
  -6  16  -2    1.86    0.29
   6  16   2    1.89    0.32
   7 -16   2    1.08    0.27
  -7 -16  -2    0.61    0.17
  -7  16  -2    0.70    0.18
   7  16   2    0.98    0.27
  -7  16  -2    0.28    0.20
  -8 -17   2    1.01    0.26
   8 -17  -2    1.45    0.24
   8 -17  -2    1.65    0.28
  -8  17   2    0.99    0.25
   8  17  -2    1.66    0.24
   8  17  -2    1.05    0.26
  -8  17   2    1.43    0.26
   7 -17  -2    0.46    0.18
   7 -17  -2    0.57    0.17
  -7 -17   2    0.77    0.15
  -7  17   2    0.60    0.17
   7  17  -2    0.73    0.22
   7  17  -2    0.73    0.16
  -7  17   2    0.98    0.23
  -6 -17   2    1.97    0.21
   6 -17  -2    1.78    0.29
   6 -17  -2    1.63    0.24
  -6  17   2    2.08    0.27
   6  17  -2    2.09    0.22
  -6  17   2    1.98    0.28
   6  17  -2    2.33    0.32
   5 -17  -2    1.74    0.26
   5 -17  -2    1.74    0.22
  -5 -17   2    2.14    0.26
   5  17  -2    1.30    0.24
  -5  17   2    1.63    0.25
  -5  17   2    1.52    0.22
   5  17  -2    1.96    0.24
   4 -17  -2    7.73    0.44
  -4 -17   2    7.90    0.41
   4  17  -2    8.00    0.43
   4  17  -2    8.69    0.42
  -4  17   2    7.20    0.41
  -4  17   2    8.22    0.38
   3 -17  -2    0.95    0.19
  -3 -17   2    0.81    0.18
  -3  17   2    1.17    0.21
  -3  17   2    1.34    0.19
   3  17  -2    1.00    0.18
   3  17  -2    1.36    0.20
   2 -17  -2   11.93    0.53
  -2 -17   2   12.30    0.53
  -2  17   2   11.86    0.43
   2  17  -2   11.70    0.50
  -2  17   2   11.85    0.50
   2  17  -2   11.41    0.47
  -1 -17   2    0.60    0.18
   1 -17  -2    0.71    0.17
   1  17  -2    0.63    0.13
  -1  17   2    0.79    0.13
  -1  17   2    0.67    0.16
   1  17  -2    0.85    0.17
   0 -17   2    8.27    0.46
   0 -17  -2    7.85    0.42
   0  17   2    7.84    0.25
   0  17  -2    8.29    0.37
   0  17   2    8.27    0.28
   0  17   2    8.42    0.42
   0  17  -2    8.23    0.44
   1 -17   2    0.12    0.14
  -1 -17  -2   -0.06    0.09
   1  17   2    0.17    0.12
  -1  17  -2    0.29    0.13
  -1  17  -2    0.25    0.11
  -2 -17  -2   10.33    0.49
   2 -17   2   10.90    0.55
   2  17   2    9.91    0.49
  -2  17  -2   10.20    0.41
  -2  17  -2    9.32    0.49
  -3 -17  -2    0.25    0.13
   3 -17   2   -0.08    0.13
   3  17   2    0.03    0.11
  -3  17  -2    0.30    0.17
  -3  17  -2    0.16    0.12
  -4 -17  -2    1.21    0.23
   4 -17   2    1.39    0.26
   4  17   2    1.40    0.25
  -4  17  -2    1.61    0.22
  -4  17  -2    1.51    0.26
  -5 -17  -2    0.55    0.17
   5 -17   2    1.06    0.26
  -5  17  -2    0.43    0.18
  -5  17  -2    0.30    0.11
   5  17   2    0.29    0.17
  -6 -17  -2    0.19    0.13
   6 -17   2    0.37    0.18
   6  17   2    0.19    0.13
  -6  17  -2    0.18    0.13
  -6  17  -2    0.17    0.17
   7 -18  -2    0.52    0.19
  -7 -18   2    0.30    0.11
   7 -18  -2    0.33    0.15
  -7  18   2    0.15    0.16
   7  18  -2    0.28    0.14
  -7  18   2    0.44    0.15
   7  18  -2    0.45    0.18
   6 -18  -2    0.68    0.19
  -6 -18   2    0.38    0.14
   6 -18  -2    0.50    0.15
  -6  18   2    0.25    0.16
  -6  18   2    0.22    0.14
   6  18  -2    0.47    0.19
   6  18  -2    0.57    0.16
   5 -18  -2    0.01    0.11
  -5 -18   2    0.07    0.09
  -5  18   2   -0.03    0.10
   5  18  -2    0.01    0.13
  -5  18   2    0.04    0.11
   5  18  -2    0.18    0.12
  -4 -18   2    0.49    0.16
   4 -18  -2    0.73    0.18
   4  18  -2    0.61    0.16
  -4  18   2    0.70    0.16
  -4  18   2    0.47    0.17
   4  18  -2    0.55    0.17
   3 -18  -2    1.53    0.26
  -3 -18   2    1.42    0.25
   3  18  -2    1.76    0.23
   3  18  -2    1.44    0.23
  -3  18   2    1.12    0.17
  -3  18   2    1.49    0.24
   2 -18  -2    0.60    0.18
  -2 -18   2    0.25    0.13
  -2  18   2    0.53    0.12
  -2  18   2    0.45    0.15
   2  18  -2    0.58    0.15
   2  18  -2    0.46    0.15
  -1 -18   2    2.46    0.30
   1 -18  -2    1.86    0.27
  -1  18   2    2.03    0.17
   1  18  -2    1.96    0.26
   1  18  -2    2.01    0.21
  -1  18   2    1.75    0.25
   0 -18   2    1.30    0.24
   0 -18  -2    1.68    0.26
   0  18   2    1.51    0.24
   0  18   2    1.35    0.12
   0  18  -2    1.16    0.18
   0  18  -2    1.51    0.23
  -1 -18  -2    2.96    0.29
   1 -18   2    2.91    0.31
  -1  18  -2    2.66    0.27
  -1  18  -2    2.69    0.22
   1  18   2    2.67    0.27
  -2 -18  -2    0.29    0.14
   2 -18   2    0.59    0.18
   2  18   2    0.43    0.17
  -2  18  -2    0.58    0.14
  -2  18  -2    0.49    0.18
  -3 -18  -2    0.15    0.12
   3 -18   2   -0.03    0.14
  -3  18  -2    0.03    0.09
  -3  18  -2    0.05    0.13
   3  18   2    0.08    0.11
  -4 -18  -2    0.49    0.17
   4 -18   2    0.88    0.24
  -4  18  -2    0.36    0.14
   4  18   2    0.69    0.18
  -4  18  -2    0.21    0.18
  -5 -18  -2    0.09    0.13
   5 -18   2    0.04    0.12
  -5  18  -2    0.03    0.13
   5  18   2    0.01    0.12
  -5  18  -2    0.05    0.11
  -6 -18  -2    1.42    0.25
   6 -18   2    2.04    0.34
   6  18   2    2.17    0.35
  -6  18  -2    1.93    0.26
  -6  18  -2    1.55    0.28
  -7 -19   2    1.70    0.24
   7 -19  -2    1.85    0.31
   7 -19  -2    2.11    0.29
  -7  19   2    1.56    0.28
  -7  19   2    1.74    0.28
   7  19  -2    1.17    0.26
   6 -19  -2    1.34    0.26
  -6 -19   2    0.96    0.19
  -6  19   2    1.49    0.25
   6  19  -2    1.20    0.20
   6  19  -2    1.22    0.28
  -6  19   2    0.88    0.23
   5 -19  -2    1.14    0.23
  -5 -19   2    1.52    0.23
   5  19  -2    1.43    0.26
  -5  19   2    1.24    0.21
   5  19  -2    1.46    0.21
  -5  19   2    1.18    0.23
   4 -19  -2    4.09    0.35
  -4 -19   2    3.77    0.31
  -4  19   2    3.89    0.28
   4  19  -2    4.21    0.34
  -4  19   2    5.04    0.36
   4  19  -2    4.52    0.32
   3 -19  -2    0.26    0.15
  -3 -19   2    0.02    0.12
  -3  19   2    0.08    0.12
   3  19  -2    0.11    0.11
  -3  19   2    0.15    0.10
   3  19  -2   -0.06    0.09
   2 -19  -2    3.83    0.32
  -2 -19   2    4.04    0.32
  -2  19   2    3.68    0.30
  -2  19   2    3.82    0.25
   2  19  -2    3.72    0.29
   2  19  -2    3.95    0.29
   1 -19  -2    0.08    0.12
  -1 -19   2   -0.14    0.10
   1  19  -2    0.08    0.10
   1  19  -2    0.05    0.09
  -1  19   2    0.26    0.09
  -1  19   2   -0.01    0.09
   0 -19  -2    3.50    0.32
   0 -19   2    3.19    0.31
   0  19  -2    3.59    0.26
   0  19   2    3.64    0.29
   0  19  -2    3.42    0.30
   0  19   2    3.42    0.18
   1 -19   2    1.56    0.28
  -1 -19  -2    1.80    0.28
  -1  19  -2    1.63    0.27
  -1  19  -2    1.93    0.23
   1  19   2    1.79    0.27
   2 -19   2    9.36    0.55
  -2 -19  -2   10.46    0.52
   2  19   2    9.24    0.51
  -2  19  -2    9.54    0.42
  -2  19  -2    9.17    0.52
  -3 -19  -2    3.06    0.29
   3 -19   2    3.33    0.42
  -3  19  -2    2.56    0.24
  -3  19  -2    3.15    0.32
   3  19   2    2.98    0.31
   4 -19   2    6.63    0.50
  -4 -19  -2    6.40    0.41
   4  19   2    5.21    0.42
  -4  19  -2    6.14    0.45
  -4  19  -2    5.79    0.34
  -5 -19  -2    0.84    0.20
   5 -19   2    0.99    0.28
  -5  19  -2    0.65    0.16
   5  19   2    1.27    0.29
  -5  19  -2    1.32    0.29
   6 -20  -2    0.16    0.15
  -6 -20   2    0.15    0.13
   6  20  -2    0.07    0.23
  -6  20   2    0.12    0.14
   6  20  -2    0.47    0.19
  -6  20   2    0.18    0.15
  -5 -20   2    6.76    0.41
   5 -20  -2    7.28    0.49
   5  20  -2    6.85    0.38
   5  20  -2    6.54    0.44
  -5  20   2    5.98    0.42
  -5  20   2    7.18    0.42
  -4 -20   2    3.09    0.29
   4 -20  -2    2.59    0.36
   4  20  -2    2.42    0.23
  -4  20   2    2.43    0.32
   4  20  -2    2.89    0.28
  -4  20   2    2.80    0.26
   3 -20  -2    6.64    0.45
  -3 -20   2    6.67    0.42
   3  20  -2    7.14    0.40
   3  20  -2    6.24    0.39
  -3  20   2    6.42    0.36
  -3  20   2    6.96    0.42
  -2 -20   2    3.54    0.32
   2 -20  -2    3.83    0.34
   2  20  -2    3.97    0.31
  -2  20   2    3.43    0.30
  -2  20   2    3.94    0.26
   2  20  -2    3.63    0.29
   1 -20  -2   14.27    0.64
  -1 -20   2   14.46    0.66
  -1  20   2   14.25    0.47
   1  20  -2   13.86    0.60
  -1  20   2   13.85    0.59
   1  20  -2   14.61    0.57
   0 -20  -2    0.07    0.15
   0 -20   2    0.24    0.16
   0  20   2    0.03    0.13
   0  20  -2    0.19    0.13
   0  20  -2    0.17    0.11
  -1 -20  -2    3.96    0.35
   1 -20   2    4.93    0.41
  -1  20  -2    3.69    0.35
   1  20   2    4.18    0.35
  -1  20  -2    4.27    0.29
   2 -20   2    3.30    0.41
  -2 -20  -2    3.57    0.32
  -2  20  -2    3.66    0.28
  -2  20  -2    3.54    0.33
   2  20   2    4.19    0.35
   3 -20   2    0.81    0.23
  -3 -20  -2    0.90    0.21
  -3  20  -2    1.01    0.18
  -3  20  -2    0.99    0.24
   3  20   2    1.37    0.26
   4 -20   2   -0.13    0.15
  -4 -20  -2    0.28    0.14
   4  20   2   -0.11    0.11
  -4  20  -2   -0.04    0.09
  -4  20  -2   -0.14    0.14
   5 -20   2    0.10    0.17
  -5 -20  -2    0.12    0.14
  -5  20  -2    0.18    0.14
  -5  20  -2    0.22    0.19
   5  20   2   -0.04    0.12
   6 -21  -2    0.22    0.16
  -6 -21   2   -0.08    0.10
   6  21  -2    0.16    0.15
  -6  21   2    0.03    0.14
  -6  21   2    0.21    0.16
  -5 -21   2    2.13    0.28
   5 -21  -2    1.87    0.32
   5  21  -2    1.56    0.27
   5  21  -2    2.11    0.31
  -5  21   2    1.33    0.26
  -5  21   2    1.70    0.26
   4 -21  -2    1.45    0.25
  -4 -21   2    1.12    0.23
  -4  21   2    1.08    0.23
   4  21  -2    1.26    0.24
  -4  21   2    1.27    0.21
   4  21  -2    1.23    0.21
   3 -21  -2    6.53    0.46
  -3 -21   2    5.99    0.42
   3  21  -2    6.71    0.42
  -3  21   2    7.28    0.44
  -3  21   2    7.15    0.38
   3  21  -2    6.71    0.40
   2 -21  -2    0.92    0.22
  -2 -21   2    0.68    0.18
  -2  21   2    1.21    0.18
   2  21  -2    0.58    0.16
   2  21  -2    0.58    0.17
  -2  21   2    0.71    0.20
   1 -21  -2    0.31    0.16
  -1 -21   2    0.47    0.18
   1  21  -2    1.09    0.22
   1  21  -2    0.68    0.17
  -1  21   2    0.77    0.19
   0 -21   2    1.57    0.28
   0 -21  -2    1.65    0.26
   0  21   2    1.00    0.23
   0  21  -2    2.01    0.25
   0  21  -2    1.81    0.28
  -1 -21  -2    9.38    0.53
   1 -21   2   10.82    0.61
  -1  21  -2   10.03    0.46
   1  21   2    9.41    0.52
  -1  21  -2    9.20    0.52
  -2 -21  -2    1.39    0.25
   2 -21   2    1.96    0.35
  -2  21  -2    1.56    0.22
   2  21   2    1.43    0.28
  -2  21  -2    1.82    0.30
   3 -21   2   10.71    0.65
  -3 -21  -2   10.70    0.56
  -3  21  -2    9.81    0.47
  -3  21  -2   10.94    0.60
   3  21   2   10.63    0.59
  -4 -21  -2    1.64    0.27
   4 -21   2    1.91    0.35
  -4  21  -2    2.24    0.23
  -4  21  -2    2.36    0.35
   4  21   2    2.23    0.36
  -5 -22   2    1.57    0.27
   5 -22  -2    1.23    0.27
   5  22  -2    1.90    0.32
  -5  22   2    1.85    0.27
  -5  22   2    1.24    0.24
   4 -22  -2    0.46    0.17
  -4 -22   2    0.37    0.18
  -4  22   2    0.45    0.17
  -4  22   2    0.44    0.15
   4  22  -2    0.39    0.18
   4  22  -2    0.61    0.22
   3 -22  -2    5.07    0.41
  -3 -22   2    5.06    0.40
   3  22  -2    5.00    0.37
  -3  22   2    5.06    0.39
  -3  22   2    4.22    0.32
   3  22  -2    4.35    0.33
   2 -22  -2    1.03    0.25
  -2 -22   2    0.97    0.24
  -2  22   2    0.63    0.18
   2  22  -2    0.85    0.20
   2  22  -2    1.28    0.23
   1 -22  -2   16.85    0.73
  -1 -22   2   17.28    0.77
  -1  22   2   16.82    0.71
   1  22  -2   17.08    0.65
   1  22  -2   15.92    0.68
   0 -22   2    0.65    0.23
   0 -22  -2    0.82    0.22
   0  22   2    0.35    0.17
   0  22  -2    0.79    0.18
   0  22  -2    0.84    0.20
  -1 -22  -2   22.25    0.86
   1 -22   2   22.17    0.92
  -1  22  -2   24.41    0.89
  -1  22  -2   20.49    0.74
   1  22   2   23.55    0.87
   2 -22   2    1.31    0.31
  -2 -22  -2    1.15    0.24
  -2  22  -2    1.15    0.20
   2  22   2    1.09    0.24
  -3 -22  -2    0.82    0.22
   3 -22   2    1.36    0.30
   3  22   2    0.77    0.22
  -3  22  -2    0.77    0.17
  -3  22  -2    0.70    0.23
  -4 -23   2    1.10    0.22
   4 -23  -2    1.25    0.28
  -4  23   2    1.23    0.25
   4  23  -2    1.25    0.25
  -4  23   2    0.93    0.22
   3 -23  -2    0.67    0.23
  -3 -23   2    0.46    0.19
  -3  23   2    0.72    0.20
   3  23  -2    0.94    0.20
  -2 -23   2    0.47    0.18
   2 -23  -2    0.44    0.18
   2  23  -2    0.81    0.22
   2  23  -2    0.75    0.18
  -2  23   2    0.50    0.18
   1 -23  -2    1.55    0.27
  -1 -23   2    1.85    0.32
   1  23  -2    2.14    0.27
   1  23  -2    1.73    0.25
  -1  23   2    1.91    0.29
   0 -23  -2    0.03    0.14
   0 -23   2    0.39    0.18
   0  23  -2    0.56    0.18
   0  23   2    0.72    0.21
   0  23  -2    0.30    0.11
  -1 -23  -2    2.01    0.32
   1 -23   2    2.16    0.36
   1  23   2    1.93    0.31
  -1  23  -2    2.01    0.26
  -1  23  -2    3.67    0.37
   2 -23   2    0.23    0.19
  -2 -23  -2   -0.14    0.12
  -2  23  -2   -0.05    0.16
  -2  23  -2    0.21    0.11
   2  23   2    0.17    0.17
  -2 -24   2    0.82    0.24
   2 -24  -2    0.56    0.21
   2  24  -2    0.81    0.19
  -2  24   2    0.59    0.19
  -1 -24   2    1.21    0.26
   1 -24  -2    1.67    0.29
   1  24  -2    1.89    0.30
   1  24  -2    1.31    0.23
  -1  24   2    1.67    0.28
   0 -24   2    0.02    0.14
   0 -24  -2    0.44    0.18
   0  24  -2    0.17    0.16
   0  24   2    0.06    0.14
   0  24  -2   -0.03    0.11
  11   0  -3    2.27    0.30
 -11   0   3    1.67    0.30
  10   0  -3    0.08    0.13
 -10   0   3   -0.12    0.12
   9   0  -3    0.19    0.13
  -9   0   3    0.30    0.16
  -8   0   3    0.04    0.11
   8   0  -3    0.07    0.10
   7   0  -3    4.98    0.31
  -7   0   3    5.33    0.34
   6   0  -3    0.01    0.08
  -6   0   3    0.13    0.09
   5   0  -3   28.66    0.77
  -5   0   3   28.91    0.79
   4   0  -3   -0.01    0.02
   4   0  -3    0.00    0.05
   4   0  -3    0.01    0.02
  -4   0   3   -0.02    0.05
   3   0  -3  119.51    2.37
  -3   0   3  122.53    2.38
  -3   0   3  119.10    2.41
   3   0  -3  124.22    2.29
  -3   0   3  123.92    2.37
   3   0  -3  124.61    2.41
   3   0  -3  125.68    2.30
   2   0  -3    0.00    0.04
  -2   0   3    0.04    0.04
  -2   0   3    0.01    0.04
   2   0  -3   -0.02    0.03
   2   0  -3   -0.05    0.03
  -2   0   3   -0.02    0.03
   1   0  -3  430.61    9.68
  -1   0   3  375.17    9.41
   0   0  -3    0.02    0.05
   0   0   3    0.09    0.03
   0   0  -3    0.01    0.05
   0   0  -3    0.02    0.02
   0   0   3    0.00    0.05
  -1   0  -3  109.86    2.02
   1   0   3  108.93    2.04
  -1   0  -3  103.84    2.07
   1   0   3  107.86    2.05
   1   0   3  107.10    2.18
  -1   0  -3  107.72    2.04
   2   0   3   -0.04    0.05
   2   0   3    0.01    0.04
  -2   0  -3    0.01    0.04
   2   0   3    0.00    0.04
  -2   0  -3    0.05    0.05
  -3   0  -3   41.64    1.06
  -3   0  -3   41.76    0.94
   3   0   3   42.00    0.94
   3   0   3   42.03    1.06
  -3   0  -3   42.08    0.99
   3   0   3   41.33    0.97
  -4   0  -3   -0.05    0.06
   4   0   3   -0.01    0.06
   4   0   3    0.01    0.07
  -4   0  -3    0.12    0.09
  -4   0  -3   -0.03    0.07
  -4   0  -3   -0.18    0.07
   4   0   3    0.03    0.09
  -5   0  -3    9.20    0.43
   5   0   3    8.96    0.42
   5   0   3    9.10    0.44
  -5   0  -3    9.24    0.39
   5   0   3    9.49    0.38
  -5   0  -3    8.98    0.37
  -5   0  -3    9.27    0.45
  -6   0  -3    0.04    0.09
   6   0   3    0.05    0.11
   6   0   3   -0.01    0.09
  -6   0  -3    0.09    0.11
   6   0   3    0.01    0.09
  -6   0  -3    0.01    0.08
  -7   0  -3    3.97    0.29
   7   0   3    3.06    0.26
  -7   0  -3    4.10    0.34
  -7   0  -3    3.49    0.31
   7   0   3    3.67    0.30
   8   0   3   -0.08    0.10
   8   0   3    0.31    0.17
  -8   0  -3    0.12    0.11
  -8   0  -3   -0.02    0.12
  -8   0  -3   -0.05    0.10
  -9   0  -3    2.06    0.29
  -9   0  -3    2.11    0.33
   9   0   3    1.79    0.26
  11  -1  -3    0.35    0.15
 -11  -1   3    0.39    0.20
  11   1  -3    0.38    0.18
 -11   1   3    0.29    0.17
  10  -1  -3    1.02    0.22
 -10  -1   3    0.72    0.22
 -10   1   3    1.00    0.27
  10   1  -3    1.02    0.22
  -9  -1   3   -0.02    0.11
   9  -1  -3   -0.08    0.08
  -9   1   3    0.04    0.11
   9   1  -3    0.14    0.12
   8  -1  -3    5.01    0.32
  -8  -1   3    4.46    0.35
   8   1  -3    4.92    0.32
  -8   1   3    4.96    0.36
   7  -1  -3   33.97    0.77
   7  -1  -3   36.15    0.98
  -7  -1   3   36.29    1.04
  -7   1   3   36.44    1.04
   7   1  -3   34.69    0.97
   6  -1  -3    4.31    0.27
  -6  -1   3    4.24    0.28
   6   1  -3    5.29    0.29
  -6   1   3    4.19    0.28
   5  -1  -3   21.10    0.42
  -5  -1   3   19.77    0.62
   5  -1  -3   20.67    0.41
   5  -1  -3   20.58    0.61
  -5   1   3   20.65    0.63
  -5   1   3   20.93    0.42
   5   1  -3   21.00    0.62
  -4  -1   3   88.74    1.83
   4  -1  -3   88.15    1.65
   4  -1  -3   90.02    1.83
   4  -1  -3   89.50    1.67
  -4   1   3   87.24    1.83
   4   1  -3   89.89    1.85
  -4   1   3   88.62    1.67
  -3  -1   3    4.57    0.20
   3  -1  -3    4.60    0.16
   3  -1  -3    4.47    0.20
   3  -1  -3    4.80    0.22
  -3  -1   3    4.87    0.16
   3  -1  -3    4.71    0.17
  -3  -1   3    5.06    0.20
   3   1  -3    4.77    0.16
  -3   1   3    4.60    0.17
   3   1  -3    4.73    0.23
  -3   1   3    4.71    0.21
   3   1  -3    4.99    0.20
   3   1  -3    4.89    0.15
  -3   1   3    4.90    0.22
  -2  -1   3  309.36    8.25
   2  -1  -3  329.89    8.41
  -2   1   3  304.84    8.25
   2   1  -3  323.68    8.41
  -1  -1   3  294.22    7.16
   1  -1  -3  293.78    7.30
  -1   1   3  236.12    6.99
   1   1  -3  293.19    7.35
   0  -1   3    0.03    0.02
   0  -1   3    0.01    0.04
   0  -1  -3    0.09    0.04
   0  -1  -3    0.09    0.04
   0  -1  -3    0.03    0.06
   0  -1   3   -0.01    0.05
   0  -1  -3    0.00    0.05
   0   1   3    0.09    0.04
   0   1  -3    0.00    0.04
   0   1  -3   -0.04    0.05
   0   1   3    0.01    0.06
   0   1   3   -0.01    0.03
   0   1  -3    0.07    0.02
   1  -1   3    3.35    0.20
  -1  -1  -3    3.42    0.15
  -1  -1  -3    3.77    0.15
  -1  -1  -3    3.35    0.14
   1  -1   3    3.31    0.13
   1  -1   3    3.39    0.15
  -1  -1  -3    3.68    0.21
  -1   1  -3    3.50    0.13
  -1   1  -3    3.46    0.15
   1   1   3    3.43    0.15
   1   1   3    3.52    0.21
  -1   1  -3    3.19    0.17
   1   1   3    3.61    0.14
  -2  -1  -3    0.39    0.08
  -2  -1  -3    0.31    0.10
   2  -1   3    0.56    0.09
   2  -1   3    0.26    0.09
   2   1   3    0.59    0.09
   2   1   3    0.38    0.11
  -2   1  -3    0.79    0.10
   2   1   3    0.59    0.09
  -2   1  -3    0.36    0.08
  -3  -1  -3    2.07    0.19
   3  -1   3    2.31    0.20
  -3  -1  -3    2.47    0.16
   3  -1   3    2.70    0.17
   3  -1   3    2.50    0.17
  -3  -1  -3    2.35    0.18
   3   1   3    2.33    0.15
   3   1   3    2.55    0.21
  -3   1  -3    2.13    0.17
  -3   1  -3    2.55    0.17
   3   1   3    2.27    0.17
  -4  -1  -3   12.39    0.41
   4  -1   3   12.68    0.51
   4  -1   3   13.01    0.46
   4  -1   3   12.78    0.43
  -4  -1  -3   12.62    0.50
  -4  -1  -3   12.66    0.45
  -4  -1  -3   12.19    0.47
  -4   1  -3   12.72    0.43
   4   1   3   12.83    0.41
   4   1   3   12.65    0.50
  -4   1  -3   11.72    0.44
  -4   1  -3   11.97    0.46
   4   1   3   12.46    0.46
  -5  -1  -3    7.75    0.33
   5  -1   3    7.06    0.39
  -5  -1  -3    7.56    0.40
   5  -1   3    7.27    0.37
   5  -1   3    7.07    0.33
  -5  -1  -3    7.20    0.38
   5   1   3    7.32    0.38
  -5   1  -3    7.35    0.34
   5   1   3    7.39    0.32
  -5   1  -3    7.50    0.40
  -5   1  -3    7.38    0.34
   5   1   3    6.98    0.37
  -5   1  -3    7.44    0.38
   6  -1   3   -0.03    0.09
   6  -1   3    0.07    0.09
  -6  -1  -3    0.13    0.11
  -6  -1  -3    0.07    0.10
  -6  -1  -3    0.00    0.08
  -6   1  -3    0.08    0.09
   6   1   3    0.22    0.09
   6   1   3   -0.03    0.09
  -6   1  -3    0.21    0.12
   6   1   3    0.09    0.10
  -6   1  -3    0.13    0.11
  -7  -1  -3    0.23    0.14
  -7  -1  -3    0.27    0.12
  -7  -1  -3    0.54    0.16
   7  -1   3    0.58    0.15
   7  -1   3    0.37    0.14
  -7   1  -3    0.13    0.14
  -7   1  -3    0.46    0.15
   7   1   3    0.24    0.13
   7   1   3    0.17    0.13
   7   1   3    0.20    0.12
  -7   1  -3    0.22    0.12
   8  -1   3    1.93    0.29
   8  -1   3    1.89    0.26
  -8  -1  -3    1.79    0.25
  -8  -1  -3    2.37    0.25
  -8  -1  -3    2.17    0.33
  -8   1  -3    2.19    0.29
  -8   1  -3    2.23    0.33
  -8   1  -3    1.92    0.27
   8   1   3    2.06    0.26
  -9  -1  -3    0.40    0.19
   9  -1   3    1.16    0.24
  -9  -1  -3    1.04    0.22
  -9   1  -3    0.84    0.18
   9   1   3    0.48    0.17
  -9   1  -3    0.76    0.23
 -11  -2   3   -0.02    0.15
  11  -2  -3    0.21    0.16
  11   2  -3    0.29    0.17
 -11   2   3    0.10    0.16
  10  -2  -3    0.92    0.20
 -10  -2   3    0.89    0.24
  10   2  -3    1.31    0.24
 -10   2   3    1.09    0.27
  -9  -2   3    4.10    0.35
   9  -2  -3    4.00    0.32
   9   2  -3    4.24    0.32
  -9   2   3    4.45    0.38
  -8  -2   3    9.06    0.49
   8  -2  -3    8.66    0.43
  -8   2   3    8.85    0.49
   8   2  -3    8.82    0.44
  -7  -2   3   31.57    0.97
   7  -2  -3   32.12    0.69
   7  -2  -3   32.15    0.90
   7   2  -3   32.29    0.91
  -7   2   3   32.17    0.97
   6  -2  -3   13.54    0.48
   6  -2  -3   12.74    0.31
  -6  -2   3   13.14    0.51
  -6   2   3   13.72    0.53
   6   2  -3   12.77    0.49
  -6   2   3   12.55    0.30
   5  -2  -3   87.29    1.63
  -5  -2   3   86.70    1.86
   5  -2  -3   86.94    1.82
  -5   2   3   86.78    1.64
   5   2  -3   85.38    1.84
  -5   2   3   86.03    1.86
  -4  -2   3   86.12    1.76
   4  -2  -3   84.03    1.60
   4  -2  -3   82.85    1.74
   4   2  -3   84.60    1.78
   4   2  -3   86.42    1.75
  -4   2   3   85.10    1.62
  -4   2   3   83.72    1.76
  -3  -2   3  102.70    1.98
   3  -2  -3  100.18    2.02
   3  -2  -3  102.60    1.93
  -3  -2   3  102.04    2.00
  -3  -2   3  104.35    1.92
   3  -2  -3  101.16    2.01
  -3   2   3  101.44    1.96
   3   2  -3  103.28    1.90
   3   2  -3   99.81    1.99
  -3   2   3  100.09    2.01
  -3   2   3  102.95    2.03
   3   2  -3  103.17    2.06
   2  -2  -3   74.00    1.46
  -2  -2   3   71.99    1.41
   2  -2  -3   73.03    1.45
   2  -2  -3   73.47    1.45
  -2  -2   3   72.11    1.44
  -2  -2   3   74.03    1.40
  -2  -2   3   72.50    1.50
   2  -2  -3   74.48    1.46
   2   2  -3   74.16    1.51
   2   2  -3   72.36    1.43
   2   2  -3   72.92    1.41
  -2   2   3   73.44    1.46
  -2   2   3   72.24    1.46
  -2   2   3   71.36    1.44
   1  -2  -3    0.19    0.06
  -1  -2   3    0.14    0.06
  -1  -2   3    0.16    0.02
   1  -2  -3    0.18    0.05
  -1  -2   3    0.15    0.06
  -1  -2   3    0.19    0.03
   1  -2  -3    0.18    0.05
   1  -2  -3    0.16    0.07
   1   2  -3    0.15    0.02
  -1   2   3    0.13    0.05
   1   2  -3    0.13    0.05
   1   2  -3    0.09    0.06
  -1   2   3    0.15    0.06
  -1   2   3    0.17    0.05
   0  -2   3   14.83    0.44
   0  -2  -3   14.67    0.36
   0  -2  -3   14.66    0.44
   0  -2   3   14.59    0.28
   0  -2  -3   12.79    0.42
   0  -2   3   14.46    0.39
   0  -2  -3   14.49    0.35
   0   2  -3   14.69    0.29
   0   2   3   14.41    0.34
   0   2   3   13.79    0.43
   0   2   3   13.82    0.43
   0   2  -3   14.77    0.28
   0   2  -3   13.45    0.41
   0   2  -3   14.45    0.41
   0   2   3   14.50    0.35
   1  -2   3   18.40    0.55
  -1  -2  -3   18.83    0.45
  -1  -2  -3   18.76    0.45
  -1  -2  -3   18.80    0.42
   1  -2   3   18.99    0.42
  -1  -2  -3   18.61    0.55
  -1   2  -3   18.77    0.50
   1   2   3   18.94    0.46
   1   2   3   18.67    0.55
  -1   2  -3   18.87    0.41
  -1   2  -3   18.69    0.43
  -2  -2  -3  186.52    3.43
   2  -2   3  185.88    3.49
  -2  -2  -3  178.47    3.43
  -2  -2  -3  183.20    3.60
   2  -2   3  184.90    3.45
   2  -2   3  186.61    3.61
   2   2   3  183.87    3.43
  -2   2  -3  183.12    3.46
   2   2   3  184.84    3.59
  -2   2  -3  183.28    3.43
   2   2   3  182.39    3.49
  -2   2  -3  183.42    3.50
  -3  -2  -3    0.14    0.08
   3  -2   3    0.07    0.07
  -3  -2  -3    0.28    0.10
   3  -2   3    0.17    0.10
  -3  -2  -3    0.25    0.07
   3  -2   3    0.15    0.08
   3   2   3    0.12    0.08
  -3   2  -3    0.25    0.08
  -3   2  -3    0.24    0.09
   3   2   3    0.13    0.06
   3   2   3    0.12    0.08
   4  -2   3  103.65    2.26
   4  -2   3  104.16    2.14
  -4  -2  -3  104.54    2.22
  -4  -2  -3  103.17    2.25
  -4  -2  -3  106.05    2.18
   4  -2   3  108.07    2.18
  -4  -2  -3  102.81    2.09
  -4   2  -3  106.69    2.15
   4   2   3  103.13    2.19
   4   2   3  105.69    2.24
   4   2   3  102.63    2.09
  -4   2  -3  103.88    2.18
   5  -2   3    9.01    0.45
   5  -2   3    8.44    0.37
  -5  -2  -3    9.74    0.45
  -5  -2  -3    9.06    0.36
  -5  -2  -3    9.49    0.45
  -5   2  -3    8.62    0.38
   5   2   3    9.10    0.36
   5   2   3    9.48    0.44
  -5   2  -3    8.62    0.42
   5   2   3    9.36    0.43
  -5   2  -3    9.35    0.38
  -6  -2  -3    0.81    0.18
   6  -2   3    0.72    0.15
   6  -2   3    0.70    0.17
  -6  -2  -3    0.39    0.11
  -6  -2  -3    0.79    0.18
  -6   2  -3    0.95    0.17
   6   2   3    0.69    0.16
  -6   2  -3    0.52    0.16
   6   2   3    0.85    0.16
  -6   2  -3    0.88    0.18
   6   2   3    0.58    0.17
   7  -2   3    0.02    0.11
  -7  -2  -3    0.02    0.09
  -7  -2  -3    0.10    0.10
  -7  -2  -3    0.15    0.14
   7  -2   3    0.12    0.11
   7   2   3   -0.03    0.08
  -7   2  -3    0.06    0.09
   7   2   3   -0.04    0.08
  -7   2  -3    0.22    0.12
  -7   2  -3   -0.06    0.11
   8  -2   3    2.20    0.30
   8  -2   3    2.06    0.28
  -8  -2  -3    1.91    0.24
  -8  -2  -3    2.26    0.24
  -8  -2  -3    1.72    0.29
   8   2   3    2.62    0.25
  -8   2  -3    2.35    0.32
  -8   2  -3    2.09    0.31
  -8   2  -3    2.10    0.29
  -9  -2  -3    0.88    0.19
   9  -2   3    0.85    0.20
   9  -2   3    1.01    0.22
  -9  -2  -3    0.83    0.25
   9   2   3    0.86    0.20
  -9   2  -3    0.39    0.19
  -9   2  -3    0.69    0.18
  -9   2  -3    0.99    0.23
 -11  -3   3    0.48    0.22
  11  -3  -3    0.22    0.14
  11   3  -3   -0.12    0.12
 -11   3   3    0.14    0.17
  10  -3  -3    0.42    0.16
 -10  -3   3    0.43    0.20
 -10   3   3    0.86    0.23
  10   3  -3    0.61    0.19
   9  -3  -3    0.07    0.12
  -9  -3   3    0.06    0.12
  -9   3   3    0.27    0.16
   9   3  -3    0.30    0.13
   8  -3  -3    2.35    0.11
   8  -3  -3    2.16    0.23
  -8  -3   3    2.78    0.35
  -8   3   3    2.49    0.11
  -8   3   3    2.02    0.29
   8   3  -3    2.40    0.23
   7  -3  -3    0.03    0.05
   7  -3  -3    0.00    0.09
  -7  -3   3    0.11    0.11
   7   3  -3    0.13    0.10
  -7   3   3   -0.01    0.08
   7   3  -3    0.11    0.11
  -7   3   3   -0.02    0.04
   6  -3  -3   37.96    0.74
   6  -3  -3   36.28    0.96
  -6  -3   3   38.76    1.03
   6  -3  -3   36.81    0.79
   6   3  -3   39.56    1.02
   6   3  -3   38.82    1.00
  -6   3   3   38.00    0.79
  -6   3   3   37.56    1.02
   5  -3  -3    8.96    0.35
  -5  -3   3    7.46    0.35
   5  -3  -3    8.23    0.24
   5   3  -3    8.27    0.35
  -5   3   3    9.58    0.39
  -5   3   3    8.56    0.25
   5   3  -3    8.09    0.36
   4  -3  -3  108.38    2.07
  -4  -3   3  109.42    2.21
   4  -3  -3  109.09    2.18
  -4  -3   3  110.91    2.02
  -4   3   3  111.94    2.10
   4   3  -3  108.01    2.23
   4   3  -3  109.31    2.19
  -4   3   3  108.63    2.22
   4   3  -3  109.59    2.00
   3  -3  -3  181.72    3.32
  -3  -3   3  179.15    3.37
   3  -3  -3  177.41    3.38
  -3  -3   3  178.62    3.34
  -3  -3   3  176.69    3.30
   3   3  -3  176.38    3.44
  -3   3   3  176.56    3.34
  -3   3   3  177.86    3.39
   3   3  -3  177.29    3.27
   3   3  -3  179.12    3.36
  -3   3   3  180.83    3.40
   2  -3  -3   25.23    0.60
  -2  -3   3   25.79    0.54
  -2  -3   3   23.99    0.63
   2  -3  -3   25.44    0.58
   2  -3  -3   25.10    0.59
  -2  -3   3   24.40    0.58
  -2  -3   3   25.61    0.55
   2   3  -3   24.95    0.54
  -2   3   3   24.96    0.59
   2   3  -3   25.34    0.57
  -2   3   3   23.73    0.60
  -2   3   3   26.73    0.59
   1  -3  -3   77.59    1.53
   1  -3  -3   79.68    1.59
  -1  -3   3   78.70    1.43
  -1  -3   3   79.10    1.42
   1  -3  -3   78.05    1.59
  -1  -3   3   77.78    1.58
  -1  -3   3   76.35    1.58
   1  -3  -3   78.95    1.51
   1   3  -3   78.88    1.57
  -1   3   3   77.77    1.50
  -1   3   3   78.70    1.52
   1   3  -3   77.27    1.60
   0  -3  -3    0.76    0.07
   0  -3  -3    0.78    0.13
   0  -3   3    0.67    0.09
   0  -3  -3    0.56    0.10
   0  -3   3    0.67    0.11
   0  -3  -3    0.72    0.07
   0   3   3    0.65    0.05
   0   3  -3    0.71    0.11
   0   3   3    0.64    0.12
   0   3   3    0.59    0.07
   0   3  -3    0.51    0.09
   1  -3   3  104.14    2.14
  -1  -3  -3  103.87    2.02
  -1  -3  -3  105.14    2.14
  -1  -3  -3  104.76    1.98
  -1  -3  -3  107.48    1.96
   1   3   3  104.98    2.03
  -1   3  -3  101.74    2.07
  -1   3  -3  106.53    1.95
   1   3   3  103.53    2.13
  -1   3  -3  106.50    1.97
  -2  -3  -3   28.52    0.77
   2  -3   3   27.19    0.76
  -2  -3  -3   28.44    0.62
  -2  -3  -3   27.16    0.62
   2  -3   3   27.90    0.68
  -2  -3  -3   26.72    0.72
  -2   3  -3   27.55    0.70
   2   3   3   28.02    0.76
   2   3   3   27.53    0.61
  -2   3  -3   27.90    0.63
   2   3   3   28.31    0.69
  -2   3  -3   27.50    0.65
   3  -3   3    7.58    0.30
  -3  -3  -3    7.32    0.33
   3  -3   3    7.61    0.36
  -3  -3  -3    7.56    0.26
  -3  -3  -3    6.84    0.34
   3   3   3    7.17    0.34
  -3   3  -3    7.22    0.29
   3   3   3    7.19    0.26
  -3   3  -3    7.68    0.32
   3   3   3    7.59    0.32
   4  -3   3    1.90    0.24
  -4  -3  -3    1.94    0.15
  -4  -3  -3    2.16    0.21
   4  -3   3    1.88    0.18
   4   3   3    1.91    0.22
   4   3   3    2.24    0.22
  -4   3  -3    1.70    0.17
   4   3   3    1.99    0.15
  -4   3  -3    1.94    0.19
  -5  -3  -3   11.67    0.51
  -5  -3  -3   12.71    0.52
   5  -3   3   13.12    0.47
   5  -3   3   12.26    0.53
  -5  -3  -3   11.12    0.41
  -5   3  -3   12.39    0.47
   5   3   3   12.11    0.42
   5   3   3   11.51    0.49
  -5   3  -3   11.60    0.48
  -5   3  -3   12.77    0.45
   5   3   3   11.43    0.49
  -6  -3  -3   18.75    0.68
  -6  -3  -3   19.15    0.60
   6  -3   3   19.02    0.71
   6  -3   3   18.73    0.63
  -6  -3  -3   18.38    0.71
   6   3   3   18.67    0.70
  -6   3  -3   18.33    0.67
  -6   3  -3   18.74    0.64
   6   3   3   18.47    0.59
  -6   3  -3   17.61    0.58
   7  -3   3   -0.05    0.11
  -7  -3  -3    0.17    0.13
   7  -3   3    0.00    0.09
  -7  -3  -3    0.06    0.09
  -7  -3  -3   -0.16    0.07
  -7   3  -3    0.16    0.13
  -7   3  -3    0.06    0.10
   7   3   3    0.19    0.11
   7   3   3   -0.13    0.10
  -7   3  -3    0.25    0.14
   8  -3   3    2.01    0.29
  -8  -3  -3    2.21    0.27
   8  -3   3    2.39    0.29
  -8  -3  -3    2.12    0.22
  -8  -3  -3    2.57    0.35
  -8   3  -3    2.15    0.32
   8   3   3    2.41    0.33
  -8   3  -3    1.78    0.26
  -8   3  -3    2.69    0.29
   8   3   3    2.44    0.23
  -9  -3  -3    0.27    0.20
   9  -3   3    0.18    0.18
   9  -3   3    0.18    0.16
  -9  -3  -3    0.07    0.11
  -9   3  -3    0.14    0.18
  -9   3  -3    0.14    0.15
  -9   3  -3   -0.03    0.16
   9   3   3    0.18    0.13
  11  -4  -3    0.90    0.23
 -11  -4   3    1.15    0.28
  11   4  -3    1.53    0.27
 -11   4   3    1.04    0.27
  10  -4  -3    0.13    0.13
 -10  -4   3    0.23    0.16
  10   4  -3    0.01    0.11
 -10   4   3    0.03    0.14
   9  -4  -3    2.66    0.31
  -9  -4   3    2.42    0.35
  -9   4   3    2.59    0.34
   9   4  -3    2.31    0.30
   8  -4  -3    3.25    0.27
   8  -4  -3    3.15    0.17
  -8  -4   3    4.07    0.33
   8   4  -3    3.38    0.27
  -8   4   3    3.04    0.15
  -8   4   3    3.21    0.31
   8   4  -3    3.14    0.29
   7  -4  -3   17.76    0.46
  -7  -4   3   16.82    0.66
   7  -4  -3   17.50    0.60
   7   4  -3   17.27    0.62
   7   4  -3   18.14    0.66
  -7   4   3   17.93    0.66
  -7   4   3   16.96    0.44
   6  -4  -3    0.71    0.14
  -6  -4   3    0.73    0.17
   6  -4  -3    0.76    0.10
   6   4  -3    0.78    0.15
  -6   4   3    0.75    0.09
   6   4  -3    0.89    0.17
  -6   4   3    0.61    0.15
   5  -4  -3    0.47    0.07
  -5  -4   3    0.44    0.12
   5  -4  -3    0.27    0.09
  -5   4   3    0.44    0.08
  -5   4   3    0.41    0.12
   5   4  -3    0.28    0.10
   5   4  -3    0.37    0.11
  -4  -4   3   47.27    1.08
   4  -4  -3   47.85    0.98
  -4  -4   3   47.40    0.93
   4  -4  -3   47.27    1.06
   4   4  -3   46.18    1.06
   4   4  -3   47.06    0.91
   4   4  -3   47.99    1.12
  -4   4   3   45.93    0.99
  -4   4   3   48.42    1.10
   3  -4  -3  399.79    9.97
  -3  -4   3  386.27   10.02
   3   4  -3  348.22   10.01
  -3   4   3  391.96   10.26
   2  -4  -3  297.72    5.50
  -2   4   3  298.95    5.51
  -2   4   3  294.89    5.46
   1  -4  -3   45.38    1.01
   1  -4  -3   46.04    0.91
  -1  -4   3   48.70    1.08
  -1  -4   3   45.09    1.01
   1  -4  -3   44.22    0.96
  -1  -4   3   46.11    0.87
  -1  -4   3   46.46    0.86
  -1   4   3   47.21    0.97
  -1   4   3   45.51    1.02
   1   4  -3   44.09    1.02
  -1   4   3   45.79    0.92
   1   4  -3   46.16    0.99
   1   4  -3   46.81    0.87
   0  -4  -3   71.12    1.31
   0  -4   3   69.81    1.49
   0  -4  -3   70.76    1.33
   0  -4  -3   69.14    1.49
   0  -4  -3   69.21    1.40
   0   4   3   75.61    1.41
   0   4   3   69.41    1.31
   0   4  -3   68.90    1.47
  -1  -4  -3   22.47    0.60
  -1  -4  -3   21.49    0.48
  -1  -4  -3   22.07    0.62
   1  -4   3   21.76    0.63
  -1  -4  -3   22.11    0.46
  -1   4  -3   21.93    0.48
  -1   4  -3   22.73    0.47
   1   4   3   21.70    0.55
  -1   4  -3   21.99    0.59
  -2  -4  -3   75.58    1.63
   2  -4   3   72.42    1.63
   2  -4   3   72.84    1.54
  -2  -4  -3   74.62    1.45
  -2  -4  -3   73.75    1.44
  -2  -4  -3   73.66    1.59
  -2   4  -3   73.99    1.46
  -2   4  -3   73.57    1.56
   2   4   3   74.68    1.43
   2   4   3   75.11    1.55
  -2   4  -3   74.08    1.48
   3  -4   3    8.65    0.34
  -3  -4  -3    8.30    0.37
  -3  -4  -3    7.98    0.27
  -3  -4  -3    8.75    0.36
   3  -4   3    7.78    0.38
   3   4   3    8.23    0.27
  -3   4  -3    8.14    0.31
   3   4   3    8.52    0.35
  -3   4  -3    8.46    0.35
  -4  -4  -3    6.44    0.35
  -4  -4  -3    7.03    0.28
   4  -4   3    7.33    0.39
   4  -4   3    7.15    0.33
  -4   4  -3    7.28    0.34
   4   4   3    6.93    0.27
  -4   4  -3    7.32    0.33
   4   4   3    7.10    0.35
  -5  -4  -3   18.95    0.66
   5  -4   3   18.58    0.69
  -5  -4  -3   18.86    0.68
  -5  -4  -3   18.89    0.55
   5  -4   3   18.11    0.61
  -5   4  -3   18.30    0.61
  -5   4  -3   18.67    0.63
  -5   4  -3   18.86    0.58
   5   4   3   18.20    0.65
   5   4   3   18.61    0.54
   6  -4   3    6.57    0.41
  -6  -4  -3    5.92    0.30
  -6  -4  -3    5.78    0.40
   6  -4   3    6.02    0.34
  -6  -4  -3    5.73    0.36
  -6   4  -3    5.53    0.34
  -6   4  -3    5.97    0.30
  -6   4  -3    5.43    0.35
   6   4   3    5.54    0.29
   6   4   3    5.32    0.36
  -7  -4  -3    0.37    0.15
  -7  -4  -3    0.18    0.11
  -7  -4  -3    0.28    0.11
   7  -4   3    0.13    0.14
   7  -4   3    0.14    0.12
   7   4   3    0.34    0.11
  -7   4  -3    0.09    0.11
  -7   4  -3    0.35    0.14
   7   4   3    0.12    0.13
  -8  -4  -3    1.52    0.30
  -8  -4  -3    1.08    0.20
  -8  -4  -3    0.89    0.17
   8  -4   3    1.28    0.24
   8  -4   3    1.20    0.22
  -8   4  -3    1.16    0.23
   8   4   3    1.15    0.20
  -8   4  -3    1.62    0.27
   8   4   3    1.35    0.27
  -8   4  -3    1.12    0.23
  -9  -4  -3    0.23    0.18
   9  -4   3    0.32    0.16
   9  -4   3   -0.03    0.16
  -9  -4  -3    0.14    0.12
  -9   4  -3    0.19    0.14
  -9   4  -3    0.34    0.18
   9   4   3    0.06    0.11
   9   4   3    0.34    0.19
  -9   4  -3    0.36    0.18
 -11  -5   3    0.06    0.12
  11  -5  -3    0.10    0.11
 -11   5   3    0.18    0.19
  11   5  -3    0.11    0.16
 -10  -5   3    1.71    0.32
  10  -5  -3    1.77    0.27
 -10   5   3    1.48    0.28
  10   5  -3    1.41    0.24
   9  -5  -3    2.02    0.27
   9  -5  -3    2.09    0.15
  -9  -5   3    2.28    0.35
  -9   5   3    2.67    0.35
   9   5  -3    1.77    0.25
  -8  -5   3    3.69    0.32
   8  -5  -3    3.75    0.28
   8  -5  -3    3.30    0.18
   8   5  -3    2.81    0.28
  -8   5   3    3.11    0.30
   8   5  -3    3.13    0.27
   7  -5  -3   47.55    1.06
  -7  -5   3   47.64    1.31
   7  -5  -3   49.81    1.22
   7   5  -3   49.92    1.30
   7   5  -3   48.48    1.25
  -7   5   3   49.11    1.30
   6  -5  -3    5.80    0.23
   6  -5  -3    5.55    0.29
  -6  -5   3    5.50    0.33
  -6   5   3    5.64    0.25
   6   5  -3    5.34    0.32
   6   5  -3    5.82    0.32
  -6   5   3    5.40    0.32
  -5  -5   3    8.91    0.39
   5  -5  -3    9.60    0.30
   5  -5  -3    9.37    0.36
  -5  -5   3    8.85    0.22
   5   5  -3    9.21    0.39
  -5   5   3    9.44    0.31
   5   5  -3    9.30    0.38
  -5   5   3    8.96    0.39
   5   5  -3    8.86    0.22
   4  -5  -3   14.46    0.44
  -4  -5   3   14.87    0.47
   4  -5  -3   13.37    0.39
  -4  -5   3   15.16    0.36
   4  -5  -3   14.64    0.32
  -4   5   3   14.82    0.48
   4   5  -3   15.02    0.46
  -4   5   3   14.20    0.41
   4   5  -3   14.30    0.49
   4   5  -3   14.69    0.34
   3  -5  -3   64.17    1.27
   3  -5  -3   59.28    1.26
  -3  -5   3   60.98    1.25
  -3  -5   3   61.07    1.29
  -3  -5   3   60.30    1.24
   3   5  -3   62.04    1.28
   3   5  -3   62.95    1.37
  -3   5   3   63.08    1.33
  -3   5   3   61.26    1.29
  -3   5   3   61.14    1.29
   3   5  -3   61.91    1.21
   2  -5  -3  232.78    4.43
  -2  -5   3  241.43    4.34
  -2   5   3  236.22    4.39
   2   5  -3  235.16    4.51
   2   5  -3  237.10    4.39
  -2   5   3  241.40    4.44
   1  -5  -3    0.10    0.03
  -1  -5   3    0.09    0.06
   1  -5  -3    0.07    0.06
   1  -5  -3    0.07    0.05
  -1  -5   3    0.02    0.02
  -1   5   3    0.01    0.04
   1   5  -3    0.04    0.02
   1   5  -3    0.01    0.04
   1   5  -3    0.08    0.07
  -1   5   3    0.00    0.03
   0  -5  -3    6.03    0.25
   0  -5  -3    5.97    0.27
   0  -5  -3    6.06    0.13
   0  -5   3    6.01    0.15
   0  -5   3    5.52    0.26
   0  -5  -3    6.00    0.14
   0   5  -3    5.96    0.14
   0   5   3    6.00    0.23
   0   5   3    5.93    0.13
   0   5  -3    5.78    0.26
   1  -5   3    2.29    0.10
   1  -5   3    2.13    0.18
  -1  -5  -3    2.04    0.08
  -1  -5  -3    2.37    0.18
  -1  -5  -3    2.12    0.09
  -1  -5  -3    2.04    0.16
  -1   5  -3    2.03    0.10
  -1   5  -3    2.04    0.10
   1   5   3    2.14    0.14
  -1   5  -3    2.32    0.16
   2  -5   3   93.01    1.99
   2  -5   3   92.00    1.81
  -2  -5  -3   95.78    1.97
  -2  -5  -3   90.03    1.75
  -2  -5  -3   94.23    1.93
  -2  -5  -3   91.09    1.77
   2   5   3   91.85    1.75
   2   5   3   92.10    1.89
  -2   5  -3   90.70    1.81
  -2   5  -3   94.13    1.92
  -2   5  -3   93.02    1.80
  -3  -5  -3   -0.01    0.08
   3  -5   3    0.06    0.08
  -3  -5  -3    0.04    0.04
  -3  -5  -3    0.01    0.05
   3  -5   3    0.22    0.10
  -3   5  -3   -0.02    0.05
   3   5   3    0.03    0.08
  -3   5  -3   -0.06    0.07
   3   5   3   -0.01    0.04
   4  -5   3   18.19    0.65
  -4  -5  -3   17.14    0.48
   4  -5   3   18.39    0.58
  -4  -5  -3   17.20    0.61
   4   5   3   17.24    0.48
  -4   5  -3   18.68    0.59
  -4   5  -3   17.06    0.55
   4   5   3   18.45    0.61
   5  -5   3   12.04    0.54
  -5  -5  -3   11.98    0.50
  -5  -5  -3   11.19    0.39
   5  -5   3   11.53    0.46
   5   5   3   11.81    0.40
  -5   5  -3   11.66    0.48
   5   5   3   11.77    0.50
  -5   5  -3   12.14    0.48
  -6  -5  -3   18.27    0.56
  -6  -5  -3   17.80    0.72
  -6  -5  -3   18.22    0.65
   6  -5   3   16.84    0.62
   6  -5   3   18.07    0.72
  -6   5  -3   17.24    0.55
  -6   5  -3   15.70    0.62
   6   5   3   17.73    0.70
   6   5   3   18.43    0.56
  -6   5  -3   19.08    0.68
  -7  -5  -3   -0.01    0.13
   7  -5   3    0.08    0.10
   7  -5   3    0.16    0.13
  -7  -5  -3    0.18    0.10
  -7  -5  -3   -0.16    0.08
   7   5   3   -0.06    0.07
  -7   5  -3    0.32    0.16
  -7   5  -3    0.22    0.14
   7   5   3    0.06    0.12
  -8  -5  -3    1.41    0.21
  -8  -5  -3    1.32    0.19
   8  -5   3    1.59    0.27
   8  -5   3    1.54    0.26
  -8  -5  -3    1.24    0.27
  -8   5  -3    1.55    0.27
   8   5   3    1.42    0.28
   8   5   3    1.49    0.21
  -8   5  -3    1.63    0.27
  -8   5  -3    1.71    0.26
  11  -6  -3   -0.13    0.14
 -11  -6   3    0.06    0.17
  11   6  -3   -0.05    0.13
 -11   6   3    0.22    0.17
  10  -6  -3    3.07    0.29
 -10  -6   3    3.85    0.47
 -10   6   3    3.83    0.45
  10   6  -3    3.14    0.32
   9  -6  -3    0.46    0.15
   9  -6  -3    0.44    0.10
  -9  -6   3    0.75    0.23
   9   6  -3    0.64    0.21
  -9   6   3    0.85    0.22
   9   6  -3    0.46    0.18
   8  -6  -3    0.02    0.06
  -8  -6   3    0.19    0.14
   8  -6  -3   -0.08    0.08
   8   6  -3    0.15    0.12
  -8   6   3   -0.01    0.11
   8   6  -3    0.17    0.11
  -7  -6   3   41.83    1.19
   7  -6  -3   41.99    0.97
   7  -6  -3   42.48    1.09
   7   6  -3   42.02    1.17
  -7   6   3   42.52    1.18
   7   6  -3   42.39    1.14
   6  -6  -3    2.98    0.18
  -6  -6   3    3.48    0.28
   6  -6  -3    3.35    0.23
   6   6  -3    3.10    0.25
  -6   6   3    3.19    0.25
   6   6  -3    2.96    0.24
  -5  -6   3   30.59    0.65
  -5  -6   3   30.75    0.84
   5  -6  -3   29.95    0.72
   5  -6  -3   31.04    0.79
  -5   6   3   31.55    0.86
   5   6  -3   30.12    0.64
   5   6  -3   31.58    0.86
   5   6  -3   30.11    0.82
  -4  -6   3    0.22    0.08
  -4  -6   3    0.29    0.06
   4  -6  -3    0.46    0.09
   4  -6  -3    0.09    0.06
   4   6  -3    0.21    0.08
   4   6  -3    0.27    0.10
  -4   6   3    0.15    0.08
   4   6  -3    0.28    0.05
  -3  -6   3   39.78    0.86
   3  -6  -3   40.05    0.88
  -3  -6   3   39.57    0.86
   3  -6  -3   39.41    0.86
   3  -6  -3   40.21    0.81
   3   6  -3   39.19    0.97
  -3   6   3   39.74    0.93
   3   6  -3   38.64    0.83
   3   6  -3   37.84    0.88
   2  -6  -3    1.39    0.09
  -2  -6   3    1.27    0.12
   2  -6  -3    1.60    0.11
  -2  -6   3    1.29    0.08
   2  -6  -3    1.52    0.13
   2   6  -3    1.43    0.10
  -2   6   3    1.77    0.13
  -2   6   3    1.48    0.10
   2   6  -3    1.60    0.11
   2   6  -3    1.80    0.16
   1  -6  -3   11.01    0.37
  -1  -6   3   10.97    0.26
   1  -6  -3   11.32    0.25
   1  -6  -3   10.60    0.34
  -1  -6   3   10.92    0.37
  -1   6   3   11.19    0.27
   1   6  -3   10.96    0.26
   1   6  -3   11.02    0.39
  -1   6   3   10.77    0.34
   0  -6  -3  184.57    3.54
   0  -6  -3  190.92    3.59
   0  -6   3  185.94    3.59
   0  -6   3  186.23    3.39
   0   6   3  184.67    3.51
   0   6  -3  187.15    3.38
   0   6  -3  179.36    3.57
  -1  -6  -3    1.58    0.14
   1  -6   3    1.51    0.16
  -1  -6  -3    1.76    0.16
  -1  -6  -3    1.60    0.06
   1  -6   3    1.85    0.10
  -1  -6  -3    1.64    0.06
  -1   6  -3    1.44    0.14
  -1   6  -3    1.74    0.09
   1   6   3    1.66    0.14
  -1   6  -3    1.71    0.10
   2  -6   3   22.94    0.56
   2  -6   3   22.69    0.70
  -2  -6  -3   22.69    0.50
  -2  -6  -3   23.82    0.69
  -2  -6  -3   23.23    0.51
   2   6   3   23.40    0.49
   2   6   3   22.37    0.63
  -2   6  -3   23.20    0.56
  -2   6  -3   23.87    0.56
  -2   6  -3   23.84    0.66
   3  -6   3    0.34    0.13
   3  -6   3    0.27    0.10
  -3  -6  -3    0.32    0.06
  -3  -6  -3    0.32    0.10
  -3  -6  -3    0.22    0.06
   3   6   3    0.38    0.11
   3   6   3    0.27    0.06
  -3   6  -3    0.37    0.09
  -3   6  -3    0.32    0.11
  -4  -6  -3    9.65    0.42
   4  -6   3    8.90    0.44
   4  -6   3    8.63    0.39
  -4  -6  -3    8.82    0.30
   4   6   3    8.88    0.41
   4   6   3    8.94    0.30
  -4   6  -3    8.94    0.40
  -4   6  -3    8.54    0.36
   5  -6   3    1.46    0.20
  -5  -6  -3    1.79    0.15
   5  -6   3    1.85    0.26
  -5  -6  -3    1.96    0.24
   5   6   3    2.22    0.28
  -5   6  -3    1.87    0.22
   5   6   3    1.55    0.14
  -5   6  -3    1.69    0.22
   6  -6   3   21.64    0.72
  -6  -6  -3   20.53    0.61
   6  -6   3   21.99    0.81
  -6  -6  -3   20.94    0.73
  -6  -6  -3   21.39    0.81
   6   6   3   21.31    0.79
   6   6   3   21.55    0.62
  -6   6  -3   21.16    0.62
  -6   6  -3   21.17    0.73
  -6   6  -3   20.31    0.73
  -7  -6  -3   -0.02    0.11
  -7  -6  -3    0.00    0.10
   7  -6   3    0.01    0.09
   7  -6   3    0.21    0.14
  -7  -6  -3    0.12    0.09
   7   6   3    0.10    0.09
   7   6   3   -0.19    0.10
  -7   6  -3   -0.03    0.10
  -7   6  -3    0.19    0.13
  -8  -6  -3   -0.05    0.09
  -8  -6  -3    0.11    0.11
  -8  -6  -3   -0.13    0.13
   8  -6   3    0.10    0.14
   8  -6   3    0.25    0.16
  -8   6  -3    0.11    0.16
   8   6   3    0.20    0.18
   8   6   3   -0.05    0.09
  -8   6  -3    0.08    0.12
  11  -7  -3    0.16    0.12
 -11  -7   3    0.25    0.18
 -11   7   3    0.24    0.19
  11   7  -3    0.13    0.14
 -10  -7   3    2.15    0.36
  10  -7  -3    1.86    0.27
  10   7  -3    2.22    0.30
 -10   7   3    1.51    0.30
   9  -7  -3    2.92    0.27
   9  -7  -3    3.43    0.22
  -9  -7   3    3.59    0.44
   9   7  -3    3.22    0.34
   9   7  -3    3.27    0.30
  -9   7   3    3.03    0.38
   8  -7  -3    1.07    0.20
  -8  -7   3    1.34    0.25
   8  -7  -3    1.37    0.17
   8   7  -3    1.12    0.23
   8   7  -3    1.23    0.21
  -8   7   3    1.09    0.23
   7  -7  -3    9.00    0.41
   7  -7  -3    8.70    0.35
  -7  -7   3    9.16    0.48
  -7   7   3    9.25    0.47
   7   7  -3    8.62    0.45
   7   7  -3    9.02    0.43
   6  -7  -3    7.07    0.29
  -6  -7   3    6.83    0.21
  -6  -7   3    7.24    0.21
   6  -7  -3    7.60    0.34
  -6  -7   3    7.24    0.39
   6   7  -3    7.34    0.38
  -6   7   3    7.54    0.39
   6   7  -3    7.37    0.37
   6   7  -3    7.34    0.22
   5  -7  -3    4.44    0.24
  -5  -7   3    4.46    0.17
  -5  -7   3    4.29    0.28
   5  -7  -3    4.51    0.22
   5   7  -3    4.74    0.18
  -5   7   3    4.26    0.27
   5   7  -3    4.58    0.27
   5   7  -3    4.52    0.28
   4  -7  -3    2.67    0.17
   4  -7  -3    2.75    0.17
  -4  -7   3    2.69    0.15
   4   7  -3    2.63    0.14
  -4   7   3    2.80    0.20
   4   7  -3    2.76    0.19
   4   7  -3    2.61    0.21
   3  -7  -3   59.37    1.27
  -3  -7   3   57.19    1.24
   3  -7  -3   59.98    1.22
   3   7  -3   59.55    1.22
   3   7  -3   59.48    1.26
   3   7  -3   60.06    1.36
  -3   7   3   61.34    1.32
   2  -7  -3   73.36    1.43
  -2  -7   3   74.97    1.53
  -2  -7   3   73.98    1.44
   2  -7  -3   73.32    1.54
  -2   7   3   73.23    1.54
   2   7  -3   74.21    1.46
  -2   7   3   73.59    1.46
   2   7  -3   74.71    1.61
  -1  -7   3    0.03    0.06
  -1  -7   3    0.05    0.03
   1  -7  -3    0.14    0.07
   1   7  -3    0.13    0.07
  -1   7   3    0.09    0.03
  -1   7   3    0.02    0.05
   1   7  -3    0.06    0.03
   0  -7   3    1.59    0.15
   0  -7  -3    1.59    0.15
   0  -7   3    1.66    0.09
   0   7  -3    1.58    0.17
   0   7  -3    1.65    0.08
   0   7   3    1.56    0.13
   1  -7   3   56.68    1.30
  -1  -7  -3   55.47    1.28
   1  -7   3   55.75    1.12
  -1   7  -3   55.84    1.10
  -1   7  -3   56.03    1.27
   1   7   3   55.15    1.22
   2  -7   3    1.80    0.19
  -2  -7  -3    1.73    0.09
   2  -7   3    1.91    0.12
  -2  -7  -3    1.85    0.18
  -2  -7  -3    1.73    0.08
  -2   7  -3    1.57    0.11
  -2   7  -3    1.81    0.12
   2   7   3    1.40    0.15
  -2   7  -3    1.69    0.17
   2   7   3    1.83    0.08
  -3  -7  -3   12.71    0.36
   3  -7   3   12.64    0.45
   3  -7   3   14.16    0.55
  -3  -7  -3   12.55    0.33
  -3  -7  -3   12.38    0.48
  -3   7  -3   12.84    0.47
   3   7   3   13.29    0.48
  -3   7  -3   12.01    0.40
   3   7   3   12.59    0.33
   4  -7   3    0.04    0.09
  -4  -7  -3    0.23    0.11
  -4  -7  -3    0.27    0.07
   4  -7   3    0.22    0.12
  -4   7  -3    0.20    0.09
   4   7   3    0.11    0.06
  -4   7  -3    0.20    0.12
   4   7   3    0.13    0.10
   5  -7   3    4.55    0.30
  -5  -7  -3    3.95    0.21
   5  -7   3    4.87    0.35
  -5  -7  -3    4.59    0.31
  -5   7  -3    4.04    0.29
   5   7   3    4.76    0.33
   5   7   3    4.19    0.21
  -5   7  -3    4.46    0.28
  -6  -7  -3    1.29    0.21
   6  -7   3    0.63    0.19
   6  -7   3    1.05    0.20
  -6  -7  -3    0.72    0.13
  -6   7  -3    0.78    0.17
   6   7   3    0.86    0.14
  -6   7  -3    0.76    0.14
  -6   7  -3    1.10    0.22
   6   7   3    0.71    0.19
  -7  -7  -3    2.14    0.34
   7  -7   3    2.26    0.29
  -7  -7  -3    1.72    0.20
   7  -7   3    1.67    0.28
  -7  -7  -3    1.93    0.25
   7   7   3    2.01    0.29
   7   7   3    1.95    0.22
  -7   7  -3    2.25    0.31
  -7   7  -3    1.86    0.25
  -8  -7  -3    0.11    0.11
  -8  -7  -3    0.27    0.13
   8  -7   3    0.13    0.14
  -8  -7  -3    0.25    0.16
   8  -7   3    0.26    0.15
   8   7   3    0.33    0.17
   8   7   3    0.09    0.11
  -8   7  -3    0.27    0.15
  -8   7  -3    0.24    0.13
 -10  -8   3    0.20    0.19
  10  -8  -3    0.34    0.16
  10   8  -3    0.32    0.17
  10   8  -3    0.30    0.20
 -10   8   3    0.24    0.18
  -9  -8   3    9.65    0.57
   9  -8  -3    9.80    0.40
   9  -8  -3    9.69    0.49
   9   8  -3    9.10    0.55
  -9   8   3    8.79    0.54
   9   8  -3    8.69    0.47
   8  -8  -3    1.02    0.16
  -8  -8   3    1.18    0.24
   8  -8  -3    0.80    0.17
   8   8  -3    1.20    0.22
  -8   8   3    0.91    0.22
   8   8  -3    0.99    0.23
   7  -8  -3    0.38    0.14
   7  -8  -3    0.36    0.11
  -7  -8   3    0.23    0.14
   7   8  -3    0.21    0.13
   7   8  -3    0.23    0.13
  -7   8   3    0.31    0.14
   6  -8  -3   79.97    1.68
  -6  -8   3   83.39    1.87
   6  -8  -3   79.29    1.74
  -6  -8   3   79.32    1.55
   6   8  -3   75.52    1.80
   6   8  -3   80.13    1.83
   6   8  -3   77.17    1.57
  -6   8   3   83.04    1.86
   5  -8  -3    9.67    0.37
   5  -8  -3    9.36    0.35
  -5  -8   3    9.19    0.29
  -5   8   3   10.05    0.42
   5   8  -3    9.33    0.30
   5   8  -3    8.95    0.41
   5   8  -3    9.35    0.40
   4  -8  -3    0.83    0.12
   4  -8  -3    0.97    0.14
  -4  -8   3    0.74    0.11
  -4   8   3    0.87    0.15
   4   8  -3    0.51    0.12
   4   8  -3    1.00    0.15
   4   8  -3    0.83    0.10
  -3  -8   3    7.20    0.28
   3  -8  -3    7.26    0.29
   3  -8  -3    7.34    0.25
   3   8  -3    6.64    0.27
   3   8  -3    7.21    0.34
  -3   8   3    6.84    0.31
   2  -8  -3   87.90    1.81
  -2  -8   3   86.15    1.80
  -2  -8   3   87.74    1.71
   2  -8  -3   87.63    1.68
  -2   8   3   88.03    1.72
  -2   8   3   88.31    1.82
   2   8  -3   90.33    1.88
   2   8  -3   86.72    1.72
   1  -8  -3   26.98    0.71
  -1  -8   3   26.10    0.70
  -1  -8   3   26.12    0.58
   1  -8  -3   26.38    0.52
   1   8  -3   27.45    0.59
  -1   8   3   26.73    0.55
  -1   8   3   26.45    0.52
   1   8  -3   26.04    0.73
  -1   8   3   26.52    0.68
   0  -8  -3    8.13    0.34
   0  -8   3    8.28    0.25
   0  -8   3    8.98    0.37
   0   8   3    8.16    0.32
   0   8  -3    8.19    0.35
   0   8  -3    8.73    0.24
   1  -8   3    2.48    0.13
   1  -8   3    2.59    0.21
  -1  -8  -3    2.56    0.20
  -1   8  -3    2.61    0.13
  -1   8  -3    2.54    0.21
   1   8   3    2.34    0.17
  -2  -8  -3    2.46    0.09
  -2  -8  -3    2.64    0.09
   2  -8   3    2.62    0.15
  -2  -8  -3    2.67    0.21
   2  -8   3    2.69    0.23
  -2   8  -3    2.42    0.14
   2   8   3    2.39    0.19
  -2   8  -3    2.53    0.15
  -2   8  -3    2.69    0.21
   3  -8   3   17.00    0.62
   3  -8   3   16.31    0.54
  -3  -8  -3   16.11    0.57
  -3  -8  -3   15.44    0.41
  -3  -8  -3   16.30    0.38
   3   8   3   16.44    0.38
   3   8   3   15.63    0.55
  -3   8  -3   15.95    0.47
  -3   8  -3   15.55    0.55
  -4  -8  -3    0.17    0.06
   4  -8   3    0.10    0.08
   4  -8   3    0.11    0.11
  -4  -8  -3    0.14    0.10
   4   8   3    0.15    0.10
   4   8   3    0.05    0.05
  -4   8  -3    0.24    0.12
  -4   8  -3    0.23    0.09
   5  -8   3    0.66    0.17
   5  -8   3    0.65    0.15
  -5  -8  -3    0.66    0.11
  -5  -8  -3    0.67    0.14
  -5   8  -3    0.64    0.15
   5   8   3    0.59    0.10
  -5   8  -3    0.58    0.16
   5   8   3    0.90    0.20
   6  -8   3    3.65    0.34
   6  -8   3    3.24    0.28
  -6  -8  -3    2.95    0.26
  -6  -8  -3    3.24    0.21
   6   8   3    2.78    0.33
   6   8   3    3.03    0.20
  -6   8  -3    3.07    0.27
  -6   8  -3    2.99    0.28
  -6   8  -3    2.71    0.20
   7  -8   3    0.64    0.18
   7  -8   3    0.70    0.19
  -7  -8  -3    0.85    0.24
  -7  -8  -3    0.65    0.13
  -7  -8  -3    0.76    0.17
   7   8   3    0.49    0.12
  -7   8  -3    0.97    0.22
  -7   8  -3    0.99    0.20
   7   8   3    0.72    0.23
  -8  -8  -3    0.17    0.10
   8  -8   3    0.66    0.20
  -8  -8  -3    0.37    0.21
   8  -8   3    0.10    0.14
  -8  -8  -3    0.19    0.11
   8   8   3    0.28    0.14
  -8   8  -3    0.32    0.18
   8   8   3    0.10    0.10
  -8   8  -3    0.50    0.17
  10  -9  -3    0.92    0.21
 -10  -9   3    0.96    0.26
 -10   9   3    0.89    0.23
  10   9  -3    0.96    0.21
  10   9  -3    0.70    0.21
   9  -9  -3    1.13    0.18
  -9  -9   3    1.40    0.30
   9  -9  -3    1.03    0.21
  -9   9   3    1.42    0.26
   9   9  -3    1.18    0.25
   9   9  -3    1.46    0.24
   8  -9  -3    0.06    0.10
   8  -9  -3    0.20    0.10
  -8  -9   3    0.11    0.13
  -8   9   3    0.08    0.12
   8   9  -3    0.08    0.13
   8   9  -3   -0.11    0.10
  -7  -9   3    7.73    0.45
  -7  -9   3    7.33    0.23
   7  -9  -3    6.75    0.33
  -7  -9   3    6.90    0.23
   7  -9  -3    7.11    0.36
  -7   9   3    7.17    0.42
   7   9  -3    7.03    0.24
   7   9  -3    7.51    0.40
   7   9  -3    7.06    0.42
   6  -9  -3    7.06    0.32
  -6  -9   3    7.54    0.41
  -6  -9   3    7.28    0.26
   6  -9  -3    8.00    0.36
  -6   9   3    7.32    0.40
   6   9  -3    7.42    0.27
   6   9  -3    7.98    0.40
   6   9  -3    7.77    0.39
   5  -9  -3   43.34    1.02
   5  -9  -3   44.17    1.03
  -5  -9   3   42.29    0.95
   5   9  -3   42.95    1.09
   5   9  -3   42.71    1.12
  -5   9   3   43.67    1.12
  -4  -9   3   40.80    0.92
   4  -9  -3   39.41    0.92
   4  -9  -3   40.47    0.96
   4   9  -3   40.66    1.05
  -4   9   3   41.09    1.03
   4   9  -3   40.23    0.99
   3  -9  -3    0.32    0.07
   3  -9  -3    0.21    0.08
  -3  -9   3    0.31    0.08
   3   9  -3    0.21    0.08
   3   9  -3    0.27    0.09
  -3   9   3    0.21    0.09
   2  -9  -3    5.30    0.26
  -2  -9   3    5.15    0.26
   2  -9  -3    5.11    0.18
   2   9  -3    5.37    0.22
  -2   9   3    5.79    0.27
  -2   9   3    5.66    0.21
   2   9  -3    5.40    0.29
   1  -9  -3   77.56    1.71
   1  -9  -3   81.27    1.50
  -1  -9   3   81.70    1.58
  -1  -9   3   80.12    1.72
  -1   9   3   80.59    1.69
  -1   9   3   81.30    1.52
   1   9  -3   79.87    1.75
   1   9  -3   81.71    1.58
  -1   9   3   81.22    1.50
   0  -9   3   14.62    0.51
   0  -9   3   14.54    0.38
   0  -9  -3   14.76    0.49
   0   9  -3   13.89    0.50
   0   9  -3   14.25    0.36
   0   9   3   14.57    0.46
   1  -9   3    5.27    0.21
   1  -9   3    5.18    0.30
  -1  -9  -3    5.41    0.29
   1   9   3    5.45    0.27
  -1   9  -3    5.39    0.20
  -1   9  -3    5.01    0.29
   2  -9   3    0.02    0.09
  -2  -9  -3    0.03    0.08
  -2   9  -3    0.08    0.05
   2   9   3    0.11    0.08
  -2   9  -3    0.04    0.10
  -3  -9  -3   13.27    0.36
   3  -9   3   13.65    0.56
  -3  -9  -3   14.44    0.53
  -3  -9  -3   13.55    0.32
  -3   9  -3   13.76    0.52
   3   9   3   14.15    0.32
   3   9   3   13.47    0.51
  -3   9  -3   13.62    0.43
  -4  -9  -3    1.57    0.22
  -4  -9  -3    1.47    0.10
   4  -9   3    1.15    0.18
  -4  -9  -3    1.62    0.22
   4  -9   3    1.71    0.26
   4   9   3    1.28    0.21
  -4   9  -3    1.09    0.19
   4   9   3    1.39    0.10
  -4   9  -3    1.66    0.16
   5  -9   3    8.04    0.48
  -5  -9  -3    8.33    0.29
  -5  -9  -3    8.19    0.41
   5  -9   3    8.60    0.43
  -5   9  -3    8.26    0.44
   5   9   3    8.59    0.30
  -5   9  -3    9.12    0.40
   5   9   3    8.18    0.46
  -6  -9  -3    2.38    0.18
  -6  -9  -3    3.05    0.27
   6  -9   3    2.70    0.35
   6  -9   3    2.68    0.27
  -6   9  -3    2.82    0.25
  -6   9  -3    2.87    0.35
   6   9   3    2.27    0.31
   6   9   3    2.33    0.17
  -7  -9  -3    0.71    0.13
  -7  -9  -3    0.43    0.15
   7  -9   3    0.77    0.23
  -7  -9  -3    0.66    0.22
   7  -9   3    0.50    0.17
   7   9   3    0.51    0.11
   7   9   3    0.71    0.22
  -7   9  -3    0.68    0.18
  -7   9  -3    0.74    0.18
  -8  -9  -3    0.23    0.18
   8  -9   3    0.57    0.19
  -8  -9  -3   -0.03    0.10
  -8  -9  -3   -0.06    0.12
   8  -9   3    0.17    0.14
  -8   9  -3   -0.15    0.10
   8   9   3   -0.22    0.13
   8   9   3    0.09    0.11
  -8   9  -3    0.19    0.15
 -10 -10   3    0.52    0.24
  10 -10  -3    0.30    0.15
 -10  10   3    0.26    0.18
  10  10  -3    0.23    0.16
  10  10  -3    0.71    0.24
  -9 -10   3    0.09    0.17
   9 -10  -3    0.10    0.09
   9 -10  -3   -0.02    0.11
   9  10  -3   -0.07    0.13
  -9  10   3    0.24    0.17
   9  10  -3   -0.01    0.11
   8 -10  -3    0.52    0.15
   8 -10  -3    0.41    0.12
  -8 -10   3    0.55    0.20
   8  10  -3    0.54    0.17
   8  10  -3    0.82    0.21
  -8  10   3    0.67    0.19
  -7 -10   3    2.44    0.32
   7 -10  -3    2.44    0.23
   7 -10  -3    2.19    0.21
  -7 -10   3    2.30    0.14
   7  10  -3    2.61    0.32
   7  10  -3    2.07    0.15
   7  10  -3    2.28    0.23
  -7  10   3    2.59    0.27
   6 -10  -3    8.13    0.36
   6 -10  -3    8.63    0.38
  -6 -10   3    8.75    0.44
  -6 -10   3    8.26    0.30
  -6  10   3    9.41    0.45
   6  10  -3    8.05    0.41
   6  10  -3    8.72    0.43
   5 -10  -3   63.07    1.38
   5 -10  -3   63.00    1.40
  -5 -10   3   61.45    1.32
  -5  10   3   61.02    1.48
   5  10  -3   61.04    1.48
   5  10  -3   62.97    1.47
   4 -10  -3    0.19    0.10
   4 -10  -3    0.07    0.07
  -4 -10   3    0.16    0.08
  -4  10   3   -0.01    0.07
   4  10  -3    0.00    0.06
   4  10  -3    0.14    0.10
  -3 -10   3   31.28    0.80
   3 -10  -3   31.86    0.73
   3 -10  -3   32.20    0.82
   3  10  -3   31.30    0.79
  -3  10   3   32.59    0.85
   3  10  -3   31.95    0.88
   2 -10  -3   42.49    0.87
   2 -10  -3   42.92    1.02
  -2 -10   3   43.03    1.02
   2  10  -3   41.39    0.93
  -2  10   3   42.05    0.90
   2  10  -3   41.07    1.06
  -2  10   3   42.98    0.87
  -2  10   3   41.99    1.02
   1 -10  -3    7.01    0.33
  -1 -10   3    8.03    0.35
  -1 -10   3    7.26    0.25
   1  10  -3    7.31    0.25
  -1  10   3    7.15    0.31
   1  10  -3    8.01    0.37
  -1  10   3    7.23    0.19
  -1  10   3    7.29    0.20
   0 -10   3   88.21    1.74
   0 -10   3   90.79    1.93
   0 -10  -3   87.91    1.89
   0  10   3   88.98    1.86
   0  10  -3   87.67    1.92
   0  10  -3   87.72    1.72
   1 -10   3    3.50    0.26
   1 -10   3    3.51    0.18
  -1 -10  -3    3.44    0.24
   1  10   3    3.40    0.23
  -1  10  -3    3.89    0.17
  -1  10  -3    3.96    0.27
   2 -10   3    0.42    0.14
  -2 -10  -3    0.33    0.12
   2  10   3    0.47    0.12
  -2  10  -3    0.39    0.12
  -2  10  -3    0.39    0.08
   3 -10   3    1.49    0.24
  -3 -10  -3    1.40    0.08
  -3 -10  -3    1.83    0.23
  -3 -10  -3    1.45    0.07
   3  10   3    1.71    0.23
   3  10   3    1.35    0.07
  -3  10  -3    1.60    0.14
  -3  10  -3    1.50    0.21
   4 -10   3    0.06    0.10
  -4 -10  -3    0.35    0.13
  -4 -10  -3    0.21    0.06
  -4  10  -3    0.06    0.12
  -4  10  -3    0.47    0.12
   4  10   3    0.50    0.15
   4  10   3    0.23    0.06
   5 -10   3    0.10    0.14
   5 -10   3   -0.03    0.11
  -5 -10  -3    0.01    0.10
  -5 -10  -3    0.15    0.06
   5  10   3   -0.01    0.12
   5  10   3    0.17    0.06
  -5  10  -3   -0.03    0.08
  -5  10  -3    0.07    0.13
  -6 -10  -3    3.32    0.19
   6 -10   3    3.04    0.38
  -6 -10  -3    2.36    0.23
   6 -10   3    3.23    0.28
  -6  10  -3    2.70    0.24
   6  10   3    2.81    0.30
  -6  10  -3    2.64    0.33
   6  10   3    2.96    0.18
   7 -10   3    0.22    0.17
   7 -10   3    0.12    0.13
  -7 -10  -3    0.12    0.16
  -7 -10  -3    0.07    0.11
  -7 -10  -3    0.16    0.08
   7  10   3    0.35    0.17
   7  10   3    0.14    0.09
  -7  10  -3    0.15    0.12
  -7  10  -3    0.11    0.11
  -8 -10  -3    0.84    0.18
   8 -10   3    0.75    0.22
   8 -10   3    0.82    0.20
  -8 -10  -3    0.55    0.23
  -8  10  -3    0.74    0.17
   8  10   3    0.91    0.23
  -8  10  -3    0.93    0.23
 -10 -11   3    0.21    0.18
  10 -11  -3    0.01    0.13
 -10  11   3    0.12    0.17
  10  11  -3    0.26    0.18
  10  11  -3    0.01    0.14
  -9 -11   3    0.77    0.24
   9 -11  -3    0.99    0.17
   9 -11  -3    0.28    0.16
  -9  11   3    0.51    0.19
   9  11  -3    0.62    0.22
   9  11  -3    1.04    0.20
  -8 -11   3    6.74    0.46
   8 -11  -3    6.61    0.39
   8 -11  -3    6.83    0.37
   8  11  -3    7.27    0.42
  -8  11   3    7.33    0.46
   8  11  -3    7.12    0.47
  -7 -11   3    0.12    0.12
  -7 -11   3    0.02    0.05
   7 -11  -3    0.14    0.11
   7 -11  -3    0.12    0.10
   7  11  -3   -0.02    0.11
   7  11  -3    0.12    0.12
  -7  11   3    0.11    0.11
   6 -11  -3   23.02    0.69
  -6 -11   3   22.41    0.60
   6 -11  -3   22.86    0.69
  -6  11   3   22.95    0.77
   6  11  -3   21.99    0.75
   6  11  -3   22.63    0.75
  -5 -11   3    8.24    0.33
   5 -11  -3    8.19    0.34
   5 -11  -3    7.95    0.36
   5  11  -3    7.70    0.39
   5  11  -3    7.90    0.41
  -5  11   3    8.50    0.41
   4 -11  -3   95.02    2.00
   4 -11  -3   92.62    1.91
  -4 -11   3   93.46    1.95
  -4  11   3   95.05    2.05
   4  11  -3   94.43    2.01
   4  11  -3   94.82    2.07
  -3 -11   3   20.99    0.63
   3 -11  -3   22.23    0.55
   3 -11  -3   22.03    0.65
  -3  11   3   22.02    0.55
   3  11  -3   21.88    0.70
  -3  11   3   22.71    0.67
   3  11  -3   21.51    0.61
   2 -11  -3    8.14    0.25
   2 -11  -3    8.43    0.36
  -2 -11   3    8.84    0.37
  -2  11   3    8.21    0.27
   2  11  -3    8.54    0.39
   2  11  -3    8.50    0.31
  -2  11   3    8.23    0.25
  -2  11   3    8.49    0.36
   1 -11  -3   47.08    1.15
  -1 -11   3   49.88    1.18
  -1  11   3   48.43    0.94
  -1  11   3   48.00    0.95
   1  11  -3   47.55    1.03
   1  11  -3   47.78    1.19
  -1  11   3   46.83    1.13
   0 -11  -3   28.12    0.79
   0 -11   3   27.38    0.81
   0  11  -3   27.10    0.64
   0  11  -3   28.35    0.82
   0  11   3   27.46    0.75
   1 -11   3   41.74    1.12
  -1 -11  -3   42.54    1.08
  -1  11  -3   41.66    1.09
  -1  11  -3   41.46    0.91
   1  11   3   43.16    1.06
   2 -11   3    0.26    0.13
  -2 -11  -3    0.26    0.12
  -2  11  -3    0.23    0.08
   2  11   3    0.17    0.10
  -2  11  -3    0.16    0.11
   3 -11   3    8.66    0.46
  -3 -11  -3    8.27    0.41
  -3  11  -3    8.82    0.44
   3  11   3    8.82    0.42
  -3  11  -3    8.73    0.33
  -4 -11  -3    4.24    0.30
   4 -11   3    4.81    0.37
  -4 -11  -3    4.29    0.18
  -4 -11  -3    4.43    0.16
   4  11   3    4.59    0.16
  -4  11  -3    4.84    0.33
   4  11   3    4.58    0.33
  -4  11  -3    4.45    0.26
   5 -11   3   14.08    0.58
  -5 -11  -3   14.44    0.57
  -5 -11  -3   14.29    0.40
   5 -11   3   15.01    0.68
   5  11   3   15.14    0.40
  -5  11  -3   13.87    0.52
   5  11   3   15.59    0.65
  -5  11  -3   14.71    0.62
   6 -11   3    0.13    0.13
  -6 -11  -3    0.10    0.06
  -6 -11  -3    0.01    0.10
   6 -11   3    0.13    0.13
   6  11   3   -0.02    0.06
   6  11   3    0.18    0.14
  -6  11  -3    0.28    0.16
  -6  11  -3    0.04    0.10
   7 -11   3    0.38    0.17
   7 -11   3    0.16    0.14
  -7 -11  -3    0.42    0.15
   7  11   3    0.77    0.24
  -7  11  -3    0.39    0.15
  -7  11  -3    0.32    0.16
   7  11   3    0.39    0.11
   8 -11   3    0.34    0.21
  -8 -11  -3    0.44    0.22
   8 -11   3    0.21    0.17
  -8  11  -3    0.45    0.20
   8  11   3    0.66    0.21
  -8  11  -3    0.28    0.15
 -10 -12   3    1.76    0.36
  10 -12  -3    1.81    0.30
  10  12  -3    1.57    0.28
 -10  12   3    1.39    0.28
  10  12  -3    1.85    0.33
 -10  12   3    1.51    0.29
   9 -12  -3    0.37    0.16
   9 -12  -3    0.14    0.12
  -9 -12   3    0.07    0.15
   9  12  -3    0.24    0.18
   9  12  -3    0.10    0.11
  -9  12   3    0.16    0.15
   8 -12  -3    3.16    0.28
  -8 -12   3    3.26    0.33
   8 -12  -3    3.32    0.28
   8  12  -3    3.95    0.31
   8  12  -3    4.08    0.36
  -8  12   3    3.13    0.37
   7 -12  -3    2.75    0.25
   7 -12  -3    2.76    0.25
  -7 -12   3    2.98    0.18
  -7 -12   3    2.94    0.31
  -7  12   3    2.93    0.29
   7  12  -3    3.01    0.27
   7  12  -3    2.85    0.30
  -6 -12   3    0.15    0.08
   6 -12  -3    0.17    0.11
   6 -12  -3    0.07    0.09
   6  12  -3    0.18    0.12
  -6  12   3    0.03    0.11
   6  12  -3    0.36    0.13
   5 -12  -3    7.70    0.33
   5 -12  -3    6.79    0.35
  -5 -12   3    7.07    0.31
  -5  12   3    7.02    0.38
   5  12  -3    6.87    0.37
   5  12  -3    6.88    0.38
  -4 -12   3  125.64    2.54
   4 -12  -3  125.83    2.49
   4 -12  -3  124.10    2.59
   4  12  -3  127.33    2.60
  -4  12   3  126.80    2.63
  -4  12   3  127.44    2.49
   4  12  -3  122.67    2.65
  -3 -12   3    0.21    0.11
   3 -12  -3    0.04    0.06
   3 -12  -3    0.23    0.11
   3  12  -3    0.11    0.09
  -3  12   3   -0.02    0.06
   3  12  -3    0.08    0.08
  -3  12   3    0.05    0.09
   2 -12  -3    9.21    0.27
   2 -12  -3    7.52    0.37
  -2 -12   3    9.20    0.40
   2  12  -3    9.18    0.43
   2  12  -3    9.19    0.34
  -2  12   3    9.03    0.39
  -2  12   3    9.46    0.28
  -2  12   3    9.15    0.30
   1 -12  -3    7.48    0.36
  -1 -12   3    7.91    0.38
  -1  12   3    6.83    0.33
   1  12  -3    6.94    0.37
  -1  12   3    7.24    0.21
  -1  12   3    7.25    0.21
   1  12  -3    7.47    0.28
   0 -12   3   29.76    0.88
   0 -12  -3   30.93    0.86
   0  12  -3   30.25    0.71
   0  12   3   29.98    0.82
   0  12  -3   30.91    0.88
  -1 -12  -3    0.24    0.11
   1 -12   3    0.19    0.11
  -1  12  -3    0.42    0.15
  -1  12  -3    0.38    0.09
   1  12   3    0.34    0.12
  -2 -12  -3   55.61    1.35
   2 -12   3   53.92    1.42
  -2  12  -3   56.34    1.40
   2  12   3   54.23    1.34
  -2  12  -3   56.29    1.20
  -3 -12  -3    0.11    0.11
   3 -12   3    0.27    0.15
   3  12   3   -0.05    0.07
  -3  12  -3    0.02    0.07
  -3  12  -3   -0.23    0.08
   4 -12   3    1.05    0.22
  -4 -12  -3    1.07    0.07
  -4 -12  -3    1.10    0.10
  -4 -12  -3    0.96    0.18
   4  12   3    0.92    0.06
   4  12   3    1.30    0.23
  -4  12  -3    1.18    0.22
  -4  12  -3    1.09    0.16
  -5 -12  -3    1.58    0.11
   5 -12   3    1.28    0.25
  -5 -12  -3    1.85    0.25
  -5  12  -3    1.79    0.22
   5  12   3    1.54    0.26
  -5  12  -3    1.82    0.29
   5  12   3    1.34    0.10
   6 -12   3    1.85    0.31
  -6 -12  -3    1.19    0.21
   6  12   3    1.24    0.14
   6  12   3    1.09    0.24
  -6  12  -3    1.48    0.21
  -6  12  -3    1.07    0.24
  -7 -12  -3    0.09    0.12
   7 -12   3    0.09    0.16
   7 -12   3    0.24    0.13
  -7  12  -3    0.19    0.13
  -7  12  -3    0.05    0.14
   7  12   3   -0.15    0.14
  -9 -13   3    0.11    0.19
   9 -13  -3    0.30    0.14
   9 -13  -3    0.08    0.13
  -9  13   3    0.03    0.14
  -9  13   3   -0.11    0.12
   9  13  -3    0.28    0.17
   9  13  -3    0.31    0.13
  -8 -13   3    9.78    0.58
   8 -13  -3   10.15    0.49
   8 -13  -3    9.45    0.48
   8  13  -3   10.57    0.58
  -8  13   3    9.77    0.54
   8  13  -3    9.60    0.49
  -8  13   3   10.67    0.50
   7 -13  -3    0.29    0.12
  -7 -13   3    0.00    0.12
   7 -13  -3    0.09    0.10
  -7 -13   3    0.26    0.08
  -7  13   3    0.06    0.12
   7  13  -3    0.15    0.12
   7  13  -3    0.28    0.16
  -7  13   3    0.06    0.10
   6 -13  -3    2.92    0.23
  -6 -13   3    3.43    0.22
   6 -13  -3    3.27    0.26
  -6  13   3    3.03    0.27
  -6  13   3    2.71    0.23
   6  13  -3    4.15    0.30
   6  13  -3    3.31    0.30
   5 -13  -3    1.78    0.23
   5 -13  -3    1.29    0.17
  -5 -13   3    1.68    0.17
   5  13  -3    1.75    0.24
   5  13  -3    1.51    0.22
  -5  13   3    1.47    0.22
  -5  13   3    1.62    0.17
   4 -13  -3   15.80    0.48
   4 -13  -3   14.32    0.54
  -4 -13   3   15.22    0.52
   4  13  -3   15.96    0.60
   4  13  -3   15.52    0.55
  -4  13   3   15.79    0.48
  -4  13   3   15.05    0.57
   3 -13  -3   35.49    0.81
  -3 -13   3   34.64    0.94
   3 -13  -3   36.62    0.97
  -3  13   3   35.45    0.82
   3  13  -3   35.60    1.00
   3  13  -3   35.66    0.91
  -3  13   3   35.12    0.96
   2 -13  -3  114.82    2.38
  -2 -13   3  113.21    2.39
   2  13  -3  113.11    2.28
  -2  13   3  114.41    2.38
  -2  13   3  111.83    2.20
  -2  13   3  110.44    2.18
   2  13  -3  112.57    2.43
  -1 -13   3   15.91    0.58
   1 -13  -3   14.61    0.54
  -1  13   3   14.75    0.36
   1  13  -3   14.59    0.45
  -1  13   3   15.20    0.37
   1  13  -3   15.52    0.58
  -1  13   3   13.68    0.51
   0 -13  -3    4.56    0.29
   0 -13   3    5.19    0.33
   0  13   3    4.48    0.28
   0  13  -3    4.77    0.22
   0  13  -3    4.38    0.30
   1 -13   3   12.91    0.56
  -1 -13  -3   13.83    0.54
  -1  13  -3   13.24    0.41
   1  13   3   13.63    0.52
  -1  13  -3   14.02    0.56
   2 -13   3    3.62    0.30
  -2 -13  -3    3.68    0.28
  -2  13  -3    3.87    0.31
   2  13   3    3.16    0.26
  -2  13  -3    3.79    0.21
  -3 -13  -3    0.15    0.12
   3 -13   3    0.22    0.13
  -3  13  -3    0.07    0.07
   3  13   3    0.00    0.10
  -3  13  -3    0.00    0.11
  -4 -13  -3    2.39    0.25
   4 -13   3    2.28    0.31
  -4  13  -3    2.82    0.21
   4  13   3    2.49    0.26
  -4  13  -3    2.65    0.32
  -5 -13  -3    5.51    0.36
   5 -13   3    5.68    0.44
  -5  13  -3    5.11    0.30
  -5  13  -3    5.48    0.39
   5  13   3    5.42    0.40
   6 -13   3    1.29    0.25
  -6 -13  -3    0.91    0.20
  -6  13  -3    1.45    0.22
  -6  13  -3    1.20    0.26
   6  13   3    1.36    0.25
   7 -13   3    1.43    0.28
  -7 -13  -3    1.30    0.22
  -7  13  -3    1.51    0.29
   7  13   3    1.14    0.26
  -7  13  -3    1.20    0.21
   9 -14  -3    0.40    0.16
  -9 -14   3    0.09    0.18
   9 -14  -3    0.31    0.15
  -9  14   3    0.50    0.18
   9  14  -3    0.14    0.13
  -9  14   3    0.12    0.13
   9  14  -3    0.09    0.17
  -8 -14   3    0.08    0.17
   8 -14  -3    0.27    0.15
   8 -14  -3    0.26    0.15
  -8  14   3    0.34    0.18
   8  14  -3    0.73    0.17
  -8  14   3    0.38    0.17
   8  14  -3    0.55    0.20
  -7 -14   3    0.61    0.12
   7 -14  -3    0.55    0.15
   7 -14  -3    0.43    0.16
  -7  14   3    0.60    0.18
   7  14  -3    0.54    0.17
   7  14  -3    0.86    0.19
  -7  14   3    0.66    0.17
   6 -14  -3    2.92    0.23
   6 -14  -3    2.57    0.25
  -6 -14   3    2.81    0.21
   6  14  -3    3.01    0.26
  -6  14   3    3.05    0.25
  -6  14   3    3.01    0.28
   6  14  -3    2.40    0.30
   5 -14  -3    0.04    0.08
   5 -14  -3    0.06    0.10
  -5 -14   3    0.11    0.09
  -5  14   3    0.14    0.09
  -5  14   3    0.05    0.10
   5  14  -3    0.14    0.11
   5  14  -3    0.25    0.12
  -4 -14   3    8.51    0.39
   4 -14  -3    7.99    0.32
   4 -14  -3    9.06    0.42
  -4  14   3    8.65    0.34
  -4  14   3    7.57    0.40
   4  14  -3    7.71    0.41
   4  14  -3    8.30    0.40
   3 -14  -3    0.28    0.13
   3 -14  -3    0.35    0.09
  -3 -14   3    0.23    0.10
   3  14  -3    0.34    0.12
   3  14  -3    0.53    0.15
  -3  14   3    0.09    0.11
  -3  14   3    0.35    0.09
   2 -14  -3   28.50    0.84
  -2 -14   3   27.83    0.84
  -2  14   3   29.05    0.83
   2  14  -3   29.23    0.76
  -2  14   3   27.57    0.67
   2  14  -3   28.26    0.87
  -1 -14   3    3.76    0.28
   1 -14  -3    4.10    0.28
  -1  14   3    3.92    0.16
   1  14  -3    4.08    0.22
  -1  14   3    3.57    0.26
   1  14  -3    3.58    0.29
  -1  14   3    3.62    0.15
   0 -14   3   23.83    0.79
   0 -14  -3   23.14    0.74
   0  14  -3   23.94    0.78
   0  14   3   23.00    0.72
   0  14  -3   23.87    0.63
   1 -14   3    1.25    0.21
  -1 -14  -3    1.59    0.23
  -1  14  -3    1.43    0.16
  -1  14  -3    1.62    0.24
   1  14   3    1.03    0.18
  -2 -14  -3   20.93    0.72
   2 -14   3   23.21    0.82
  -2  14  -3   21.93    0.61
   2  14   3   21.68    0.74
  -2  14  -3   22.21    0.77
   3 -14   3    0.08    0.14
  -3 -14  -3   -0.02    0.12
   3  14   3    0.13    0.11
  -3  14  -3   -0.08    0.07
  -3  14  -3    0.64    0.18
  -4 -14  -3    0.34    0.13
   4 -14   3    0.10    0.14
  -4  14  -3    0.21    0.14
  -4  14  -3    0.23    0.09
   4  14   3   -0.02    0.12
   5 -14   3    1.67    0.30
  -5 -14  -3    2.45    0.26
  -5  14  -3    1.55    0.21
  -5  14  -3    1.99    0.31
   5  14   3    1.51    0.28
   6 -14   3    0.67    0.22
  -6 -14  -3    0.66    0.18
  -6  14  -3    0.46    0.19
  -6  14  -3    0.52    0.15
   6  14   3    0.53    0.21
   7 -14   3    0.66    0.27
  -7 -14  -3    0.32    0.16
  -7  14  -3    0.35    0.14
   7  14   3    0.83    0.25
  -7  14  -3    0.33    0.20
   9 -15  -3    0.05    0.13
  -9 -15   3    0.27    0.17
   9 -15  -3    0.16    0.15
  -9  15   3   -0.09    0.12
  -9  15   3    0.14    0.16
   9  15  -3    0.12    0.13
   9  15  -3   -0.19    0.14
  -8 -15   3    4.56    0.43
   8 -15  -3    5.34    0.38
   8 -15  -3    4.58    0.34
   8  15  -3    4.97    0.36
  -8  15   3    4.14    0.33
   8  15  -3    5.04    0.42
  -8  15   3    5.93    0.43
   7 -15  -3    1.80    0.27
   7 -15  -3    1.83    0.24
  -7 -15   3    1.36    0.17
  -7  15   3    1.18    0.25
   7  15  -3    1.57    0.26
   7  15  -3    2.01    0.27
  -7  15   3    1.56    0.23
   6 -15  -3    8.48    0.40
   6 -15  -3    9.41    0.47
  -6 -15   3    8.69    0.39
   6  15  -3    9.09    0.49
  -6  15   3    9.22    0.48
  -6  15   3    9.24    0.42
   6  15  -3    9.69    0.47
   5 -15  -3    2.02    0.19
   5 -15  -3    1.73    0.24
  -5 -15   3    2.02    0.20
  -5  15   3    1.86    0.26
  -5  15   3    1.70    0.18
   5  15  -3    2.06    0.27
   5  15  -3    1.72    0.24
  -4 -15   3    1.26    0.19
   4 -15  -3    1.18    0.20
   4 -15  -3    1.29    0.16
   4  15  -3    1.72    0.23
  -4  15   3    1.51    0.18
  -4  15   3    1.19    0.21
   4  15  -3    1.57    0.23
   3 -15  -3    0.48    0.14
   3 -15  -3    0.49    0.10
  -3 -15   3    0.63    0.15
  -3  15   3    0.41    0.13
   3  15  -3    0.60    0.16
  -3  15   3    0.46    0.10
   3  15  -3    0.53    0.13
   2 -15  -3    1.93    0.24
  -2 -15   3    1.99    0.25
  -2  15   3    1.73    0.23
  -2  15   3    1.41    0.13
   2  15  -3    1.44    0.18
   2  15  -3    1.53    0.22
  -1 -15   3    7.21    0.40
   1 -15  -3    7.15    0.38
   1  15  -3    6.91    0.30
  -1  15   3    6.75    0.21
  -1  15   3    7.10    0.23
   1  15  -3    6.94    0.40
  -1  15   3    5.41    0.33
   0 -15   3    7.16    0.41
   0 -15  -3    6.93    0.38
   0  15   3    6.52    0.36
   0  15  -3    7.91    0.42
   0  15  -3    7.07    0.30
  -1 -15  -3    0.74    0.18
   1 -15   3    1.08    0.22
  -1  15  -3    0.88    0.20
  -1  15  -3    0.80    0.13
   1  15   3    0.90    0.17
   2 -15   3    2.49    0.32
  -2 -15  -3    2.68    0.26
  -2  15  -3    2.50    0.18
  -2  15  -3    2.60    0.32
   2  15   3    2.71    0.26
   3 -15   3    6.24    0.43
  -3 -15  -3    5.17    0.35
  -3  15  -3    5.24    0.39
   3  15   3    5.44    0.37
  -3  15  -3    4.97    0.27
  -4 -15  -3    2.89    0.28
   4 -15   3    3.05    0.38
  -4  15  -3    2.78    0.22
  -4  15  -3    3.11    0.31
   4  15   3    3.10    0.30
   5 -15   3    2.99    0.39
  -5 -15  -3    2.95    0.28
  -5  15  -3    2.62    0.23
   5  15   3    2.67    0.36
  -5  15  -3    2.53    0.35
  -6 -15  -3    0.37    0.15
   6 -15   3    0.61    0.21
   6  15   3    0.67    0.22
  -6  15  -3    0.35    0.20
  -6  15  -3    0.19    0.13
  -8 -16   3    1.39    0.30
   8 -16  -3    1.72    0.26
   8 -16  -3    1.68    0.27
  -8  16   3    1.68    0.26
  -8  16   3    1.49    0.27
   8  16  -3    1.98    0.28
   8  16  -3    1.41    0.27
   7 -16  -3    1.40    0.23
   7 -16  -3    1.34    0.21
  -7 -16   3    1.18    0.17
  -7  16   3    0.87    0.22
   7  16  -3    1.23    0.22
   7  16  -3    1.11    0.24
  -7  16   3    1.25    0.22
  -6 -16   3    1.58    0.21
   6 -16  -3    1.74    0.22
   6 -16  -3    1.10    0.22
  -6  16   3    1.85    0.24
   6  16  -3    1.57    0.25
   6  16  -3    1.61    0.24
  -6  16   3    1.42    0.25
   5 -16  -3    5.43    0.37
  -5 -16   3    4.74    0.30
   5 -16  -3    5.32    0.30
  -5  16   3    5.51    0.37
   5  16  -3    4.77    0.35
  -5  16   3    5.35    0.30
   5  16  -3    5.49    0.35
   4 -16  -3    1.09    0.15
   4 -16  -3    1.09    0.21
  -4 -16   3    0.98    0.18
   4  16  -3    1.31    0.21
   4  16  -3    1.43    0.22
  -4  16   3    1.19    0.17
  -4  16   3    1.10    0.22
   3 -16  -3    0.98    0.21
  -3 -16   3    0.78    0.16
   3  16  -3    0.76    0.15
  -3  16   3    1.12    0.21
   3  16  -3    1.28    0.21
  -3  16   3    0.89    0.13
  -2 -16   3    0.07    0.10
   2 -16  -3   -0.02    0.11
  -2  16   3   -0.01    0.06
   2  16  -3    0.12    0.08
   2  16  -3    0.26    0.14
  -2  16   3    0.03    0.08
  -1 -16   3   -0.03    0.09
   1 -16  -3   -0.13    0.08
   1  16  -3    0.08    0.11
   1  16  -3   -0.04    0.07
  -1  16   3    0.05    0.09
  -1  16   3    0.02    0.05
  -1  16   3    0.07    0.04
   0 -16   3   25.27    0.86
   0 -16  -3   24.93    0.81
   0  16  -3   25.48    0.84
   0  16  -3   25.12    0.69
   0  16   3   23.55    0.78
  -1 -16  -3    3.83    0.30
   1 -16   3    3.45    0.31
  -1  16  -3    3.56    0.22
   1  16   3    2.73    0.27
  -1  16  -3    3.05    0.30
   2 -16   3    3.68    0.34
  -2 -16  -3    3.95    0.31
  -2  16  -3    3.82    0.23
   2  16   3    3.45    0.31
  -2  16  -3    4.95    0.37
   3 -16   3   -0.02    0.13
  -3 -16  -3   -0.03    0.10
  -3  16  -3    0.03    0.14
  -3  16  -3    0.05    0.08
   3  16   3    0.03    0.12
   4 -16   3    4.01    0.38
  -4 -16  -3    3.87    0.32
  -4  16  -3    4.41    0.38
  -4  16  -3    3.60    0.25
   4  16   3    3.82    0.36
   5 -16   3    2.59    0.36
  -5 -16  -3    2.69    0.33
   5  16   3    1.89    0.29
  -5  16  -3    1.87    0.30
  -5  16  -3    2.09    0.20
   6 -16   3    1.54    0.31
  -6 -16  -3    0.77    0.20
   6  16   3    0.86    0.25
  -6  16  -3    1.03    0.17
  -6  16  -3    1.01    0.26
  -8 -17   3    0.22    0.19
   8 -17  -3    0.07    0.13
   8 -17  -3    0.33    0.17
   8  17  -3   -0.15    0.12
  -8  17   3    0.25    0.16
   8  17  -3    0.20    0.14
  -8  17   3    0.28    0.16
  -7 -17   3    0.24    0.10
   7 -17  -3   -0.01    0.10
   7 -17  -3   -0.03    0.12
   7  17  -3    0.10    0.12
  -7  17   3    0.21    0.14
  -7  17   3   -0.05    0.11
   7  17  -3    0.10    0.13
   6 -17  -3    0.59    0.16
   6 -17  -3    0.52    0.18
  -6 -17   3    0.48    0.13
  -6  17   3    0.12    0.13
   6  17  -3    0.58    0.18
   6  17  -3    0.62    0.16
  -6  17   3    0.42    0.15
   5 -17  -3    1.62    0.25
  -5 -17   3    1.24    0.20
   5 -17  -3    1.14    0.17
   5  17  -3    1.32    0.24
  -5  17   3    0.92    0.21
   5  17  -3    1.35    0.22
  -5  17   3    1.18    0.18
   4 -17  -3    0.82    0.18
  -4 -17   3    0.61    0.16
  -4  17   3    0.50    0.12
   4  17  -3    0.51    0.14
  -4  17   3    0.80    0.19
   4  17  -3    0.91    0.19
   3 -17  -3    7.66    0.43
  -3 -17   3    8.06    0.43
   3  17  -3    8.15    0.40
   3  17  -3    8.03    0.44
  -3  17   3    7.95    0.42
  -3  17   3    7.69    0.33
   2 -17  -3    3.34    0.29
  -2 -17   3    3.08    0.29
  -2  17   3    3.57    0.28
   2  17  -3    2.84    0.23
  -2  17   3    2.84    0.18
   2  17  -3    2.54    0.26
   1 -17  -3    5.64    0.37
  -1 -17   3    6.36    0.41
   1  17  -3    6.00    0.40
   1  17  -3    6.52    0.32
  -1  17   3    6.20    0.22
  -1  17   3    6.03    0.21
  -1  17   3    5.99    0.36
   0 -17   3   14.90    0.65
   0 -17  -3   15.73    0.63
   0  17   3   14.89    0.60
   0  17  -3   14.37    0.63
   0  17  -3   16.70    0.53
   1 -17   3    0.86    0.23
  -1 -17  -3    0.92    0.20
  -1  17  -3    1.04    0.16
  -1  17  -3    0.91    0.22
   1  17   3    0.93    0.18
  -2 -17  -3    2.01    0.27
   2 -17   3    1.31    0.26
  -2  17  -3    1.67    0.16
  -2  17  -3    1.55    0.27
   2  17   3    1.61    0.25
  -3 -17  -3    5.05    0.37
   3 -17   3    5.05    0.41
  -3  17  -3    5.75    0.42
  -3  17  -3    5.49    0.30
   3  17   3    5.54    0.39
  -4 -17  -3    0.51    0.17
   4 -17   3    0.46    0.18
  -4  17  -3    0.28    0.12
   4  17   3    0.37    0.19
  -4  17  -3    0.77    0.22
  -5 -17  -3    4.30    0.34
   5 -17   3    4.55    0.43
  -5  17  -3    3.99    0.46
   5  17   3    3.12    0.40
  -5  17  -3    3.57    0.27
   6 -17   3    0.91    0.26
  -6 -17  -3    1.15    0.23
   6  17   3    1.03    0.27
  -6  17  -3    0.78    0.18
  -6  17  -3    1.23    0.28
   8 -18  -3    0.28    0.15
  -8 -18   3    0.10    0.14
   8 -18  -3    0.46    0.17
  -8  18   3   -0.03    0.13
   8  18  -3    0.47    0.19
  -8  18   3    0.07    0.16
   8  18  -3   -0.11    0.14
   7 -18  -3   -0.09    0.13
   7 -18  -3    0.00    0.09
  -7 -18   3    0.01    0.09
   7  18  -3   -0.04    0.12
   7  18  -3    0.20    0.14
  -7  18   3   -0.01    0.14
  -7  18   3    0.15    0.13
   6 -18  -3    1.92    0.29
  -6 -18   3    1.95    0.25
   6 -18  -3    2.15    0.21
  -6  18   3    1.91    0.29
   6  18  -3    2.17    0.30
   6  18  -3    2.04    0.27
  -6  18   3    2.03    0.26
   5 -18  -3    1.79    0.19
   5 -18  -3    1.75    0.27
  -5 -18   3    2.14    0.23
  -5  18   3    2.39    0.31
   5  18  -3    1.65    0.24
   5  18  -3    1.29    0.23
  -5  18   3    2.09    0.21
  -4 -18   3    0.63    0.17
   4 -18  -3    0.38    0.14
  -4  18   3    0.65    0.13
   4  18  -3    0.35    0.15
  -4  18   3    0.49    0.18
   4  18  -3    0.83    0.18
  -3 -18   3    0.79    0.19
   3 -18  -3    0.41    0.15
   3  18  -3    0.66    0.15
  -3  18   3    0.50    0.13
   3  18  -3    0.65    0.16
  -3  18   3    0.68    0.19
  -2 -18   3    0.52    0.18
   2 -18  -3    0.56    0.16
  -2  18   3    0.58    0.11
   2  18  -3    0.58    0.14
  -2  18   3    0.46    0.15
   2  18  -3    0.46    0.15
  -1 -18   3    0.16    0.13
   1 -18  -3    0.65    0.18
   1  18  -3    0.78    0.19
  -1  18   3    0.49    0.16
  -1  18   3    0.53    0.08
   1  18  -3    0.62    0.14
   0 -18   3   15.28    0.67
   0 -18  -3   14.34    0.61
   0  18  -3   14.37    0.50
   0  18   3   14.34    0.60
   0  18  -3   13.73    0.63
  -1 -18  -3    0.30    0.14
   1 -18   3    0.92    0.24
   1  18   3    0.61    0.19
  -1  18  -3    0.59    0.13
  -1  18  -3    0.70    0.20
   2 -18   3    1.09    0.25
  -2 -18  -3    1.13    0.24
   2  18   3    1.04    0.21
  -2  18  -3    1.15    0.25
  -2  18  -3    1.00    0.16
  -3 -18  -3    0.22    0.15
   3 -18   3    0.17    0.17
  -3  18  -3    0.22    0.17
   3  18   3    0.48    0.18
  -3  18  -3    0.35    0.10
   4 -18   3    0.87    0.25
  -4 -18  -3    0.54    0.18
   4  18   3    1.23    0.27
  -4  18  -3    0.86    0.17
  -4  18  -3    0.65    0.21
  -5 -18  -3    0.02    0.11
   5 -18   3    0.38    0.21
  -5  18  -3   -0.08    0.11
  -5  18  -3   -0.12    0.15
   5  18   3    0.13    0.13
   7 -19  -3    0.50    0.15
   7 -19  -3    0.59    0.22
   7  19  -3    1.18    0.26
  -7  19   3    0.71    0.22
  -7  19   3    0.89    0.21
   7  19  -3    0.97    0.20
   6 -19  -3    1.81    0.29
   6 -19  -3    2.07    0.25
  -6 -19   3    2.16    0.22
   6  19  -3    2.61    0.35
   6  19  -3    1.97    0.27
  -6  19   3    2.37    0.25
  -6  19   3    1.86    0.28
  -5 -19   3    0.25    0.11
   5 -19  -3    0.17    0.15
   5  19  -3   -0.06    0.08
   5  19  -3    0.09    0.11
  -5  19   3    0.08    0.12
  -5  19   3   -0.15    0.10
   4 -19  -3    4.72    0.37
  -4 -19   3    4.19    0.32
   4  19  -3    4.19    0.32
  -4  19   3    4.34    0.29
   4  19  -3    4.58    0.34
  -4  19   3    4.08    0.33
   3 -19  -3    2.85    0.29
  -3 -19   3    3.10    0.30
  -3  19   3    3.17    0.22
  -3  19   3    2.71    0.28
   3  19  -3    2.62    0.32
   3  19  -3    2.42    0.25
  -2 -19   3    0.81    0.19
   2 -19  -3    0.32    0.17
   2  19  -3    0.83    0.16
  -2  19   3    0.79    0.20
   2  19  -3    0.97    0.21
  -2  19   3    0.88    0.13
   1 -19  -3    2.03    0.28
  -1 -19   3    2.83    0.35
  -1  19   3    1.79    0.26
  -1  19   3    2.09    0.18
   1  19  -3    2.06    0.30
   1  19  -3    1.66    0.21
   0 -19   3    0.69    0.21
   0 -19  -3    0.31    0.16
   0  19  -3    0.42    0.14
   0  19   3    0.72    0.18
   0  19  -3    0.32    0.16
  -1 -19  -3   -0.07    0.13
   1 -19   3    0.08    0.15
  -1  19  -3    0.08    0.13
  -1  19  -3    0.27    0.10
   1  19   3    0.28    0.14
  -2 -19  -3    4.75    0.37
   2 -19   3    4.81    0.41
  -2  19  -3    4.71    0.28
   2  19   3    4.90    0.39
  -2  19  -3    4.75    0.40
   3 -19   3    8.04    0.55
  -3 -19  -3    7.50    0.45
  -3  19  -3    7.39    0.36
   3  19   3    6.79    0.45
  -3  19  -3    7.88    0.52
  -4 -19  -3    3.40    0.33
   4 -19   3    3.57    0.45
  -4  19  -3    3.86    0.27
   4  19   3    3.61    0.35
  -4  19  -3    4.11    0.41
  -5 -19  -3    2.28    0.31
   5 -19   3    2.73    0.43
   5  19   3    2.14    0.32
  -5  19  -3    2.60    0.39
  -5  19  -3    2.34    0.35
   6 -20  -3    0.64    0.22
  -6 -20   3    0.55    0.15
   6  20  -3    0.59    0.20
  -6  20   3    0.33    0.18
  -6  20   3    0.45    0.16
   6  20  -3    0.45    0.18
  -5 -20   3    0.14    0.10
   5 -20  -3    0.05    0.13
  -5  20   3    0.08    0.12
  -5  20   3    0.08    0.11
   5  20  -3   -0.13    0.09
   5  20  -3   -0.14    0.12
  -4 -20   3    1.59    0.26
   4 -20  -3    1.79    0.29
   4  20  -3    1.82    0.26
   4  20  -3    1.29    0.23
  -4  20   3    1.90    0.29
  -4  20   3    1.65    0.21
  -3 -20   3    0.13    0.12
   3 -20  -3    0.08    0.12
  -3  20   3    0.01    0.12
  -3  20   3    0.36    0.11
   3  20  -3    0.17    0.11
   3  20  -3    0.31    0.16
   2 -20  -3   11.13    0.56
  -2 -20   3   10.91    0.57
  -2  20   3   10.29    0.52
   2  20  -3   11.03    0.49
  -2  20   3   10.52    0.39
   2  20  -3   11.38    0.56
  -1 -20   3    0.11    0.14
   1 -20  -3   -0.06    0.12
  -1  20   3   -0.03    0.10
   1  20  -3    0.26    0.11
   1  20  -3    0.12    0.14
   0 -20  -3   11.71    0.58
   0 -20   3   11.20    0.61
   0  20  -3   11.75    0.47
   0  20   3   11.71    0.57
   0  20  -3   12.14    0.61
   1 -20   3    1.02    0.24
  -1 -20  -3    0.69    0.20
  -1  20  -3    0.82    0.23
   1  20   3    0.59    0.19
  -1  20  -3    0.79    0.16
  -2 -20  -3    4.01    0.34
   2 -20   3    3.97    0.41
  -2  20  -3    4.28    0.39
  -2  20  -3    4.03    0.26
   2  20   3    3.85    0.36
   3 -20   3    1.32    0.30
  -3 -20  -3    0.69    0.22
  -3  20  -3    1.10    0.28
  -3  20  -3    0.78    0.16
   3  20   3    0.74    0.19
  -4 -20  -3    0.96    0.23
   4 -20   3    1.49    0.32
   4  20   3    1.60    0.29
  -4  20  -3    1.50    0.28
  -4  20  -3    1.38    0.20
   6 -21  -3    6.96    0.50
  -6 -21   3    7.17    0.43
   6  21  -3    7.08    0.44
   6  21  -3    6.84    0.50
  -6  21   3    6.98    0.48
  -6  21   3    6.75    0.42
   5 -21  -3    0.05    0.14
  -5 -21   3    0.09    0.11
   5  21  -3    0.28    0.17
   5  21  -3    0.09    0.13
  -5  21   3    0.05    0.15
  -5  21   3    0.04    0.12
   4 -21  -3    4.38    0.39
  -4 -21   3    3.46    0.32
   4  21  -3    4.22    0.33
  -4  21   3    4.25    0.29
   4  21  -3    3.64    0.33
  -4  21   3    3.35    0.33
  -3 -21   3   -0.13    0.10
   3 -21  -3   -0.14    0.10
   3  21  -3    0.01    0.09
  -3  21   3    0.04    0.12
   3  21  -3    0.09    0.14
  -3  21   3    0.21    0.15
   2 -21  -3   10.41    0.56
  -2 -21   3   10.21    0.57
   2  21  -3   10.17    0.48
   2  21  -3    9.47    0.52
  -2  21   3   10.90    0.55
  -1 -21   3   -0.01    0.12
   1 -21  -3    0.12    0.14
  -1  21   3    0.23    0.13
   1  21  -3    0.20    0.10
   1  21  -3    0.18    0.15
   0 -21   3    0.23    0.16
   0 -21  -3    0.40    0.17
   0  21  -3    0.32    0.18
   0  21  -3    0.22    0.11
   0  21   3    0.28    0.16
   1 -21   3    2.54    0.39
  -1 -21  -3    2.45    0.33
   1  21   3    2.99    0.36
  -1  21  -3    2.68    0.24
  -1  21  -3    3.06    0.39
  -2 -21  -3    6.14    0.44
   2 -21   3    5.31    0.46
  -2  21  -3    6.59    0.35
  -2  21  -3    5.60    0.45
   2  21   3    5.74    0.43
  -3 -21  -3    0.30    0.16
   3 -21   3    0.26    0.16
  -3  21  -3   -0.08    0.16
   3  21   3    0.25    0.14
  -3  21  -3    0.06    0.10
   5 -22  -3    0.57    0.21
  -5 -22   3    0.46    0.16
   5  22  -3    0.31    0.20
  -5  22   3    0.39    0.18
   5  22  -3    0.07    0.15
  -5  22   3    0.05    0.16
  -4 -22   3    4.89    0.39
   4 -22  -3    5.75    0.44
   4  22  -3    4.92    0.37
  -4  22   3    6.48    0.56
  -4  22   3    5.32    0.41
   4  22  -3    5.68    0.40
  -3 -22   3    0.23    0.14
   3 -22  -3   -0.07    0.12
  -3  22   3    0.21    0.15
   3  22  -3    0.06    0.11
   3  22  -3    0.23    0.15
   2 -22  -3    4.03    0.36
  -2 -22   3    4.13    0.37
  -2  22   3    3.59    0.34
   2  22  -3    4.03    0.36
   2  22  -3    3.79    0.29
   1 -22  -3    0.09    0.14
  -1 -22   3   -0.12    0.15
  -1  22   3    0.26    0.15
   1  22  -3   -0.01    0.10
   1  22  -3    0.31    0.14
   0 -22  -3    7.72    0.50
   0 -22   3    7.67    0.53
   0  22  -3    8.17    0.52
   0  22  -3    8.57    0.42
   0  22   3    8.51    0.50
   1 -22   3    0.53    0.23
  -1 -22  -3    0.39    0.19
   1  22   3    0.41    0.18
  -1  22  -3    0.70    0.15
  -1  22  -3    0.76    0.22
   2 -22   3   10.93    0.68
  -2 -22  -3   11.26    0.59
   2  22   3   11.50    0.62
  -2  22  -3   11.47    0.64
  -2  22  -3   11.23    0.48
  -3 -23   3    0.10    0.15
   3 -23  -3    0.54    0.20
  -3  23   3    0.12    0.13
   3  23  -3    0.15    0.13
   3  23  -3    0.21    0.16
  -2 -23   3    1.57    0.31
   2 -23  -3    1.16    0.25
   2  23  -3    1.61    0.26
   2  23  -3    1.56    0.24
  -2  23   3    0.78    0.22
  -1 -23   3    0.39    0.18
   1 -23  -3    0.11    0.17
   1  23  -3    0.52    0.19
   1  23  -3    0.59    0.14
  -1  23   3    0.46    0.17
   0 -23  -3    0.93    0.23
   0 -23   3    0.88    0.25
   0  23  -3    0.58    0.20
   0  23  -3    1.01    0.19
   0  23   3    0.67    0.19
  -1 -23  -3    0.14    0.15
   1 -23   3    0.35    0.20
  -1  23  -3    0.23    0.17
  -1  23  -3    0.22    0.12
   1  23   3    0.08    0.14
 -11   0   4   -0.06    0.14
  11   0  -4    0.23    0.17
 -10   0   4    6.55    0.48
  10   0  -4    7.04    0.44
  -9   0   4    0.01    0.13
   9   0  -4    0.08    0.11
   8   0  -4   40.82    1.14
  -8   0   4   42.84    1.23
   7   0  -4    0.07    0.11
  -7   0   4    0.17    0.10
   6   0  -4    0.98    0.17
  -6   0   4    0.83    0.16
   5   0  -4    0.02    0.03
  -5   0   4    0.08    0.07
   5   0  -4    0.04    0.07
   5   0  -4   -0.01    0.02
  -4   0   4   95.51    1.96
   4   0  -4   97.86    1.85
   4   0  -4   95.03    2.00
   4   0  -4   97.58    1.84
  -3   0   4   -0.02    0.04
   3   0  -4   -0.06    0.03
   3   0  -4   -0.01    0.04
   3   0  -4   -0.09    0.04
   3   0  -4    0.03    0.04
  -3   0   4    0.05    0.05
   2   0  -4  220.37    4.07
  -2   0   4  217.95    4.15
   2   0  -4  219.93    4.17
   2   0  -4  224.47    4.16
   2   0  -4  222.96    4.15
  -2   0   4  218.03    4.15
  -2   0   4  219.55    4.06
  -1   0   4    0.06    0.05
   1   0  -4   -0.04    0.05
  -1   0   4    0.04    0.03
  -1   0   4   -0.03    0.05
   1   0  -4    0.01    0.03
   1   0  -4   -0.06    0.05
   0   0  -4  169.71    3.38
   0   0  -4  182.06    3.49
   0   0  -4  178.21    3.28
   0   0   4  176.65    3.35
   0   0   4  180.44    3.49
   0   0   4  184.28    3.29
  -1   0  -4    0.07    0.07
   1   0   4    0.03    0.04
  -1   0  -4    0.02    0.04
  -1   0  -4   -0.02    0.05
   1   0   4    0.05    0.07
  -2   0  -4  140.21    2.79
  -2   0  -4  145.14    2.95
   2   0   4  143.40    2.94
   2   0   4  144.35    2.76
   3   0   4   -0.02    0.06
  -3   0  -4   -0.03    0.08
   3   0   4    0.00    0.06
  -3   0  -4   -0.03    0.06
   3   0   4   -0.09    0.08
  -3   0  -4    0.05    0.07
   4   0   4  150.66    3.07
   4   0   4  154.45    3.03
  -4   0  -4  153.84    3.12
   4   0   4  156.15    3.22
  -4   0  -4  150.85    3.10
  -4   0  -4  152.69    3.05
  -4   0  -4  153.86    3.22
   5   0   4    0.01    0.09
  -5   0  -4   -0.17    0.08
   5   0   4    0.10    0.11
   5   0   4    0.01    0.08
  -5   0  -4   -0.03    0.11
  -5   0  -4    0.03    0.08
  -5   0  -4    0.19    0.10
   6   0   4    1.70    0.24
  -6   0  -4    1.72    0.22
   6   0   4    1.14    0.22
  -6   0  -4    1.64    0.28
   6   0   4    1.64    0.22
  -6   0  -4    1.40    0.23
  -7   0  -4    0.00    0.12
  -7   0  -4   -0.01    0.12
   7   0   4    0.10    0.12
   7   0   4    0.09    0.11
  -7   0  -4   -0.06    0.11
   8   0   4    2.50    0.26
  -8   0  -4    2.94    0.31
  -8   0  -4    2.90    0.28
   8   0   4    2.18    0.31
  -8   0  -4    2.84    0.30
 -11  -1   4    1.09    0.25
  11  -1  -4    1.03    0.24
  11   1  -4    0.95    0.23
 -11   1   4    0.88    0.23
  10  -1  -4    0.53    0.19
 -10  -1   4    0.73    0.22
 -10   1   4    0.58    0.22
  10   1  -4    0.66    0.19
  -9  -1   4    3.17    0.31
   9  -1  -4    2.75    0.28
  -9   1   4    2.82    0.30
   9   1  -4    3.24    0.28
  -8  -1   4   20.15    0.77
   8  -1  -4   20.27    0.71
  -8   1   4   21.79    0.79
   8   1  -4   19.97    0.71
  -7  -1   4   40.66    1.11
   7  -1  -4   39.37    1.06
  -7   1   4   38.82    1.10
   7   1  -4   38.47    1.06
  -6  -1   4   19.64    0.65
   6  -1  -4   19.90    0.64
  -6   1   4   19.68    0.66
   6   1  -4   19.55    0.64
   5  -1  -4    0.42    0.11
   5  -1  -4    0.48    0.06
   5  -1  -4    0.44    0.05
  -5  -1   4    0.51    0.11
   5   1  -4    0.52    0.13
  -5   1   4    0.50    0.12
   4  -1  -4   51.91    1.03
  -4  -1   4   50.34    1.14
   4  -1  -4   52.06    1.06
   4  -1  -4   51.02    1.17
  -4   1   4   50.68    1.15
   4   1  -4   51.77    1.19
   4   1  -4   51.77    1.03
   4   1  -4   50.66    1.02
  -3  -1   4  228.98    4.24
   3  -1  -4  231.28    4.25
  -3  -1   4  235.60    4.25
   3  -1  -4  233.98    4.32
  -3  -1   4  228.46    4.25
   3  -1  -4  231.50    4.26
   3  -1  -4  230.89    4.28
   3   1  -4  226.57    4.34
   3   1  -4  234.34    4.25
   3   1  -4  232.05    4.24
   3   1  -4  227.94    4.25
  -3   1   4  194.76    4.24
   2  -1  -4    0.17    0.06
   2  -1  -4    0.36    0.07
   2  -1  -4    0.37    0.09
   2  -1  -4    0.20    0.07
  -2  -1   4    0.17    0.07
  -2  -1   4    0.29    0.05
   2   1  -4    0.33    0.05
   2   1  -4    0.24    0.07
  -2   1   4    0.31    0.08
   2   1  -4    0.27    0.08
  -2   1   4    0.28    0.06
  -2   1   4    0.16    0.07
  -1  -1   4    4.34    0.20
   1  -1  -4    4.30    0.16
  -1  -1   4    4.45    0.13
  -1  -1   4    4.58    0.23
   1  -1  -4    4.49    0.20
   1  -1  -4    4.47    0.23
  -1   1   4    4.19    0.23
   1   1  -4    4.56    0.14
  -1   1   4    4.52    0.19
   1   1  -4    4.05    0.21
  -1   1   4    4.54    0.16
   0  -1  -4  347.88    8.80
   0  -1   4  358.62    8.30
   0   1  -4  347.63    8.86
   0   1   4  368.70    8.57
  -1  -1  -4    3.95    0.19
   1  -1   4    3.92    0.16
  -1  -1  -4    3.69    0.25
   1  -1   4    4.14    0.25
  -1  -1  -4    4.10    0.20
  -1  -1  -4    4.00    0.16
   1   1   4    4.16    0.19
   1   1   4    4.24    0.26
  -1   1  -4    3.68    0.21
  -1   1  -4    3.93    0.15
   1   1   4    4.29    0.18
   2  -1   4   51.88    1.27
   2  -1   4   50.59    1.10
  -2  -1  -4   52.81    1.28
  -2  -1  -4   51.28    1.13
  -2   1  -4   53.33    1.16
   2   1   4   51.51    1.13
  -2   1  -4   52.48    1.07
  -2   1  -4   51.05    1.11
   2   1   4   51.77    1.27
   3  -1   4    0.76    0.16
  -3  -1  -4    0.75    0.13
   3  -1   4    0.92    0.14
   3  -1   4    0.91    0.13
  -3  -1  -4    0.88    0.18
   3   1   4    1.13    0.14
   3   1   4    0.86    0.18
  -3   1  -4    0.79    0.14
  -3   1  -4    1.01    0.15
   3   1   4    0.89    0.14
  -4  -1  -4    1.15    0.19
   4  -1   4    1.17    0.16
   4  -1   4    0.93    0.19
  -4  -1  -4    1.23    0.18
   4  -1   4    1.06    0.16
  -4  -1  -4    1.17    0.22
  -4  -1  -4    0.94    0.18
   4   1   4    1.13    0.17
  -4   1  -4    1.32    0.20
   4   1   4    1.09    0.22
   4   1   4    1.32    0.18
  -4   1  -4    0.93    0.20
  -4   1  -4    1.15    0.17
  -5  -1  -4    5.53    0.30
   5  -1   4    4.40    0.34
   5  -1   4    4.93    0.31
  -5  -1  -4    5.10    0.31
   5  -1   4    4.90    0.29
  -5  -1  -4    4.90    0.36
  -5  -1  -4    4.63    0.32
  -5   1  -4    4.58    0.29
  -5   1  -4    4.40    0.35
   5   1   4    4.89    0.28
  -5   1  -4    5.04    0.30
   5   1   4    4.60    0.34
   5   1   4    4.97    0.32
  -5   1  -4    5.26    0.32
   6  -1   4    3.15    0.31
   6  -1   4    3.04    0.26
  -6  -1  -4    3.75    0.26
  -6  -1  -4    3.07    0.30
  -6  -1  -4    2.65    0.27
   6   1   4    2.88    0.30
  -6   1  -4    3.03    0.30
   6   1   4    2.86    0.28
  -6   1  -4    2.68    0.25
  -6   1  -4    2.72    0.27
   6   1   4    3.00    0.24
  -7  -1  -4    0.84    0.20
  -7  -1  -4    1.16    0.25
   7  -1   4    1.25    0.25
   7  -1   4    1.34    0.22
  -7  -1  -4    1.27    0.20
  -7   1  -4    1.07    0.21
  -7   1  -4    1.14    0.22
  -7   1  -4    1.21    0.24
   7   1   4    1.10    0.24
   7   1   4    0.86    0.21
   7   1   4    1.04    0.20
  -8  -1  -4    0.16    0.15
   8  -1   4    0.08    0.17
   8  -1   4    0.06    0.11
  -8  -1  -4    0.20    0.15
  -8  -1  -4   -0.16    0.09
  -8   1  -4   -0.03    0.12
   8   1   4    0.08    0.11
  -8   1  -4    0.11    0.13
  -8   1  -4    0.29    0.14
  11  -2  -4    0.10    0.16
 -11  -2   4    0.12    0.16
  11   2  -4   -0.05    0.14
 -11   2   4    0.07    0.15
  10  -2  -4   -0.11    0.09
 -10  -2   4    0.36    0.19
  10   2  -4    0.01    0.12
 -10   2   4    0.09    0.14
   9  -2  -4    0.56    0.17
  -9  -2   4    0.32    0.16
  -9   2   4    0.59    0.20
   9   2  -4    0.58    0.18
   8  -2  -4    3.79    0.29
  -8  -2   4    4.27    0.33
   8  -2  -4    3.42    0.15
   8   2  -4    3.77    0.29
  -8   2   4    3.69    0.31
   7  -2  -4   57.85    1.42
  -7  -2   4   60.43    1.49
  -7   2   4   60.71    1.50
   7   2  -4   59.48    1.46
   6  -2  -4   37.51    0.99
   6  -2  -4   37.98    0.78
   6  -2  -4   38.50    0.76
  -6  -2   4   39.11    1.03
  -6   2   4   39.28    1.04
  -6   2   4   37.51    0.78
   6   2  -4   39.81    1.03
   5  -2  -4   13.93    0.34
   5  -2  -4   14.21    0.36
   5  -2  -4   14.23    0.48
  -5  -2   4   13.93    0.48
  -5   2   4   13.68    0.48
  -5   2   4   13.81    0.36
   5   2  -4   14.33    0.51
   4  -2  -4   80.09    1.58
   4  -2  -4   79.45    1.55
  -4  -2   4   77.08    1.64
  -4  -2   4   80.98    1.54
   4  -2  -4   77.75    1.67
   4   2  -4   79.43    1.72
  -4   2   4   80.88    1.67
   4   2  -4   79.27    1.54
   4   2  -4   79.97    1.52
  -4   2   4   79.34    1.58
  -3  -2   4  161.75    3.09
   3  -2  -4  162.11    3.13
   3  -2  -4  164.31    3.16
  -3  -2   4  165.77    3.11
   3  -2  -4  166.46    3.12
  -3  -2   4  164.31    3.11
  -3   2   4  161.08    3.13
   3   2  -4  165.18    3.10
  -3   2   4  164.09    3.13
   3   2  -4  163.89    3.09
   3   2  -4  167.26    3.22
   2  -2  -4    7.94    0.27
   2  -2  -4    7.90    0.28
  -2  -2   4    7.92    0.30
  -2  -2   4    8.47    0.23
  -2  -2   4    8.11    0.22
   2  -2  -4    8.02    0.30
   2  -2  -4    7.27    0.29
   2   2  -4    8.21    0.29
  -2   2   4    7.95    0.30
   2   2  -4    8.30    0.23
   2   2  -4    8.11    0.32
  -2   2   4    8.49    0.29
  -2   2   4    7.82    0.26
   1  -2  -4   64.55    1.32
  -1  -2   4   65.93    1.19
  -1  -2   4   65.24    1.40
   1  -2  -4   64.91    1.29
   1  -2  -4   64.89    1.41
   1   2  -4   61.86    1.38
  -1   2   4   64.08    1.40
  -1   2   4   64.95    1.31
  -1   2   4   65.55    1.28
   1   2  -4   65.32    1.20
   0  -2  -4   48.66    1.15
   0  -2   4   47.56    1.14
   0  -2   4   49.18    0.92
   0  -2  -4   48.60    1.00
   0  -2  -4   48.37    1.02
   0   2   4   49.72    1.15
   0   2  -4   48.02    1.09
   0   2   4   47.59    0.99
   0   2  -4   49.39    0.91
   0   2   4   49.30    1.00
   1  -2   4    2.75    0.12
   1  -2   4    2.95    0.22
  -1  -2  -4    2.56    0.21
  -1  -2  -4    2.56    0.13
  -1  -2  -4    2.54    0.14
  -1  -2  -4    2.71    0.15
   1   2   4    2.78    0.15
   1   2   4    2.82    0.13
  -1   2  -4    2.81    0.13
  -1   2  -4    2.45    0.17
  -1   2  -4    2.67    0.11
   1   2   4    2.47    0.20
   2  -2   4    0.32    0.11
  -2  -2  -4    0.21    0.11
   2  -2   4    0.49    0.09
  -2  -2  -4    0.40    0.08
  -2   2  -4    0.43    0.07
   2   2   4    0.33    0.12
   2   2   4    0.55    0.11
  -2   2  -4    0.46    0.09
  -2   2  -4    0.48    0.11
   3  -2   4    8.39    0.34
  -3  -2  -4    8.21    0.38
  -3  -2  -4    8.11    0.41
   3  -2   4    7.64    0.41
   3  -2   4    7.94    0.32
  -3  -2  -4    7.55    0.31
   3   2   4    8.16    0.40
   3   2   4    7.83    0.30
   3   2   4    8.51    0.35
  -3   2  -4    8.05    0.33
  -3   2  -4    8.47    0.35
   4  -2   4   32.03    0.85
  -4  -2  -4   33.31    0.98
  -4  -2  -4   31.53    0.89
  -4  -2  -4   31.99    0.89
   4  -2   4   31.93    0.85
   4  -2   4   31.08    0.96
  -4  -2  -4   31.21    0.81
   4   2   4   31.79    0.80
  -4   2  -4   31.70    0.86
   4   2   4   31.17    0.87
   4   2   4   31.50    0.95
  -4   2  -4   32.09    0.86
   5  -2   4   27.07    0.79
  -5  -2  -4   26.26    0.75
   5  -2   4   27.40    0.91
  -5  -2  -4   28.08    0.90
  -5  -2  -4   29.27    0.88
  -5   2  -4   25.18    0.81
   5   2   4   26.52    0.74
  -5   2  -4   27.34    0.81
  -5   2  -4   26.95    0.90
   5   2   4   26.93    0.84
  -5   2  -4   26.93    0.80
   5   2   4   27.69    0.88
  -6  -2  -4    2.61    0.23
   6  -2   4    2.87    0.30
  -6  -2  -4    2.95    0.30
  -6  -2  -4    2.61    0.32
   6  -2   4    2.48    0.24
   6   2   4    2.61    0.27
  -6   2  -4    2.29    0.32
   6   2   4    2.60    0.28
  -6   2  -4    2.20    0.21
  -6   2  -4    3.07    0.27
   6   2   4    2.40    0.22
  -6   2  -4    2.86    0.26
  -7  -2  -4    5.56    0.35
   7  -2   4    5.32    0.41
  -7  -2  -4    5.59    0.42
   7  -2   4    5.68    0.37
  -7  -2  -4    6.02    0.40
  -7   2  -4    6.49    0.43
  -7   2  -4    5.35    0.37
  -7   2  -4    5.44    0.38
   7   2   4    6.01    0.41
   7   2   4    5.41    0.34
  -8  -2  -4    0.04    0.13
  -8  -2  -4    0.15    0.16
   8  -2   4    0.18    0.13
  -8  -2  -4    0.12    0.12
   8  -2   4   -0.08    0.12
  -8   2  -4    0.36    0.16
  -8   2  -4   -0.14    0.13
  -8   2  -4    0.11    0.14
   8   2   4    0.03    0.12
  11  -3  -4    0.68    0.21
 -11  -3   4    0.20    0.19
  11   3  -4    0.49    0.19
 -11   3   4    0.56    0.23
 -10  -3   4    0.55    0.20
  10  -3  -4    0.76    0.19
 -10   3   4    0.42    0.18
  10   3  -4    0.55    0.19
   9  -3  -4    1.64    0.25
  -9  -3   4    1.31    0.25
  -9   3   4    1.27    0.26
   9   3  -4    1.09    0.23
   8  -3  -4    4.02    0.30
  -8  -3   4    4.43    0.34
  -8   3   4    3.77    0.32
   8   3  -4    3.82    0.30
   7  -3  -4    1.97    0.10
  -7  -3   4    2.11    0.27
   7  -3  -4    2.47    0.28
   7  -3  -4    1.75    0.10
  -7   3   4    2.08    0.27
   7   3  -4    2.23    0.22
  -7   3   4    2.00    0.10
  -6  -3   4    1.23    0.20
   6  -3  -4    1.32    0.09
   6  -3  -4    1.47    0.19
   6   3  -4    1.49    0.20
  -6   3   4    1.59    0.22
  -6   3   4    1.32    0.10
   5  -3  -4   33.88    0.73
  -5  -3   4   35.11    0.89
   5  -3  -4   34.97    0.88
  -5   3   4   33.81    0.76
  -5   3   4   33.54    0.89
   5   3  -4   34.13    0.92
   4  -3  -4   16.20    0.48
  -4  -3   4   15.36    0.46
   4  -3  -4   15.01    0.40
   4  -3  -4   15.44    0.42
  -4  -3   4   15.36    0.39
  -4   3   4   15.31    0.48
  -4   3   4   15.24    0.43
   4   3  -4   15.58    0.36
   4   3  -4   14.03    0.50
   3  -3  -4   55.87    1.16
  -3  -3   4   56.09    1.13
  -3  -3   4   54.66    1.14
  -3  -3   4   55.92    1.16
   3  -3  -4   52.64    1.18
   3  -3  -4   54.90    1.18
  -3   3   4   53.64    1.18
   3   3  -4   55.64    1.13
   3   3  -4   54.93    1.26
  -3   3   4   55.69    1.18
  -2  -3   4  104.33    1.91
   2  -3  -4  103.36    2.05
  -2  -3   4  102.33    2.04
   2  -3  -4  101.33    2.00
  -2  -3   4  102.34    1.92
   2  -3  -4  102.56    2.00
  -2   3   4   99.77    1.99
   2   3  -4  100.25    2.01
   2   3  -4  103.08    2.10
  -2   3   4  102.61    2.01
  -1  -3   4   68.22    1.47
   1  -3  -4   67.47    1.47
   1  -3  -4   69.34    1.37
   1  -3  -4   67.79    1.37
  -1   3   4   66.84    1.35
  -1   3   4   69.44    1.36
   1   3  -4   69.17    1.47
   0  -3  -4   23.31    0.55
   0  -3  -4   24.49    0.55
   0  -3  -4   22.64    0.66
   0  -3  -4   23.75    0.51
   0   3  -4   23.84    0.64
   0   3   4   24.15    0.67
   0   3   4   23.97    0.51
   0   3   4   19.55    0.53
  -1  -3  -4    6.75    0.21
   1  -3   4    6.56    0.33
  -1  -3  -4    6.78    0.24
  -1  -3  -4    6.81    0.33
  -1   3  -4    7.07    0.19
  -1   3  -4    7.19    0.21
  -1   3  -4    7.15    0.31
   1   3   4    6.53    0.32
   1   3   4    6.85    0.26
  -2  -3  -4    8.86    0.41
   2  -3   4    8.96    0.42
  -2  -3  -4    9.34    0.30
  -2   3  -4    9.44    0.37
   2   3   4    9.43    0.41
  -2   3  -4    9.18    0.30
   2   3   4    8.84    0.33
  -2   3  -4    8.93    0.27
  -3  -3  -4   39.73    1.02
  -3  -3  -4   37.91    0.90
   3  -3   4   40.08    0.97
   3  -3   4   38.28    1.08
  -3  -3  -4   40.83    1.09
  -3   3  -4   38.63    0.93
   3   3   4   39.44    1.06
  -3   3  -4   40.67    1.00
   3   3   4   39.61    0.89
   3   3   4   37.94    0.97
   4  -3   4   14.76    0.51
  -4  -3  -4   12.89    0.56
  -4  -3  -4   14.09    0.46
  -4  -3  -4   14.68    0.54
   4  -3   4   14.58    0.60
  -4   3  -4   14.28    0.52
   4   3   4   13.27    0.55
  -4   3  -4   13.71    0.49
   4   3   4   13.80    0.52
   4   3   4   14.07    0.44
  -5  -3  -4    9.24    0.46
  -5  -3  -4    9.22    0.47
   5  -3   4    7.94    0.39
   5  -3   4    8.31    0.47
  -5  -3  -4    7.65    0.35
  -5   3  -4    8.38    0.41
   5   3   4    7.93    0.42
  -5   3  -4    7.79    0.39
   5   3   4    7.44    0.34
  -5   3  -4    8.47    0.39
   5   3   4    8.54    0.45
  -6  -3  -4    0.21    0.12
  -6  -3  -4    0.17    0.13
  -6  -3  -4    0.22    0.11
   6  -3   4    0.25    0.16
   6  -3   4    0.32    0.12
  -6   3  -4    0.22    0.11
   6   3   4    0.31    0.11
  -6   3  -4    0.30    0.13
  -6   3  -4    0.36    0.15
   6   3   4    0.24    0.14
  -6   3  -4    0.26    0.12
   7  -3   4    1.36    0.27
  -7  -3  -4    0.99    0.21
  -7  -3  -4    1.11    0.22
  -7  -3  -4    1.31    0.20
   7  -3   4    0.96    0.21
   7   3   4    1.03    0.22
  -7   3  -4    1.04    0.21
  -7   3  -4    0.90    0.21
  -7   3  -4    1.08    0.23
   7   3   4    1.07    0.20
  -8  -3  -4    0.82    0.16
   8  -3   4    0.84    0.23
   8  -3   4    0.76    0.19
  -8  -3  -4    0.97    0.25
  -8  -3  -4    0.89    0.21
  -8   3  -4    0.90    0.21
   8   3   4    1.04    0.19
  -8   3  -4    0.86    0.21
  -8   3  -4    0.65    0.20
   8   3   4    0.94    0.24
 -11  -4   4    1.99    0.35
  11  -4  -4    1.79    0.27
 -11   4   4    1.34    0.29
  11   4  -4    1.80    0.29
 -10  -4   4    4.72    0.42
  10  -4  -4    5.65    0.40
  10   4  -4    5.71    0.41
 -10   4   4    6.72    0.48
  -9  -4   4    1.36    0.27
   9  -4  -4    1.06    0.22
  -9   4   4    1.02    0.22
   9   4  -4    1.37    0.25
   8  -4  -4    0.94    0.08
   8  -4  -4    0.66    0.18
  -8  -4   4    1.02    0.23
  -8   4   4    0.80    0.21
   8   4  -4    0.91    0.20
  -8   4   4    0.85    0.08
   7  -4  -4    6.91    0.36
   7  -4  -4    6.96    0.23
  -7  -4   4    6.83    0.39
  -7   4   4    6.89    0.39
   7   4  -4    6.89    0.39
  -7   4   4    7.19    0.24
  -6  -4   4   43.36    1.13
   6  -4  -4   43.78    0.91
   6  -4  -4   44.09    1.09
  -6   4   4   45.70    1.15
   6   4  -4   44.37    1.12
   6   4  -4   42.20    1.13
  -6   4   4   41.82    0.94
  -5  -4   4    5.02    0.27
  -5  -4   4    5.01    0.15
   5  -4  -4    5.43    0.20
   5  -4  -4    5.00    0.26
   5   4  -4    4.90    0.27
  -5   4   4    5.48    0.22
  -5   4   4    5.19    0.29
   5   4  -4    4.84    0.29
   5   4  -4    5.34    0.14
  -4  -4   4    0.24    0.08
   4  -4  -4    0.16    0.07
   4  -4  -4    0.13    0.06
  -4  -4   4    0.14    0.05
   4   4  -4    0.18    0.09
   4   4  -4    0.17    0.07
   4   4  -4    0.16    0.04
  -4   4   4    0.27    0.07
  -4   4   4    0.21    0.08
  -3  -4   4    7.74    0.28
  -3  -4   4    7.91    0.27
   3  -4  -4    8.24    0.29
  -3  -4   4    7.77    0.25
   3  -4  -4    7.68    0.28
   3   4  -4    7.80    0.25
   3   4  -4    7.86    0.26
   3   4  -4    7.55    0.34
  -3   4   4    7.86    0.30
  -2  -4   4   48.27    0.93
   2  -4  -4   48.86    1.02
   2  -4  -4   48.45    1.08
  -2  -4   4   47.34    1.07
  -2  -4   4   48.14    0.95
   2   4  -4   47.22    1.04
  -2   4   4   48.63    1.02
  -2   4   4   48.04    1.03
   2   4  -4   47.97    1.13
   1  -4  -4    0.42    0.07
  -1  -4   4    0.52    0.11
   1  -4  -4    0.26    0.09
  -1   4   4    0.53    0.08
   1   4  -4    0.69    0.13
  -1   4   4    0.54    0.07
   0  -4  -4   21.77    0.51
   0  -4   4   22.13    0.65
   0  -4  -4   22.71    0.47
   0  -4  -4   21.41    0.64
   0   4   4   21.47    0.54
   0   4   4   22.23    0.47
   0   4  -4   22.56    0.63
  -1  -4  -4    1.77    0.11
  -1  -4  -4    1.88    0.22
   1  -4   4    2.11    0.19
  -1  -4  -4    1.74    0.09
  -1   4  -4    1.79    0.09
  -1   4  -4    1.87    0.08
   1   4   4    1.79    0.14
  -1   4  -4    1.60    0.16
   2  -4   4    2.25    0.22
  -2  -4  -4    2.23    0.21
  -2  -4  -4    2.48    0.13
  -2  -4  -4    2.14    0.14
  -2  -4  -4    2.37    0.20
  -2   4  -4    2.97    0.21
  -2   4  -4    2.45    0.14
   2   4   4    2.38    0.17
  -2   4  -4    2.25    0.12
  -3  -4  -4   49.14    1.09
  -3  -4  -4   49.74    1.28
   3  -4   4   51.74    1.32
  -3  -4  -4   51.65    1.24
   3   4   4   49.79    1.19
   3   4   4   48.87    1.08
  -3   4  -4   53.33    1.23
  -3   4  -4   50.73    1.13
   4  -4   4    5.62    0.32
  -4  -4  -4    6.51    0.39
  -4  -4  -4    6.36    0.28
   4  -4   4    6.38    0.40
   4   4   4    6.00    0.34
  -4   4  -4    6.99    0.36
   4   4   4    6.76    0.28
  -4   4  -4    6.40    0.31
   5  -4   4    1.20    0.24
  -5  -4  -4    1.04    0.16
  -5  -4  -4    0.91    0.20
  -5  -4  -4    1.29    0.22
   5  -4   4    0.82    0.17
  -5   4  -4    0.83    0.18
  -5   4  -4    1.05    0.20
   5   4   4    1.13    0.20
   5   4   4    0.94    0.14
  -6  -4  -4    2.65    0.34
   6  -4   4    2.50    0.25
  -6  -4  -4    2.37    0.31
  -6  -4  -4    2.14    0.20
   6  -4   4    3.02    0.32
  -6   4  -4    2.77    0.25
   6   4   4    2.54    0.21
   6   4   4    2.76    0.28
  -6   4  -4    2.28    0.22
  -6   4  -4    2.06    0.27
  -7  -4  -4    0.55    0.18
  -7  -4  -4    1.05    0.18
   7  -4   4    0.78    0.19
  -7  -4  -4    0.74    0.20
   7  -4   4    0.53    0.19
   7   4   4    0.73    0.21
   7   4   4    0.93    0.18
  -7   4  -4    0.72    0.19
  -7   4  -4    0.74    0.18
  -7   4  -4    1.04    0.22
  -8  -4  -4    0.61    0.20
   8  -4   4    0.35    0.19
  -8  -4  -4    0.32    0.12
   8  -4   4    0.28    0.17
  -8  -4  -4    0.26    0.15
   8   4   4    0.69    0.16
  -8   4  -4    0.48    0.16
  -8   4  -4    0.66    0.18
  -8   4  -4    0.53    0.18
   8   4   4    0.69    0.21
  11  -5  -4    3.42    0.33
  11   5  -4    3.13    0.38
 -11   5   4    2.58    0.37
 -10  -5   4    0.49    0.19
  10  -5  -4    0.50    0.17
  10   5  -4    0.37    0.16
 -10   5   4    0.52    0.20
   9  -5  -4    3.26    0.28
  -9  -5   4    3.24    0.40
   9  -5  -4    3.01    0.14
   9   5  -4    3.09    0.28
  -9   5   4    2.97    0.36
   8  -5  -4    1.07    0.10
  -8  -5   4    0.96    0.22
   8  -5  -4    0.93    0.20
   8   5  -4    0.89    0.19
  -8   5   4    0.81    0.20
  -8   5   4    0.59    0.08
  -7  -5   4   24.83    0.81
   7  -5  -4   23.73    0.74
   7  -5  -4   23.33    0.59
  -7   5   4   23.04    0.60
   7   5  -4   25.29    0.80
  -7   5   4   24.50    0.81
   7   5  -4   25.61    0.80
   6  -5  -4   41.72    1.06
  -6  -5   4   43.18    1.12
   6  -5  -4   41.87    0.92
   6   5  -4   41.09    1.09
   6   5  -4   43.47    1.14
  -6   5   4   43.63    1.13
   5  -5  -4   23.71    0.57
  -5  -5   4   22.83    0.68
  -5  -5   4   22.94    0.52
   5  -5  -4   24.38    0.66
   5   5  -4   22.78    0.66
   5   5  -4   22.75    0.71
  -5   5   4   23.39    0.70
   5   5  -4   22.65    0.49
  -4  -5   4   57.46    1.17
   4  -5  -4   57.27    1.20
  -4  -5   4   56.59    1.25
   4  -5  -4   55.61    1.23
   4   5  -4   56.14    1.24
  -4   5   4   57.77    1.28
   4   5  -4   58.45    1.13
   4   5  -4   54.44    1.33
  -3  -5   4  195.71    3.65
   3  -5  -4  196.26    3.72
  -3  -5   4  194.39    3.71
  -3  -5   4  198.79    3.69
   3  -5  -4  192.72    3.70
  -3   5   4  196.72    3.75
   3   5  -4  197.18    3.84
  -3   5   4  199.66    3.80
   3   5  -4  195.45    3.67
   3   5  -4  195.56    3.67
  -2  -5   4  170.79    3.38
  -2  -5   4  176.87    3.21
  -2  -5   4  179.54    3.24
   2  -5  -4  178.41    3.28
   2  -5  -4  177.97    3.39
   2   5  -4  180.12    3.24
  -2   5   4  177.60    3.34
   2   5  -4  176.69    3.45
  -2   5   4  160.81    3.29
  -1  -5   4   96.54    2.01
   1  -5  -4   98.40    1.84
   1  -5  -4   98.46    2.01
  -1   5   4   96.66    1.83
   1   5  -4   94.52    2.01
  -1   5   4   95.94    1.91
   0  -5  -4    4.82    0.16
   0  -5  -4    4.94    0.27
   0  -5   4    4.50    0.26
   0  -5  -4    4.87    0.14
   0   5   4    5.08    0.22
   0   5  -4    4.98    0.27
   0   5   4    4.58    0.13
  -1  -5  -4   10.49    0.43
  -1  -5  -4   10.59    0.41
  -1  -5  -4    9.85    0.28
   1  -5   4   10.42    0.44
  -1  -5  -4   10.33    0.26
   1   5   4    9.75    0.34
  -1   5  -4   10.09    0.25
  -1   5  -4   10.29    0.25
  -1   5  -4    9.89    0.40
  -2  -5  -4   14.98    0.53
  -2  -5  -4   15.84    0.57
   2  -5   4   16.30    0.60
  -2  -5  -4   15.91    0.41
  -2  -5  -4   15.49    0.40
  -2   5  -4   15.11    0.40
   2   5   4   15.65    0.49
  -2   5  -4   16.92    0.55
  -2   5  -4   15.80    0.42
  -3  -5  -4    3.34    0.26
  -3  -5  -4    3.09    0.24
   3  -5   4    3.52    0.28
  -3  -5  -4    3.22    0.17
   3   5   4    3.39    0.24
  -3   5  -4    3.31    0.20
   3   5   4    3.61    0.17
  -3   5  -4    3.26    0.25
  -4  -5  -4    0.48    0.10
   4  -5   4    0.17    0.11
   4  -5   4    0.42    0.16
  -4  -5  -4    0.33    0.14
   4   5   4    0.24    0.08
   4   5   4    0.34    0.12
  -4   5  -4    0.24    0.10
  -4   5  -4    0.23    0.13
  -5  -5  -4    3.75    0.23
  -5  -5  -4    4.00    0.31
   5  -5   4    3.24    0.27
   5  -5   4    3.21    0.32
   5   5   4    3.92    0.23
  -5   5  -4    3.69    0.29
   5   5   4    3.40    0.29
  -5   5  -4    4.32    0.28
   6  -5   4    0.53    0.16
  -6  -5  -4    0.54    0.18
  -6  -5  -4    0.45    0.12
  -6  -5  -4    0.29    0.13
   6  -5   4    0.36    0.17
  -6   5  -4    0.49    0.13
   6   5   4    0.26    0.17
  -6   5  -4    0.43    0.14
   6   5   4    0.43    0.11
  -6   5  -4    0.35    0.16
   7  -5   4    1.87    0.27
   7  -5   4    1.87    0.31
  -7  -5  -4    2.32    0.29
  -7  -5  -4    1.70    0.29
  -7  -5  -4    2.14    0.25
  -7   5  -4    1.86    0.26
   7   5   4    1.71    0.27
  -7   5  -4    1.64    0.26
   8  -5   4    0.06    0.14
   8  -5   4   -0.10    0.15
  -8  -5  -4    0.02    0.13
  -8  -5  -4    0.22    0.13
  -8  -5  -4    0.28    0.17
  -8   5  -4    0.28    0.16
  -8   5  -4    0.01    0.15
   8   5   4    0.48    0.21
  -8   5  -4    0.38    0.18
   8   5   4    0.14    0.10
 -11  -6   4    2.91    0.44
  11  -6  -4    3.13    0.31
  11   6  -4    2.59    0.34
 -11   6   4    2.27    0.37
  10  -6  -4    0.19    0.15
 -10  -6   4    0.33    0.19
  10   6  -4    0.14    0.16
 -10   6   4   -0.08    0.13
   9  -6  -4    0.17    0.07
  -9  -6   4    0.02    0.15
   9  -6  -4   -0.03    0.11
  -9   6   4   -0.03    0.11
   9   6  -4    0.35    0.14
   8  -6  -4    1.97    0.15
  -8  -6   4    2.54    0.33
   8  -6  -4    2.22    0.23
   8   6  -4    2.35    0.30
  -8   6   4    2.20    0.29
   8   6  -4    2.68    0.33
  -7  -6   4    0.29    0.14
   7  -6  -4    0.22    0.10
   7  -6  -4    0.13    0.07
  -7   6   4    0.21    0.13
   7   6  -4    0.04    0.10
   7   6  -4    0.28    0.13
   6  -6  -4   64.50    1.38
  -6  -6   4   65.27    1.57
   6  -6  -4   66.46    1.50
   6   6  -4   67.20    1.56
   6   6  -4   68.44    1.60
  -6   6   4   68.34    1.59
  -5  -6   4    0.46    0.07
   5  -6  -4    0.49    0.09
   5  -6  -4    0.41    0.10
   5  -6  -4    0.51    0.06
  -5  -6   4    0.26    0.10
   5   6  -4    0.33    0.10
   5   6  -4    0.44    0.06
   5   6  -4    0.29    0.11
  -5   6   4    0.68    0.14
   4  -6  -4   18.91    0.52
  -4  -6   4   18.64    0.49
   4  -6  -4   18.66    0.53
  -4  -6   4   19.42    0.55
   4   6  -4   18.71    0.54
  -4   6   4   19.27    0.58
   4   6  -4   18.86    0.46
   4   6  -4   19.22    0.62
  -3  -6   4    0.60    0.09
   3  -6  -4    1.01    0.14
  -3  -6   4    0.72    0.11
   3  -6  -4    0.61    0.09
  -3  -6   4    0.69    0.07
  -3   6   4    0.61    0.11
   3   6  -4    0.66    0.14
  -3   6   4    0.78    0.12
   3   6  -4    0.48    0.08
   2  -6  -4    0.75    0.13
  -2  -6   4    0.67    0.06
   2  -6  -4    0.70    0.09
  -2  -6   4    0.63    0.06
  -2  -6   4    0.63    0.12
  -2   6   4    0.61    0.10
   2   6  -4    0.43    0.11
   2   6  -4    0.73    0.08
  -2   6   4    0.90    0.10
   1  -6  -4    5.08    0.16
  -1  -6   4    5.03    0.12
  -1  -6   4    5.04    0.13
   1  -6  -4    4.98    0.24
   1  -6  -4    4.84    0.26
  -1  -6   4    5.11    0.26
  -1   6   4    5.17    0.23
   1   6  -4    5.11    0.27
   1   6  -4    5.01    0.13
  -1   6   4    4.86    0.16
   0  -6  -4    1.15    0.16
   0  -6  -4    0.99    0.15
   0  -6  -4    0.98    0.05
   0  -6  -4    1.01    0.06
   0  -6   4    1.09    0.17
   0   6  -4    0.85    0.15
   0   6   4    1.00    0.12
   1  -6   4  102.00    2.22
  -1  -6  -4  104.90    2.17
  -1  -6  -4  103.28    1.94
  -1  -6  -4  106.86    2.22
  -1  -6  -4  104.69    1.92
  -1   6  -4  103.11    1.93
  -1   6  -4  102.86    1.93
   1   6   4  103.71    2.09
  -1   6  -4  101.34    2.17
  -2  -6  -4    0.05    0.08
  -2  -6  -4    0.08    0.04
   2  -6   4    0.10    0.11
  -2  -6  -4    0.10    0.05
  -2  -6  -4    0.02    0.08
  -2   6  -4    0.08    0.10
  -2   6  -4    0.02    0.04
   2   6   4    0.12    0.08
  -2   6  -4    0.17    0.05
  -3  -6  -4   22.95    0.57
  -3  -6  -4   23.62    0.76
   3  -6   4   22.38    0.78
  -3   6  -4   23.23    0.72
  -3   6  -4   23.78    0.61
   3   6   4   23.46    0.70
  -4  -6  -4    0.06    0.09
   4  -6   4    0.11    0.10
   4  -6   4   -0.02    0.07
  -4  -6  -4    0.13    0.07
   4   6   4   -0.04    0.05
  -4   6  -4   -0.15    0.06
   4   6   4    0.09    0.10
  -4   6  -4    0.16    0.08
   5  -6   4    1.27    0.24
  -5  -6  -4    1.32    0.22
   5  -6   4    0.95    0.19
  -5  -6  -4    1.11    0.16
  -5   6  -4    1.12    0.18
   5   6   4    1.12    0.15
   5   6   4    1.07    0.21
  -5   6  -4    0.94    0.20
   6  -6   4    0.83    0.21
   6  -6   4    1.03    0.19
  -6  -6  -4    0.93    0.15
  -6  -6  -4    1.22    0.24
  -6  -6  -4    0.88    0.19
  -6   6  -4    0.77    0.18
   6   6   4    1.43    0.25
  -6   6  -4    1.05    0.17
   6   6   4    0.91    0.15
  -6   6  -4    1.13    0.20
   7  -6   4    0.40    0.19
  -7  -6  -4    0.41    0.15
  -7  -6  -4    0.35    0.19
  -7  -6  -4    0.51    0.13
   7  -6   4    0.50    0.17
  -7   6  -4    0.41    0.13
   7   6   4    0.09    0.10
   7   6   4    0.69    0.22
  -7   6  -4    0.29    0.16
   8  -6   4    0.74    0.24
  -8  -6  -4    0.17    0.12
  -8  -6  -4    0.08    0.15
  -8  -6  -4    0.64    0.19
   8  -6   4    0.41    0.17
  -8   6  -4    0.74    0.22
   8   6   4    0.51    0.14
  -8   6  -4    0.35    0.15
   8   6   4    0.67    0.22
  -8   6  -4    1.11    0.25
 -11  -7   4    0.40    0.22
  11  -7  -4    0.08    0.13
 -11   7   4    0.38    0.20
  11   7  -4    0.05    0.15
 -10  -7   4    1.14    0.27
  10  -7  -4    1.42    0.26
 -10   7   4    1.79    0.33
  10   7  -4    1.26    0.25
   9  -7  -4    3.23    0.28
   9  -7  -4    3.33    0.20
  -9  -7   4    3.65    0.36
   9   7  -4    3.39    0.34
  -9   7   4    3.21    0.33
   9   7  -4    3.46    0.30
   8  -7  -4    9.15    0.44
   8  -7  -4    8.46    0.33
  -8  -7   4    8.68    0.49
   8   7  -4    8.82    0.49
  -8   7   4    9.72    0.51
   8   7  -4    9.56    0.49
   7  -7  -4   16.76    0.50
  -7  -7   4   16.78    0.66
   7  -7  -4   18.07    0.61
  -7   7   4   16.67    0.65
   7   7  -4   16.21    0.64
   7   7  -4   18.05    0.66
   6  -7  -4   24.30    0.63
  -6  -7   4   25.12    0.78
   6  -7  -4   23.70    0.70
  -6  -7   4   23.56    0.53
   6   7  -4   23.85    0.75
   6   7  -4   23.58    0.78
   6   7  -4   24.18    0.53
  -6   7   4   25.38    0.79
   5  -7  -4   14.35    0.43
  -5  -7   4   13.83    0.39
  -5  -7   4   13.52    0.49
   5  -7  -4   13.72    0.45
   5   7  -4   13.38    0.36
   5   7  -4   14.02    0.49
  -5   7   4   13.71    0.51
   5   7  -4   13.39    0.53
   4  -7  -4    3.81    0.16
  -4  -7   4    3.73    0.19
   4  -7  -4    3.52    0.20
  -4  -7   4    3.61    0.21
   4  -7  -4    3.55    0.20
   4   7  -4    3.71    0.21
  -4   7   4    4.23    0.24
   4   7  -4    3.92    0.17
   4   7  -4    4.09    0.27
   3  -7  -4    1.73    0.15
  -3  -7   4    1.94    0.15
   3  -7  -4    1.74    0.12
   3  -7  -4    1.94    0.13
  -3  -7   4    1.62    0.13
  -3  -7   4    1.92    0.12
  -3   7   4    1.90    0.17
   3   7  -4    1.81    0.13
   3   7  -4    1.78    0.18
   2  -7  -4   31.82    0.81
  -2  -7   4   32.76    0.66
   2  -7  -4   32.10    0.77
   2  -7  -4   31.82    0.68
  -2  -7   4   30.65    0.80
  -2   7   4   32.29    0.79
   2   7  -4   32.06    0.68
  -2   7   4   31.76    0.71
   2   7  -4   30.51    0.85
  -1  -7   4   25.94    0.53
   1  -7  -4   26.48    0.53
  -1  -7   4   25.86    0.73
   1  -7  -4   25.87    0.72
   1  -7  -4   26.44    0.69
  -1   7   4   26.03    0.67
   1   7  -4   26.13    0.75
  -1   7   4   26.11    0.54
   1   7  -4   26.60    0.53
   0  -7   4    4.61    0.13
   0  -7  -4    4.55    0.25
   0  -7   4    4.44    0.28
   0  -7  -4    5.28    0.29
   0   7  -4    4.86    0.12
   0   7   4    4.62    0.23
   0   7  -4    4.89    0.28
  -1  -7  -4    4.67    0.28
  -1  -7  -4    4.24    0.26
   1  -7   4    4.46    0.15
   1  -7   4    4.04    0.28
  -1   7  -4    4.52    0.15
  -1   7  -4    4.55    0.28
  -1   7  -4    4.22    0.14
   1   7   4    4.07    0.23
  -2  -7  -4    1.36    0.09
  -2  -7  -4    1.28    0.19
  -2  -7  -4    1.39    0.09
   2  -7   4    1.18    0.20
  -2   7  -4    1.58    0.11
  -2   7  -4    1.51    0.11
  -2   7  -4    1.85    0.23
   2   7   4    1.41    0.18
  -3  -7  -4    0.15    0.12
   3  -7   4    0.24    0.13
  -3  -7  -4    0.23    0.05
  -3  -7  -4    0.23    0.06
  -3   7  -4    0.12    0.07
   3   7   4    0.24    0.12
  -3   7  -4    0.22    0.12
   4  -7   4    6.50    0.41
  -4  -7  -4    5.17    0.35
  -4  -7  -4    6.10    0.25
   4   7   4    5.78    0.35
  -4   7  -4    6.58    0.30
   4   7   4    6.22    0.24
  -4   7  -4    5.51    0.35
   5  -7   4    1.30    0.25
   5  -7   4    1.05    0.19
  -5  -7  -4    1.33    0.15
  -5  -7  -4    1.71    0.26
   5   7   4    1.43    0.25
  -5   7  -4    1.47    0.24
  -5   7  -4    1.45    0.20
   5   7   4    1.26    0.15
  -6  -7  -4    3.33    0.32
   6  -7   4    2.93    0.28
   6  -7   4    3.42    0.35
  -6  -7  -4    2.97    0.21
  -6  -7  -4    2.60    0.27
  -6   7  -4    3.20    0.27
   6   7   4    3.02    0.21
  -6   7  -4    3.06    0.31
  -6   7  -4    2.70    0.22
   6   7   4    3.47    0.32
  -7  -7  -4   -0.02    0.09
   7  -7   4    0.23    0.18
   7  -7   4   -0.08    0.11
  -7  -7  -4   -0.01    0.12
  -7  -7  -4    0.04    0.15
   7   7   4    0.26    0.11
  -7   7  -4    0.19    0.16
  -7   7  -4    0.13    0.12
   7   7   4    0.11    0.16
   8  -7   4    0.64    0.22
  -8  -7  -4    0.62    0.16
   8  -7   4    0.44    0.18
  -8  -7  -4    0.13    0.18
  -8  -7  -4   -0.05    0.14
  -8   7  -4    0.22    0.18
   8   7   4    0.31    0.14
  -8   7  -4    0.39    0.16
   8   7   4    0.65    0.20
  11  -8  -4    0.39    0.19
 -11  -8   4    0.14    0.19
  11   8  -4   -0.02    0.16
 -11   8   4    0.26    0.21
 -10  -8   4    0.30    0.19
  10  -8  -4    0.05    0.13
  10   8  -4    0.51    0.17
 -10   8   4    0.61    0.21
  -9  -8   4    0.32    0.14
   9  -8  -4    0.01    0.10
   9  -8  -4    0.15    0.08
   9   8  -4    0.22    0.15
   9   8  -4   -0.05    0.13
  -9   8   4    0.19    0.17
  -8  -8   4    1.94    0.30
   8  -8  -4    1.80    0.17
   8  -8  -4    2.17    0.27
   8   8  -4    2.06    0.30
  -8   8   4    2.66    0.33
   8   8  -4    2.57    0.31
   7  -8  -4    0.15    0.08
   7  -8  -4    0.15    0.11
  -7  -8   4    0.00    0.11
   7   8  -4    0.24    0.12
   7   8  -4    0.43    0.15
  -7   8   4    0.15    0.12
   6  -8  -4    5.19    0.29
  -6  -8   4    5.39    0.33
   6  -8  -4    5.12    0.25
  -6  -8   4    4.92    0.20
   6   8  -4    5.27    0.33
  -6   8   4    5.20    0.33
   6   8  -4    4.76    0.30
   6   8  -4    4.64    0.19
  -5  -8   4    1.11    0.12
   5  -8  -4    1.17    0.15
   5  -8  -4    1.19    0.15
  -5  -8   4    1.19    0.18
   5   8  -4    1.04    0.10
   5   8  -4    1.45    0.19
   5   8  -4    1.22    0.21
  -5   8   4    1.41    0.20
   4  -8  -4    7.18    0.28
   4  -8  -4    7.13    0.30
  -4  -8   4    7.18    0.31
  -4  -8   4    6.73    0.28
   4   8  -4    6.91    0.37
   4   8  -4    6.90    0.30
  -4   8   4    7.03    0.33
   3  -8  -4    1.85    0.16
   3  -8  -4    1.64    0.12
  -3  -8   4    1.64    0.15
   3   8  -4    1.69    0.13
   3   8  -4    1.77    0.22
  -3   8   4    1.89    0.17
  -2  -8   4   25.27    0.55
   2  -8  -4   23.98    0.63
   2  -8  -4   24.71    0.54
   2  -8  -4   24.71    0.69
  -2  -8   4   25.19    0.70
  -2   8   4   25.34    0.68
   2   8  -4   24.72    0.74
  -2   8   4   25.18    0.58
   2   8  -4   24.78    0.57
   1  -8  -4   11.62    0.40
  -1  -8   4   12.17    0.45
   1  -8  -4   11.88    0.44
   1  -8  -4   11.98    0.25
  -1  -8   4   11.57    0.29
  -1   8   4   11.74    0.40
   1   8  -4   12.14    0.29
   1   8  -4   12.61    0.48
  -1   8   4   11.75    0.26
   0  -8   4  135.51    2.54
   0  -8   4  139.75    2.83
   0  -8  -4  140.30    2.80
   0   8  -4  134.25    2.81
   0   8   4  136.00    2.71
   0   8  -4  136.66    2.52
   1  -8   4   33.67    0.96
  -1  -8  -4   34.70    0.93
   1  -8   4   32.83    0.71
   1   8   4   34.14    0.86
  -1   8  -4   32.95    0.92
  -1   8  -4   33.97    0.71
  -1   8  -4   33.88    0.69
   2  -8   4    8.30    0.28
  -2  -8  -4    8.20    0.40
   2  -8   4    8.51    0.44
  -2  -8  -4    8.25    0.21
  -2  -8  -4    8.15    0.21
  -2   8  -4    8.39    0.39
  -2   8  -4    8.37    0.27
  -2   8  -4    7.96    0.27
   2   8   4    7.64    0.35
  -3  -8  -4    0.03    0.04
  -3  -8  -4    0.05    0.11
  -3  -8  -4    0.02    0.04
   3  -8   4   -0.09    0.10
  -3   8  -4    0.20    0.10
   3   8   4   -0.03    0.08
  -3   8  -4    0.10    0.06
   4  -8   4    3.52    0.32
  -4  -8  -4    4.00    0.30
  -4  -8  -4    4.31    0.20
   4   8   4    4.53    0.19
  -4   8  -4    4.55    0.32
   4   8   4    4.48    0.32
  -4   8  -4    4.15    0.24
  -5  -8  -4    0.21    0.13
   5  -8   4    0.40    0.17
  -5  -8  -4    0.07    0.06
  -5   8  -4   -0.01    0.12
  -5   8  -4    0.00    0.09
   5   8   4   -0.06    0.06
   5   8   4    0.14    0.14
   6  -8   4    1.57    0.30
  -6  -8  -4    1.81    0.26
   6  -8   4    1.05    0.21
  -6  -8  -4    1.29    0.16
  -6   8  -4    1.64    0.22
   6   8   4    1.23    0.25
  -6   8  -4    1.11    0.24
   6   8   4    1.31    0.17
  -6   8  -4    0.94    0.16
  -7  -8  -4    0.65    0.13
  -7  -8  -4    0.98    0.21
   7  -8   4    1.33    0.28
   7  -8   4    0.79    0.21
  -7  -8  -4    0.70    0.22
  -7   8  -4    0.90    0.19
   7   8   4    0.76    0.14
   7   8   4    1.32    0.26
  -7   8  -4    1.02    0.24
  10  -9  -4   -0.01    0.11
 -10  -9   4    0.01    0.14
  10   9  -4   -0.21    0.13
  10   9  -4    0.07    0.14
 -10   9   4   -0.20    0.14
   9  -9  -4    0.19    0.09
  -9  -9   4   -0.03    0.12
   9  -9  -4    0.11    0.11
   9   9  -4    0.02    0.12
   9   9  -4    0.20    0.13
  -9   9   4    0.26    0.15
   8  -9  -4    0.64    0.16
  -8  -9   4    1.11    0.24
   8  -9  -4    1.37    0.18
   8   9  -4    1.15    0.23
   8   9  -4    1.17    0.23
  -8   9   4    0.87    0.20
  -7  -9   4    2.61    0.27
  -7  -9   4    2.89    0.13
   7  -9  -4    2.78    0.21
  -7  -9   4    2.75    0.12
   7  -9  -4    3.17    0.24
  -7   9   4    3.22    0.29
   7   9  -4    2.65    0.13
   7   9  -4    3.09    0.28
   7   9  -4    2.79    0.26
   6  -9  -4    0.77    0.13
  -6  -9   4    0.81    0.17
  -6  -9   4    0.77    0.11
   6  -9  -4    0.86    0.15
   6   9  -4    0.78    0.16
   6   9  -4    0.83    0.18
   6   9  -4    0.76    0.10
  -6   9   4    0.82    0.18
  -5  -9   4   12.87    0.41
   5  -9  -4   13.42    0.45
  -5  -9   4   13.32    0.50
   5  -9  -4   13.77    0.45
   5   9  -4   12.97    0.54
  -5   9   4   13.11    0.51
   5   9  -4   13.27    0.49
  -4  -9   4   23.64    0.65
   4  -9  -4   23.46    0.62
   4  -9  -4   24.40    0.67
   4   9  -4   24.56    0.77
  -4   9   4   24.07    0.72
   4   9  -4   24.21    0.66
   3  -9  -4   18.54    0.47
   3  -9  -4   17.69    0.56
  -3  -9   4   17.71    0.55
   3   9  -4   18.17    0.63
   3   9  -4   18.96    0.51
  -3   9   4   19.83    0.59
   2  -9  -4    8.24    0.23
  -2  -9   4    7.92    0.25
   2  -9  -4    8.81    0.36
  -2  -9   4    8.21    0.36
   2   9  -4    8.03    0.26
  -2   9   4    8.33    0.35
   2   9  -4    8.03    0.39
  -2   9   4    8.28    0.26
  -1  -9   4    2.23    0.11
  -1  -9   4    2.10    0.19
   1  -9  -4    2.17    0.19
   1   9  -4    2.30    0.11
  -1   9   4    2.04    0.17
   1   9  -4    2.11    0.21
   0  -9   4    0.95    0.08
   0  -9  -4    0.96    0.16
   0  -9   4    1.23    0.20
   0   9  -4    0.85    0.07
   0   9   4    1.20    0.16
   0   9  -4    1.13    0.20
   1  -9   4    2.96    0.14
   1  -9   4    3.18    0.27
  -1  -9  -4    2.75    0.23
  -1   9  -4    3.31    0.25
   1   9   4    3.01    0.21
  -1   9  -4    2.76    0.13
  -2  -9  -4    1.58    0.23
   2  -9   4    1.91    0.26
   2  -9   4    1.54    0.12
   2   9   4    1.61    0.20
  -2   9  -4    1.64    0.11
  -2   9  -4    1.80    0.12
  -2   9  -4    2.08    0.26
  -3  -9  -4    1.36    0.21
  -3  -9  -4    1.22    0.09
  -3  -9  -4    1.29    0.08
   3  -9   4    1.00    0.21
   3   9   4    0.83    0.17
  -3   9  -4    1.45    0.13
  -3   9  -4    1.29    0.21
  -4  -9  -4   10.55    0.32
   4  -9   4   10.69    0.56
  -4  -9  -4   11.17    0.51
  -4   9  -4   10.71    0.51
  -4   9  -4   11.30    0.41
   4   9   4   10.82    0.50
   5  -9   4    1.65    0.28
  -5  -9  -4    1.86    0.26
  -5  -9  -4    1.36    0.13
   5   9   4    1.77    0.27
  -5   9  -4    1.47    0.24
  -5   9  -4    1.69    0.21
   5   9   4    1.65    0.14
  -6  -9  -4    1.95    0.17
   6  -9   4    1.87    0.31
  -6  -9  -4    2.03    0.28
  -6   9  -4    2.15    0.22
   6   9   4    2.00    0.16
  -6   9  -4    1.80    0.30
   6   9   4    2.70    0.35
  -7  -9  -4    0.23    0.14
  -7  -9  -4    0.31    0.18
   7  -9   4    0.05    0.16
  -7   9  -4   -0.13    0.11
   7   9   4   -0.05    0.14
   7   9   4    0.17    0.11
  -7   9  -4    0.05    0.12
 -10 -10   4    1.37    0.30
  10 -10  -4    1.42    0.25
  10  10  -4    2.01    0.31
  10  10  -4    1.41    0.30
 -10  10   4    1.64    0.31
   9 -10  -4   -0.12    0.11
   9 -10  -4    0.14    0.10
  -9 -10   4    0.03    0.14
   9  10  -4   -0.04    0.13
  -9  10   4    0.25    0.15
   9  10  -4   -0.01    0.12
   8 -10  -4    0.08    0.10
   8 -10  -4    0.07    0.08
  -8 -10   4    0.08    0.14
   8  10  -4    0.11    0.11
   8  10  -4    0.07    0.12
  -8  10   4    0.16    0.10
   7 -10  -4    0.30    0.12
   7 -10  -4    0.53    0.13
  -7 -10   4    0.38    0.15
  -7 -10   4    0.48    0.08
   7  10  -4    0.36    0.15
   7  10  -4    0.50    0.15
   7  10  -4    0.33    0.08
  -7  10   4    0.23    0.14
   6 -10  -4    0.04    0.08
  -6 -10   4    0.09    0.12
  -6 -10   4    0.06    0.07
   6 -10  -4    0.18    0.08
  -6  10   4   -0.07    0.06
   6  10  -4    0.22    0.12
   6  10  -4    0.11    0.12
   5 -10  -4    0.06    0.08
   5 -10  -4    0.14    0.09
  -5 -10   4    0.10    0.07
  -5  10   4    0.05    0.09
   5  10  -4    0.13    0.10
   5  10  -4   -0.13    0.10
   4 -10  -4   17.88    0.56
  -4 -10   4   17.32    0.54
   4 -10  -4   17.96    0.50
  -4  10   4   18.08    0.60
   4  10  -4   16.79    0.63
   4  10  -4   17.55    0.55
   3 -10  -4    1.22    0.18
   3 -10  -4    1.04    0.10
  -3 -10   4    1.06    0.16
  -3  10   4    1.49    0.20
   3  10  -4    1.19    0.12
   3  10  -4    0.99    0.18
   2 -10  -4   46.41    1.14
   2 -10  -4   46.76    0.93
  -2 -10   4   46.88    1.15
  -2 -10   4   46.73    0.98
  -2  10   4   48.31    1.13
  -2  10   4   45.29    0.97
   2  10  -4   47.09    1.21
   2  10  -4   47.81    1.01
  -1 -10   4   26.92    0.62
   1 -10  -4   28.21    0.80
  -1 -10   4   28.69    0.82
  -1  10   4   27.69    0.76
   1  10  -4   27.45    0.62
   1  10  -4   27.61    0.83
   0 -10   4   27.87    0.63
   0 -10   4   27.94    0.84
   0 -10  -4   29.33    0.83
   0  10  -4   27.99    0.85
   0  10   4   27.94    0.76
   0  10  -4   28.21    0.61
   1 -10   4   19.10    0.70
   1 -10   4   19.91    0.50
  -1 -10  -4   20.32    0.67
   1  10   4   21.20    0.64
  -1  10  -4   19.93    0.47
  -1  10  -4   20.60    0.69
   2 -10   4   31.66    0.99
  -2 -10  -4   30.58    0.92
  -2  10  -4   31.86    0.94
  -2  10  -4   32.74    0.72
   2  10   4   31.10    0.89
   3 -10   4   10.50    0.54
  -3 -10  -4   12.51    0.53
  -3  10  -4   11.34    0.37
   3  10   4   12.23    0.51
  -3  10  -4   11.88    0.53
  -4 -10  -4    0.28    0.06
  -4 -10  -4    0.31    0.13
   4 -10   4    0.42    0.17
  -4  10  -4    0.28    0.14
  -4  10  -4    0.52    0.12
   4  10   4    0.16    0.12
  -5 -10  -4    0.61    0.16
  -5 -10  -4    0.41    0.09
   5 -10   4    0.65    0.20
  -5  10  -4    0.29    0.14
  -5  10  -4    0.46    0.12
   5  10   4    0.54    0.09
   5  10   4    0.41    0.15
  -6 -10  -4    0.08    0.12
   6 -10   4    0.17    0.15
  -6 -10  -4   -0.03    0.09
  -6  10  -4    0.04    0.11
  -6  10  -4    0.11    0.12
   6  10   4    0.07    0.08
   6  10   4    0.24    0.15
   7 -10   4    0.20    0.19
  -7 -10  -4    0.21    0.13
  -7 -10  -4    0.46    0.21
  -7  10  -4    0.33    0.13
   7  10   4    0.30    0.16
  -7  10  -4    0.30    0.17
 -10 -11   4    0.97    0.28
  10 -11  -4    0.58    0.19
  10  11  -4    0.31    0.17
 -10  11   4    0.41    0.19
  10  11  -4    0.33    0.16
  -9 -11   4    0.16    0.16
   9 -11  -4    0.16    0.10
   9 -11  -4    0.39    0.15
  -9  11   4    0.31    0.17
   9  11  -4    0.18    0.14
   9  11  -4    0.12    0.14
   8 -11  -4    0.30    0.13
   8 -11  -4    0.34    0.11
  -8 -11   4    0.04    0.12
   8  11  -4    0.05    0.14
  -8  11   4    0.06    0.12
   8  11  -4    0.11    0.12
  -7 -11   4   28.82    0.70
  -7 -11   4   30.02    0.98
   7 -11  -4   28.92    0.85
   7 -11  -4   29.89    0.83
   7  11  -4   30.81    0.96
  -7  11   4   27.46    0.93
   7  11  -4   29.98    0.95
   6 -11  -4    0.36    0.12
   6 -11  -4    0.36    0.12
  -6 -11   4    0.24    0.12
  -6 -11   4    0.33    0.09
   6  11  -4    0.39    0.13
  -6  11   4    0.34    0.13
   6  11  -4    0.42    0.17
   5 -11  -4   20.49    0.59
  -5 -11   4   19.15    0.58
   5 -11  -4   19.58    0.62
  -5  11   4   19.51    0.68
   5  11  -4   19.94    0.71
   5  11  -4   20.56    0.65
  -4 -11   4    5.28    0.29
   4 -11  -4    5.60    0.25
   4 -11  -4    5.57    0.31
  -4  11   4    5.77    0.33
   4  11  -4    5.04    0.35
   4  11  -4    5.69    0.29
   3 -11  -4   46.40    0.99
   3 -11  -4   48.22    1.16
  -3 -11   4   47.73    1.16
  -3  11   4   47.44    1.17
   3  11  -4   47.37    1.24
   3  11  -4   46.91    1.07
   2 -11  -4    0.48    0.13
   2 -11  -4    0.34    0.06
  -2 -11   4    0.13    0.10
   2  11  -4    0.32    0.08
  -2  11   4    0.32    0.07
   2  11  -4    0.41    0.15
  -2  11   4    0.36    0.06
  -2  11   4    0.27    0.12
  -1 -11   4    1.41    0.21
  -1 -11   4    1.20    0.10
   1 -11  -4    1.23    0.19
   1  11  -4    1.36    0.11
  -1  11   4    1.03    0.17
   1  11  -4    1.32    0.20
   0 -11  -4   30.22    0.86
   0 -11   4   28.22    0.88
   0 -11   4   29.22    0.67
   0  11   4   29.65    0.81
   0  11  -4   29.17    0.65
   0  11  -4   30.21    0.90
  -1 -11  -4    8.06    0.40
   1 -11   4    7.08    0.40
   1 -11   4    7.46    0.27
  -1  11  -4    7.78    0.41
  -1  11  -4    7.38    0.24
   1  11   4    6.88    0.35
   2 -11   4    8.54    0.47
  -2 -11  -4    9.74    0.45
  -2  11  -4    9.59    0.30
   2  11   4    8.82    0.42
  -2  11  -4    8.72    0.45
   3 -11   4    0.13    0.14
  -3 -11  -4    0.27    0.13
  -3  11  -4    0.10    0.12
  -3  11  -4    0.04    0.06
   3  11   4    0.08    0.11
  -4 -11  -4    2.12    0.10
   4 -11   4    2.32    0.34
  -4 -11  -4    1.87    0.26
   4  11   4    2.09    0.27
  -4  11  -4    1.88    0.17
  -4  11  -4    3.17    0.36
   5 -11   4    0.33    0.18
  -5 -11  -4   -0.04    0.10
  -5  11  -4    0.07    0.09
   5  11   4    0.29    0.12
  -5  11  -4    0.02    0.12
  -6 -11  -4    0.57    0.16
   6 -11   4    0.26    0.18
   6  11   4    0.78    0.24
  -6  11  -4    0.33    0.16
  -6  11  -4    0.60    0.14
  -7 -11  -4    0.42    0.20
  -7 -11  -4    0.46    0.16
   7 -11   4    0.69    0.24
   7  11   4    0.77    0.23
  -7  11  -4    0.92    0.22
  -7  11  -4    0.61    0.17
  10 -12  -4    1.78    0.28
 -10 -12   4    1.25    0.28
  10  12  -4    1.62    0.30
  10  12  -4    1.30    0.25
 -10  12   4    1.82    0.33
  -9 -12   4    3.54    0.35
   9 -12  -4    3.47    0.29
   9 -12  -4    4.08    0.29
   9  12  -4    3.23    0.41
   9  12  -4    3.28    0.31
  -9  12   4    3.31    0.35
  -8 -12   4    0.10    0.16
   8 -12  -4    0.06    0.09
   8 -12  -4   -0.06    0.07
   8  12  -4   -0.02    0.10
  -8  12   4    0.03    0.11
   8  12  -4    0.05    0.13
  -7 -12   4   14.11    0.64
  -7 -12   4   13.57    0.43
   7 -12  -4   14.15    0.53
   7 -12  -4   13.99    0.53
   7  12  -4   13.37    0.60
  -7  12   4   14.19    0.62
   7  12  -4   13.91    0.62
  -6 -12   4    8.15    0.44
  -6 -12   4    8.20    0.34
   6 -12  -4    8.12    0.39
   6 -12  -4    7.83    0.36
   6  12  -4    9.01    0.44
  -6  12   4    8.54    0.44
   6  12  -4    9.05    0.46
  -5 -12   4    0.51    0.12
   5 -12  -4    0.41    0.13
   5 -12  -4    0.24    0.09
  -5  12   4    0.25    0.12
   5  12  -4    0.28    0.13
   5  12  -4    0.28    0.11
   4 -12  -4   39.58    0.92
  -4 -12   4   40.32    1.02
   4 -12  -4   40.41    1.04
  -4  12   4   39.09    1.06
   4  12  -4   41.64    1.14
   4  12  -4   39.22    1.00
   3 -12  -4  243.18    4.53
  -3 -12   4  242.08    4.74
   3 -12  -4  247.39    4.75
  -3  12   4  248.19    4.76
  -3  12   4  243.15    4.53
   3  12  -4  242.37    4.83
   3  12  -4  243.87    4.64
   2 -12  -4    0.92    0.09
   2 -12  -4    0.81    0.17
  -2 -12   4    1.18    0.19
  -2  12   4    0.82    0.16
  -2  12   4    0.78    0.08
  -2  12   4    1.10    0.09
   2  12  -4    0.79    0.12
   2  12  -4    0.75    0.18
  -1 -12   4   86.21    1.96
   1 -12  -4   88.71    1.94
  -1  12   4   86.99    1.89
   1  12  -4   85.65    1.72
   1  12  -4   86.19    1.99
   0 -12   4    0.09    0.06
   0 -12  -4    0.04    0.11
   0 -12   4    0.23    0.12
   0  12  -4    0.06    0.05
   0  12  -4    0.02    0.11
   0  12   4    0.02    0.09
   1 -12   4   11.84    0.54
  -1 -12  -4   10.93    0.49
  -1  12  -4   11.60    0.34
   1  12   4   12.14    0.48
  -1  12  -4   12.14    0.54
   2 -12   4    0.19    0.13
  -2 -12  -4    0.41    0.14
   2  12   4    0.35    0.14
  -2  12  -4    0.53    0.09
  -2  12  -4    0.40    0.16
  -3 -12  -4    3.02    0.26
   3 -12   4    3.32    0.33
  -3  12  -4    3.27    0.31
  -3  12  -4    3.19    0.19
   3  12   4    3.06    0.27
   4 -12   4    1.44    0.29
  -4 -12  -4    1.64    0.26
   4  12   4    1.26    0.22
  -4  12  -4    1.34    0.17
  -4  12  -4    1.22    0.24
   5 -12   4    1.10    0.25
  -5 -12  -4    0.70    0.18
   5  12   4    0.94    0.21
  -5  12  -4    0.90    0.22
  -5  12  -4    0.63    0.14
  -6 -12  -4    0.26    0.14
   6 -12   4    0.35    0.19
   6  12   4    0.19    0.17
  -6  12  -4    0.26    0.13
  -6  12  -4    0.18    0.14
  -7 -12  -4    0.62    0.18
   7 -12   4    0.73    0.25
  -7  12  -4    0.87    0.24
  -7  12  -4    0.67    0.17
   7  12   4    0.83    0.24
  10 -13  -4   -0.08    0.12
 -10 -13   4   -0.15    0.15
 -10  13   4    0.15    0.14
  10  13  -4    0.20    0.15
  10  13  -4    0.06    0.13
   9 -13  -4    1.74    0.25
  -9 -13   4    1.21    0.26
   9 -13  -4    1.81    0.27
   9  13  -4    1.30    0.26
   9  13  -4    1.83    0.29
  -9  13   4    1.51    0.27
  -8 -13   4    0.34    0.18
   8 -13  -4    0.31    0.14
   8 -13  -4    0.40    0.14
   8  13  -4    1.01    0.22
  -8  13   4    0.36    0.17
   8  13  -4    0.46    0.16
  -7 -13   4   28.69    0.75
   7 -13  -4   28.91    0.85
   7 -13  -4   26.56    0.85
  -7 -13   4   28.59    0.98
  -7  13   4   30.54    0.98
   7  13  -4   29.13    0.97
   7  13  -4   30.55    0.97
   6 -13  -4    2.02    0.22
   6 -13  -4    2.17    0.20
  -6 -13   4    1.95    0.18
   6  13  -4    2.30    0.29
  -6  13   4    1.95    0.27
   6  13  -4    2.61    0.26
   5 -13  -4   21.09    0.68
  -5 -13   4   21.30    0.65
   5 -13  -4   20.80    0.61
  -5  13   4   20.92    0.72
   5  13  -4   21.23    0.76
   5  13  -4   20.26    0.69
   4 -13  -4    4.33    0.28
   4 -13  -4    4.19    0.22
  -4 -13   4    4.00    0.26
   4  13  -4    4.23    0.26
  -4  13   4    4.01    0.29
  -4  13   4    4.38    0.22
   4  13  -4    4.20    0.32
   3 -13  -4    8.07    0.39
  -3 -13   4    8.73    0.40
   3 -13  -4    7.79    0.27
  -3  13   4    7.98    0.28
   3  13  -4    7.73    0.33
  -3  13   4    8.27    0.40
   3  13  -4    8.42    0.44
   2 -13  -4   32.50    0.90
  -2 -13   4   29.53    0.89
  -2  13   4   31.40    0.87
   2  13  -4   31.63    0.77
  -2  13   4   30.97    0.69
   2  13  -4   29.87    0.94
  -2  13   4   30.64    0.66
  -1 -13   4   83.49    1.93
   1 -13  -4   84.24    1.88
   1  13  -4   84.14    1.95
  -1  13   4   82.24    1.85
   1  13  -4   82.33    1.68
   0 -13   4    0.58    0.16
   0 -13  -4    0.53    0.15
   0  13  -4    0.69    0.10
   0  13  -4    0.56    0.17
   0  13   4    0.42    0.14
   1 -13   4    0.36    0.15
  -1 -13  -4    0.44    0.14
   1  13   4    0.40    0.14
  -1  13  -4    0.74    0.10
  -1  13  -4    0.33    0.15
  -2 -13  -4    5.22    0.34
   2 -13   4    5.90    0.41
  -2  13  -4    4.99    0.36
   2  13   4    5.48    0.34
  -2  13  -4    5.58    0.24
  -3 -13  -4    1.81    0.26
   3 -13   4    1.65    0.29
   3  13   4    2.02    0.27
  -3  13  -4    1.74    0.28
  -3  13  -4    1.21    0.15
  -4 -13  -4    1.59    0.25
   4 -13   4    1.71    0.30
  -4  13  -4    1.64    0.27
  -4  13  -4    1.77    0.17
   4  13   4    1.92    0.29
  -5 -13  -4    0.07    0.12
   5 -13   4    0.15    0.16
   5  13   4    0.02    0.12
  -5  13  -4    0.13    0.07
  -5  13  -4    0.01    0.13
   6 -13   4    0.41    0.20
  -6 -13  -4    0.14    0.13
  -6  13  -4    0.16    0.11
   6  13   4    0.00    0.16
  -6  13  -4    0.86    0.23
  -9 -14   4    0.92    0.25
   9 -14  -4    0.85    0.21
   9 -14  -4    1.28    0.21
  -9  14   4    0.75    0.19
   9  14  -4    1.12    0.23
   9  14  -4    1.24    0.26
  -9  14   4    1.29    0.29
   8 -14  -4    0.62    0.16
   8 -14  -4    0.58    0.16
  -8 -14   4    0.20    0.16
   8  14  -4    0.24    0.15
   8  14  -4    0.38    0.18
  -8  14   4    0.63    0.16
  -8  14   4    0.49    0.19
  -7 -14   4    0.39    0.18
  -7 -14   4    0.53    0.11
   7 -14  -4    0.74    0.18
   7 -14  -4    0.48    0.14
   7  14  -4    0.50    0.18
   7  14  -4    0.43    0.17
  -7  14   4    0.22    0.15
   6 -14  -4    0.91    0.19
  -6 -14   4    1.25    0.18
   6 -14  -4    1.06    0.18
  -6  14   4    1.21    0.24
   6  14  -4    1.61    0.24
   6  14  -4    1.34    0.23
  -6  14   4    1.27    0.18
   5 -14  -4    0.47    0.12
   5 -14  -4    0.55    0.14
  -5 -14   4    0.44    0.13
   5  14  -4    0.43    0.14
  -5  14   4    0.44    0.11
  -5  14   4    0.36    0.14
   5  14  -4    0.65    0.18
   4 -14  -4    1.95    0.16
   4 -14  -4    2.50    0.24
  -4 -14   4    1.93    0.20
  -4  14   4    2.17    0.17
   4  14  -4    2.03    0.20
   4  14  -4    2.52    0.31
  -4  14   4    1.96    0.25
   3 -14  -4    0.77    0.18
   3 -14  -4    1.05    0.12
  -3 -14   4    1.30    0.20
  -3  14   4    0.96    0.11
   3  14  -4    0.95    0.19
  -3  14   4    1.06    0.19
   3  14  -4    0.91    0.15
   2 -14  -4    2.48    0.23
  -2 -14   4    2.47    0.25
  -2  14   4    2.02    0.25
   2  14  -4    2.97    0.33
  -2  14   4    2.15    0.12
   2  14  -4    2.22    0.17
  -2  14   4    2.47    0.13
   1 -14  -4    4.57    0.31
  -1 -14   4    5.63    0.36
  -1  14   4    5.07    0.32
   1  14  -4    4.98    0.36
   1  14  -4    5.08    0.24
   0 -14   4   39.68    1.14
   0 -14  -4   38.30    1.07
   0  14   4   37.88    1.04
   0  14  -4   37.72    1.11
   0  14  -4   37.37    0.87
  -1 -14  -4   14.48    0.59
   1 -14   4   13.60    0.62
  -1  14  -4   13.34    0.60
  -1  14  -4   13.04    0.40
   1  14   4   14.28    0.56
  -2 -14  -4    1.42    0.24
   2 -14   4    1.54    0.28
  -2  14  -4    1.05    0.23
   2  14   4    0.93    0.20
  -2  14  -4    1.02    0.13
  -3 -14  -4   24.11    0.82
   3 -14   4   24.21    0.92
  -3  14  -4   22.47    0.85
   3  14   4   23.57    0.82
  -3  14  -4   22.59    0.63
  -4 -14  -4    0.07    0.12
   4 -14   4    0.24    0.14
  -4  14  -4    0.34    0.17
   4  14   4    0.32    0.14
  -5 -14  -4   -0.03    0.13
   5 -14   4    0.33    0.16
  -5  14  -4    0.17    0.10
  -5  14  -4    0.23    0.17
   5  14   4    0.06    0.12
  -6 -14  -4    0.48    0.17
   6 -14   4    0.93    0.25
  -6  14  -4    0.77    0.18
   6  14   4    0.66    0.19
  -6  14  -4    0.61    0.22
   9 -15  -4    0.16    0.14
   9 -15  -4   -0.06    0.13
  -9 -15   4    0.10    0.17
  -9  15   4    0.15    0.14
  -9  15   4   -0.15    0.11
   9  15  -4    0.33    0.15
   9  15  -4    0.03    0.15
  -8 -15   4    0.11    0.15
   8 -15  -4    0.16    0.13
   8 -15  -4    0.22    0.13
  -8  15   4    0.39    0.14
   8  15  -4    0.30    0.16
  -8  15   4    0.10    0.13
   8  15  -4    0.41    0.15
  -7 -15   4    1.52    0.29
  -7 -15   4    1.82    0.18
   7 -15  -4    2.25    0.30
   7 -15  -4    2.07    0.25
   7  15  -4    1.92    0.29
  -7  15   4    2.25    0.27
   7  15  -4    1.58    0.27
  -7  15   4    1.75    0.28
  -6 -15   4    0.34    0.11
   6 -15  -4    0.17    0.13
   6 -15  -4    0.14    0.09
  -6  15   4    0.19    0.13
   6  15  -4    0.12    0.13
   6  15  -4    0.29    0.13
  -6  15   4    0.09    0.10
   5 -15  -4    2.69    0.25
  -5 -15   4    2.99    0.24
   5 -15  -4    3.02    0.21
  -5  15   4    2.68    0.26
   5  15  -4    2.69    0.25
  -5  15   4    3.55    0.23
   5  15  -4    2.76    0.28
  -4 -15   4   30.41    0.89
   4 -15  -4   30.10    0.75
   4 -15  -4   29.64    0.90
  -4  15   4   29.17    0.91
   4  15  -4   30.05    0.97
  -4  15   4   31.22    0.76
   4  15  -4   30.77    0.87
   3 -15  -4   13.06    0.38
  -3 -15   4   12.74    0.54
   3 -15  -4   13.77    0.56
  -3  15   4   13.48    0.40
   3  15  -4   13.53    0.59
   3  15  -4   12.46    0.47
  -3  15   4   13.11    0.54
   2 -15  -4    5.28    0.35
  -2 -15   4    4.95    0.34
  -2  15   4    5.26    0.20
   2  15  -4    5.70    0.38
  -2  15   4    6.82    0.36
   2  15  -4    5.03    0.27
  -2  15   4    5.08    0.20
  -1 -15   4    4.87    0.35
   1 -15  -4    4.30    0.31
   1  15  -4    4.61    0.35
  -1  15   4    4.61    0.31
   1  15  -4    4.15    0.22
   0 -15   4    2.39    0.31
   0 -15  -4    2.66    0.27
   0  15   4    2.83    0.25
   0  15  -4    2.53    0.17
   0  15  -4    2.27    0.30
  -1 -15  -4   11.71    0.53
   1 -15   4   11.54    0.58
  -1  15  -4   10.56    0.54
  -1  15  -4   11.25    0.37
   1  15   4   11.18    0.51
  -2 -15  -4    2.61    0.31
   2 -15   4    2.16    0.31
  -2  15  -4    2.57    0.34
  -2  15  -4    2.33    0.16
   2  15   4    2.62    0.31
  -3 -15  -4    4.04    0.33
   3 -15   4    3.80    0.37
  -3  15  -4    3.73    0.36
  -3  15  -4    3.49    0.21
   3  15   4    3.74    0.33
   4 -15   4    5.78    0.47
  -4 -15  -4    6.07    0.40
   4  15   4    6.13    0.43
  -4  15  -4    5.76    0.44
  -4  15  -4    5.87    0.29
   5 -15   4    0.72    0.25
  -5 -15  -4    0.60    0.19
  -5  15  -4    0.45    0.13
   5  15   4    0.87    0.22
  -5  15  -4    0.69    0.22
  -6 -15  -4    0.92    0.20
   6 -15   4    1.19    0.31
   6  15   4    0.84    0.25
  -6  15  -4    0.93    0.28
   9  16  -4    1.18    0.26
   8 -16  -4    1.36    0.22
  -8 -16   4    1.08    0.26
   8 -16  -4    1.35    0.24
   8  16  -4    1.31    0.23
   8  16  -4    1.52    0.28
  -8  16   4    0.90    0.23
  -8  16   4    1.04    0.21
  -7 -16   4    0.26    0.17
   7 -16  -4    0.49    0.15
  -7 -16   4    0.45    0.12
   7 -16  -4    0.53    0.16
   7  16  -4    0.66    0.20
  -7  16   4    0.59    0.16
   7  16  -4    0.57    0.17
  -7  16   4    0.87    0.23
  -6 -16   4    0.33    0.10
   6 -16  -4    0.14    0.09
   6 -16  -4   -0.11    0.11
  -6  16   4    0.22    0.16
  -6  16   4    0.19    0.11
   6  16  -4    0.15    0.15
   6  16  -4    0.26    0.13
   5 -16  -4    6.89    0.40
   5 -16  -4    7.11    0.32
  -5 -16   4    6.69    0.37
  -5  16   4    7.05    0.33
   5  16  -4    7.27    0.44
  -5  16   4    6.34    0.41
   5  16  -4    6.67    0.39
   4 -16  -4   12.86    0.55
  -4 -16   4   13.09    0.55
   4 -16  -4   12.97    0.43
  -4  16   4   13.21    0.44
  -4  16   4   12.50    0.56
   4  16  -4   13.33    0.60
   4  16  -4   12.71    0.51
  -3 -16   4   12.83    0.55
   3 -16  -4   12.47    0.55
  -3  16   4   12.99    0.55
  -3  16   4   12.61    0.40
   3  16  -4   12.54    0.48
   3  16  -4   12.78    0.58
  -2 -16   4    2.55    0.27
   2 -16  -4    2.30    0.25
   2  16  -4    2.37    0.19
   2  16  -4    3.00    0.30
  -2  16   4    2.23    0.13
  -2  16   4    2.47    0.30
  -2  16   4    2.46    0.14
  -1 -16   4    8.22    0.47
   1 -16  -4    8.61    0.45
   1  16  -4    9.24    0.50
  -1  16   4    8.35    0.42
   1  16  -4    8.84    0.35
   0 -16  -4    0.90    0.21
   0 -16   4    0.90    0.23
   0  16  -4    0.87    0.13
   0  16   4    0.88    0.20
   0  16  -4    1.07    0.24
  -1 -16  -4   26.49    0.89
   1 -16   4   28.34    0.99
  -1  16  -4   26.82    0.69
  -1  16  -4   25.68    0.92
   1  16   4   27.33    0.88
  -2 -16  -4   13.57    0.60
   2 -16   4   12.65    0.64
   2  16   4   13.02    0.59
  -2  16  -4   12.62    0.42
  -2  16  -4   11.90    0.62
   3 -16   4    0.96    0.27
  -3 -16  -4    0.52    0.18
  -3  16  -4    0.62    0.21
   3  16   4    0.76    0.20
  -3  16  -4    0.78    0.13
  -4 -16  -4    8.04    0.47
   4 -16   4    7.44    0.53
  -4  16  -4    7.49    0.34
   4  16   4    7.52    0.48
  -4  16  -4    7.96    0.53
  -5 -16  -4    1.57    0.27
   5 -16   4    0.78    0.23
  -5  16  -4    0.93    0.28
   5  16   4    1.00    0.26
   8 -17  -4    0.33    0.16
  -8 -17   4    0.17    0.18
   8 -17  -4    0.13    0.13
   8  17  -4    0.01    0.14
  -8  17   4    0.15    0.16
   8  17  -4    0.41    0.19
  -8  17   4   -0.16    0.10
  -7 -17   4    1.41    0.20
   7 -17  -4    1.36    0.20
  -7 -17   4    1.57    0.30
   7 -17  -4    1.43    0.25
  -7  17   4    1.24    0.21
   7  17  -4    0.64    0.20
  -7  17   4    1.34    0.26
   7  17  -4    1.37    0.24
   6 -17  -4    1.55    0.25
   6 -17  -4    1.31    0.19
  -6 -17   4    1.71    0.23
  -6  17   4    0.90    0.21
  -6  17   4    1.33    0.20
   6  17  -4    1.23    0.23
   6  17  -4    1.92    0.29
   5 -17  -4    2.19    0.19
  -5 -17   4    2.16    0.23
   5 -17  -4    2.60    0.28
  -5  17   4    2.38    0.20
   5  17  -4    2.15    0.28
  -5  17   4    2.24    0.30
   5  17  -4    2.09    0.30
   4 -17  -4    1.50    0.25
  -4 -17   4    1.21    0.22
   4 -17  -4    1.56    0.15
  -4  17   4    1.28    0.17
   4  17  -4    1.55    0.22
  -4  17   4    1.68    0.27
   4  17  -4    1.10    0.24
   3 -17  -4    0.50    0.17
  -3 -17   4    0.14    0.14
  -3  17   4    0.40    0.16
   3  17  -4    0.46    0.17
  -3  17   4    0.60    0.10
   3  17  -4    0.67    0.15
  -2 -17   4    0.01    0.11
   2 -17  -4    0.18    0.14
  -2  17   4    0.16    0.10
  -2  17   4    0.03    0.05
   2  17  -4    0.30    0.16
   2  17  -4    0.01    0.08
  -1 -17   4    0.66    0.19
   1 -17  -4    0.60    0.17
   1  17  -4    1.19    0.16
  -1  17   4    1.27    0.22
   1  17  -4    0.87    0.20
   0 -17  -4    3.55    0.30
   0 -17   4    3.09    0.31
   0  17  -4    3.56    0.21
   0  17   4    3.56    0.31
   0  17  -4    3.37    0.39
  -1 -17  -4   13.25    0.59
   1 -17   4   13.50    0.66
  -1  17  -4   13.42    0.45
  -1  17  -4   14.06    0.65
   1  17   4   14.02    0.60
   2 -17   4    0.18    0.15
  -2 -17  -4    0.19    0.16
  -2  17  -4    0.07    0.14
   2  17   4    0.44    0.17
  -2  17  -4    0.22    0.08
   3 -17   4    2.89    0.41
  -3 -17  -4    2.46    0.32
  -3  17  -4    2.34    0.34
  -3  17  -4    2.60    0.20
   3  17   4    3.29    0.33
   4 -17   4    3.02    0.43
  -4 -17  -4    3.03    0.32
  -4  17  -4    3.08    0.23
   4  17   4    3.13    0.38
   5 -17   4    0.37    0.21
  -5 -17  -4    0.24    0.15
   5  17   4    0.06    0.16
  -5  17  -4    0.33    0.18
   8 -18  -4    4.67    0.39
   8 -18  -4    3.91    0.32
  -8 -18   4    4.58    0.43
   8  18  -4    4.46    0.41
  -8  18   4    4.01    0.37
  -8  18   4    4.18    0.33
   8  18  -4    4.25    0.36
  -7 -18   4    0.12    0.10
   7 -18  -4    0.04    0.10
   7 -18  -4   -0.02    0.11
  -7  18   4   -0.17    0.11
   7  18  -4    0.14    0.14
  -7  18   4    0.13    0.12
   7  18  -4    0.30    0.15
   6 -18  -4    1.12    0.22
  -6 -18   4    0.95    0.19
   6 -18  -4    1.18    0.18
  -6  18   4    1.17    0.19
   6  18  -4    1.04    0.22
   6  18  -4    0.86    0.21
  -6  18   4    0.88    0.22
   5 -18  -4    0.19    0.09
  -5 -18   4    0.11    0.10
   5 -18  -4    0.18    0.14
   5  18  -4    0.19    0.13
  -5  18   4    0.08    0.09
   5  18  -4   -0.04    0.11
  -5  18   4    0.27    0.15
   4 -18  -4   15.58    0.65
  -4 -18   4   16.23    0.65
   4  18  -4   14.74    0.59
  -4  18   4   16.11    0.52
   4  18  -4   14.91    0.67
  -4  18   4   15.73    0.65
   3 -18  -4    1.93    0.27
  -3 -18   4    1.82    0.28
  -3  18   4    2.08    0.29
   3  18  -4    2.62    0.34
  -3  18   4    1.89    0.16
   3  18  -4    1.97    0.24
  -2 -18   4    4.04    0.34
   2 -18  -4    3.81    0.33
  -2  18   4    3.96    0.31
  -2  18   4    3.96    0.17
   2  18  -4    3.79    0.35
   2  18  -4    4.37    0.26
   1 -18  -4    0.13    0.14
  -1 -18   4    0.26    0.16
  -1  18   4    0.15    0.13
   1  18  -4    0.16    0.09
   1  18  -4    0.38    0.17
   0 -18   4    1.66    0.28
   0 -18  -4    1.84    0.29
   0  18  -4    1.67    0.28
   0  18  -4    1.54    0.18
   0  18   4    1.47    0.25
   1 -18   4   20.93    0.87
  -1 -18  -4   20.66    0.78
   1  18   4   19.69    0.76
  -1  18  -4   19.32    0.80
  -1  18  -4   19.49    0.59
  -2 -18  -4    6.01    0.41
   2 -18   4    6.67    0.50
  -2  18  -4    6.38    0.47
   2  18   4    6.06    0.43
  -2  18  -4    5.66    0.28
   3 -18   4    3.32    0.43
  -3 -18  -4    3.05    0.32
  -3  18  -4    3.79    0.24
  -3  18  -4    3.83    0.45
   3  18   4    3.23    0.33
  -4 -18  -4   -0.19    0.13
   4 -18   4    0.34    0.20
  -4  18  -4    0.13    0.19
   4  18   4    0.10    0.12
   7 -19  -4    5.08    0.41
   7 -19  -4    4.46    0.32
  -7  19   4    4.41    0.40
   7  19  -4    4.56    0.37
   7  19  -4    5.24    0.43
  -7  19   4    5.72    0.37
   6 -19  -4    0.14    0.09
   6 -19  -4    0.28    0.17
  -6 -19   4    0.19    0.10
   6  19  -4    0.24    0.14
  -6  19   4    0.44    0.16
   6  19  -4   -0.01    0.13
  -6  19   4    0.14    0.13
   5 -19  -4    2.43    0.32
  -5 -19   4    2.67    0.26
   5  19  -4    2.84    0.35
   5  19  -4    2.54    0.26
  -5  19   4    2.28    0.31
  -5  19   4    2.99    0.24
   4 -19  -4    2.09    0.30
  -4 -19   4    1.55    0.24
  -4  19   4    1.47    0.26
   4  19  -4    1.82    0.25
  -4  19   4    1.81    0.18
   4  19  -4    1.99    0.29
   3 -19  -4    9.79    0.53
  -3 -19   4    9.55    0.52
   3  19  -4    9.86    0.54
  -3  19   4   10.27    0.52
  -3  19   4   10.06    0.37
   3  19  -4    9.29    0.44
  -2 -19   4    2.27    0.31
   2 -19  -4    2.46    0.32
  -2  19   4    2.39    0.31
   2  19  -4    2.56    0.35
   2  19  -4    2.26    0.21
   1 -19  -4    0.65    0.18
  -1 -19   4    0.27    0.15
  -1  19   4    0.28    0.15
   1  19  -4    0.20    0.17
   1  19  -4    0.78    0.15
   0 -19  -4    1.10    0.24
   0 -19   4    1.32    0.27
   0  19  -4    1.39    0.17
   0  19   4    1.30    0.24
   0  19  -4    0.81    0.22
  -1 -19  -4    0.18    0.15
   1 -19   4    0.62    0.20
  -1  19  -4    0.52    0.11
  -1  19  -4    0.41    0.18
   1  19   4    0.15    0.13
  -2 -19  -4   -0.14    0.14
   2 -19   4    0.30    0.17
  -2  19  -4   -0.08    0.07
  -2  19  -4    0.09    0.16
   2  19   4    0.34    0.15
  -3 -19  -4    4.26    0.38
   3 -19   4    4.97    0.47
   3  19   4    4.10    0.38
  -3  19  -4    4.45    0.42
   4 -19   4    1.39    0.28
  -4 -19  -4    1.55    0.27
   4  19   4    1.62    0.30
  -4  19  -4    1.48    0.29
   6 -20  -4    1.15    0.25
  -6 -20   4    1.34    0.24
   6  20  -4    0.95    0.21
  -6  20   4    1.34    0.22
   6  20  -4    1.35    0.26
  -6  20   4    1.17    0.25
   5 -20  -4    0.26    0.18
  -5 -20   4    0.08    0.13
  -5  20   4    0.27    0.12
   5  20  -4    0.41    0.17
   5  20  -4    0.49    0.17
  -5  20   4   -0.17    0.12
   4 -20  -4    0.33    0.16
  -4 -20   4    0.39    0.17
  -4  20   4    0.41    0.16
   4  20  -4    0.24    0.12
  -4  20   4    0.46    0.13
   4  20  -4    0.72    0.20
   3 -20  -4    0.60    0.20
  -3 -20   4    0.52    0.18
   3  20  -4    0.75    0.19
  -3  20   4    0.61    0.19
   3  20  -4    0.86    0.18
   2 -20  -4    2.38    0.33
  -2 -20   4    2.68    0.36
   2  20  -4    2.60    0.35
   2  20  -4    2.16    0.22
  -2  20   4    2.25    0.31
   1 -20  -4    4.64    0.38
  -1 -20   4    4.69    0.42
   1  20  -4    5.46    0.41
   1  20  -4    5.02    0.30
  -1  20   4    4.24    0.35
   0 -20  -4    5.25    0.39
   0 -20   4    6.38    0.48
   0  20  -4    6.01    0.31
   0  20  -4    5.59    0.44
   0  20   4    5.83    0.41
   1 -20   4    7.29    0.53
  -1 -20  -4    7.18    0.46
  -1  20  -4    7.30    0.34
   1  20   4    7.12    0.46
  -1  20  -4    7.52    0.52
  -2 -20  -4   -0.07    0.13
   2 -20   4    0.08    0.15
   2  20   4    0.17    0.14
  -2  20  -4    0.32    0.11
  -2  20  -4    0.31    0.19
   3 -20   4    0.44    0.19
  -3 -20  -4    0.29    0.20
   3  20   4    0.50    0.17
  -3  20  -4    0.40    0.19
  -6 -21   4    1.85    0.26
   6 -21  -4    2.39    0.36
  -6  21   4    2.10    0.26
  -6  21   4    1.76    0.31
   6  21  -4    1.84    0.29
   6  21  -4    2.39    0.33
  -5 -21   4    4.57    0.36
   5 -21  -4    4.66    0.41
   5  21  -4    4.69    0.36
  -5  21   4    3.48    0.36
   5  21  -4    3.93    0.36
  -5  21   4    4.19    0.32
   4 -21  -4   -0.02    0.12
  -4 -21   4    0.07    0.15
  -4  21   4    0.07    0.13
   4  21  -4   -0.15    0.09
   4  21  -4    0.13    0.15
  -3 -21   4    1.99    0.30
   3 -21  -4    2.66    0.35
   3  21  -4    2.31    0.32
   3  21  -4    2.42    0.23
  -3  21   4    2.46    0.33
  -2 -21   4    0.97    0.25
   2 -21  -4    0.66    0.22
  -2  21   4    0.48    0.17
   2  21  -4    0.68    0.15
   2  21  -4    0.71    0.20
  -1 -21   4    5.85    0.48
   1 -21  -4    5.83    0.43
   1  21  -4    6.29    0.46
   1  21  -4    6.42    0.34
  -1  21   4    6.14    0.43
   0 -21  -4   -0.08    0.15
   0 -21   4   -0.11    0.14
   0  21   4    0.04    0.11
   0  21  -4    0.08    0.09
   0  21  -4    0.03    0.14
   1 -21   4    0.77    0.21
  -1 -21  -4    1.25    0.26
  -1  21  -4    0.91    0.26
   1  21   4    0.77    0.21
  -1  21  -4    0.67    0.14
  -2 -21  -4    1.06    0.24
   2 -21   4    1.27    0.29
   2  21   4    1.34    0.26
  -2  21  -4    1.14    0.29
   5 -22  -4    0.07    0.14
  -5 -22   4    0.24    0.15
   5  22  -4    0.30    0.17
   5  22  -4    0.18    0.16
  -5  22   4    0.00    0.15
  -4 -22   4    0.03    0.14
   4 -22  -4    0.24    0.15
   4  22  -4   -0.01    0.12
  -4  22   4    0.39    0.17
   4  22  -4    0.21    0.15
   3 -22  -4    3.48    0.36
  -3 -22   4    3.09    0.39
   3  22  -4    3.48    0.35
  -3  22   4    3.05    0.37
   3  22  -4    3.39    0.28
  -2 -22   4    0.01    0.13
   2 -22  -4   -0.05    0.12
   2  22  -4    0.35    0.16
  -2  22   4    0.19    0.16
   2  22  -4    0.25    0.10
   1 -22  -4    1.08    0.25
  -1 -22   4    1.40    0.30
   1  22  -4    0.68    0.21
   1  22  -4    1.01    0.17
  -1  22   4    0.98    0.24
   0 -22   4    0.10    0.14
   0 -22  -4   -0.01    0.14
   0  22   4    0.12    0.14
   0  22  -4    0.22    0.19
   0  22  -4    0.25    0.11
   1 -22   4    1.33    0.30
  -1 -22  -4    0.42    0.17
  -1  22  -4    1.10    0.29
   1  22   4    0.83    0.23
   3 -23  -4    3.71    0.37
  -3 -23   4    2.61    0.36
   3  23  -4    2.85    0.27
   3  23  -4    2.41    0.35
  -3  23   4    3.19    0.33
   2 -23  -4    0.18    0.14
  -2 -23   4    0.02    0.16
  -2  23   4    0.03    0.13
   2  23  -4    0.38    0.20
   2  23  -4    0.06    0.11
  -1 -23   4    0.69    0.21
   1 -23  -4    0.73    0.22
   1  23  -4    0.70    0.17
  -1  23   4    0.94    0.24
   1  23  -4    0.74    0.22
   0 -23  -4    0.49    0.18
   0 -23   4    0.87    0.25
   0  23  -4    0.68    0.23
   0  23   4    0.29    0.17
 -11   0   5    9.24    0.58
  11   0  -5    8.02    0.50
 -10   0   5   -0.09    0.10
  10   0  -5    0.06    0.13
  -9   0   5    6.89    0.45
   9   0  -5    6.59    0.42
   8   0  -5   -0.11    0.11
  -8   0   5    0.09    0.11
   7   0  -5   55.18    1.39
  -7   0   5   54.50    1.39
   6   0  -5    0.07    0.03
   6   0  -5    0.03    0.08
  -6   0   5    0.05    0.10
   6   0  -5    0.12    0.03
   5   0  -5    0.09    0.08
   5   0  -5    0.04    0.03
  -5   0   5    0.09    0.07
   5   0  -5    0.03    0.04
   4   0  -5    0.01    0.07
   4   0  -5   -0.04    0.03
   4   0  -5    0.03    0.04
  -4   0   5    0.00    0.05
   3   0  -5  125.39    2.44
   3   0  -5  120.42    2.47
  -3   0   5  122.08    2.43
  -3   0   5  123.65    2.37
   3   0  -5  121.62    2.38
  -2   0   5    0.02    0.06
   2   0  -5    0.01    0.06
   2   0  -5    0.00    0.03
   2   0  -5   -0.02    0.05
  -2   0   5    0.04    0.03
   1   0  -5    6.74    0.21
  -1   0   5    6.97    0.20
  -1   0   5    6.60    0.32
   1   0  -5    6.87    0.33
   1   0  -5    6.40    0.29
   0   0  -5    0.13    0.09
   0   0  -5    0.03    0.06
   0   0   5   -0.02    0.06
   0   0  -5   -0.01    0.03
   0   0   5   -0.03    0.03
   1   0   5   47.31    1.21
  -1   0  -5   46.95    0.98
  -1   0  -5   48.65    1.23
   1   0   5   47.50    1.00
  -1   0  -5   45.90    1.09
  -2   0  -5   -0.14    0.06
   2   0   5    0.05    0.06
   2   0   5    0.23    0.12
  -2   0  -5   -0.13    0.08
   3   0   5   39.54    1.13
   3   0   5   38.52    0.95
  -3   0  -5   38.82    1.13
  -3   0  -5   38.05    0.98
  -3   0  -5   38.47    0.96
  -4   0  -5   -0.05    0.08
   4   0   5    0.12    0.09
   4   0   5   -0.10    0.11
  -4   0  -5   -0.04    0.10
  -4   0  -5    0.01    0.08
  -4   0  -5   -0.04    0.08
  -5   0  -5    5.92    0.36
   5   0   5    6.12    0.42
  -5   0  -5    5.48    0.34
  -5   0  -5    6.50    0.38
   5   0   5    6.27    0.34
   5   0   5    6.75    0.36
  -5   0  -5    6.82    0.44
  -6   0  -5   -0.06    0.09
   6   0   5   -0.02    0.10
   6   0   5   -0.09    0.13
  -6   0  -5    0.27    0.12
  -6   0  -5    0.01    0.13
   7   0   5    0.45    0.14
  -7   0  -5    0.71    0.20
   7   0   5    0.68    0.21
  -7   0  -5    0.40    0.15
  -7   0  -5    0.53    0.16
 -11  -1   5   -0.33    0.12
  11  -1  -5    0.05    0.16
 -11   1   5    0.04    0.16
  11   1  -5    0.26    0.16
  10  -1  -5    0.55    0.19
 -10  -1   5    0.81    0.25
 -10   1   5    0.71    0.21
  10   1  -5    0.57    0.20
   9  -1  -5    5.25    0.37
  -9  -1   5    5.06    0.40
   9   1  -5    5.22    0.37
  -9   1   5    4.90    0.39
  -8  -1   5   24.13    0.85
   8  -1  -5   25.16    0.82
   8   1  -5   25.31    0.83
  -8   1   5   25.54    0.87
  -7  -1   5   95.74    2.15
   7  -1  -5   96.33    2.13
  -7   1   5   93.94    2.14
   7   1  -5   95.92    2.15
   6  -1  -5   45.19    0.88
   6  -1  -5   45.14    0.91
   6  -1  -5   44.12    1.15
  -6  -1   5   44.72    1.14
  -6   1   5   45.64    1.15
   6   1  -5   47.21    1.18
   5  -1  -5   35.11    0.94
   5  -1  -5   34.99    0.76
  -5  -1   5   35.23    0.90
   5  -1  -5   36.20    0.80
   5   1  -5   35.03    0.75
   5   1  -5   34.98    0.75
  -5   1   5   36.57    0.92
   5   1  -5   36.95    0.97
   4  -1  -5   35.45    0.91
   4  -1  -5   35.87    0.83
  -4  -1   5   36.23    0.85
  -4  -1   5   34.47    0.80
   4  -1  -5   35.59    0.81
   4   1  -5   35.64    0.81
  -4   1   5   34.89    0.85
   4   1  -5   37.09    0.94
   4   1  -5   35.62    0.80
   3  -1  -5    0.16    0.08
  -3  -1   5    0.10    0.05
  -3  -1   5    0.10    0.05
  -3  -1   5    0.06    0.06
   3  -1  -5    0.06    0.07
   3  -1  -5    0.09    0.05
   3   1  -5    0.09    0.05
  -3   1   5    0.08    0.06
   3   1  -5    0.12    0.08
   3   1  -5    0.13    0.06
   3   1  -5    0.02    0.06
  -3   1   5    0.11    0.07
  -2  -1   5    0.20    0.05
   2  -1  -5    0.27    0.06
   2  -1  -5    0.24    0.08
  -2  -1   5    0.19    0.08
   2  -1  -5    0.34    0.09
   2   1  -5    0.24    0.09
   2   1  -5    0.27    0.05
   2   1  -5    0.36    0.10
  -2   1   5    0.33    0.10
  -2   1   5    0.36    0.06
   1  -1  -5   20.96    0.58
   1  -1  -5   20.83    0.65
   1  -1  -5   21.65    0.50
  -1  -1   5   20.22    0.64
  -1  -1   5   21.16    0.44
  -1   1   5   22.01    0.65
  -1   1   5   21.52    0.49
   1   1  -5   21.50    0.61
   1   1  -5   21.69    0.46
   0  -1  -5   59.35    1.31
   0  -1   5   61.72    1.44
   0  -1  -5   61.19    1.22
   0  -1   5   62.44    1.18
   0  -1  -5   59.98    1.43
   0   1   5   60.03    1.43
   0   1  -5   61.22    1.35
   0   1  -5   61.35    1.18
   0   1   5   62.61    1.23
   1  -1   5   61.23    1.23
  -1  -1  -5   62.60    1.48
   1  -1   5   60.69    1.47
  -1  -1  -5   60.82    1.33
  -1   1  -5   59.76    1.20
   1   1   5   61.51    1.47
   1   1   5   61.41    1.26
  -1   1  -5   60.21    1.36
  -2  -1  -5    0.58    0.12
   2  -1   5    0.62    0.17
   2  -1   5    0.76    0.11
  -2  -1  -5    0.66    0.16
  -2   1  -5    0.31    0.11
   2   1   5    0.64    0.11
   2   1   5    0.38    0.14
  -2   1  -5    0.47    0.10
   3  -1   5   30.00    0.95
   3  -1   5   29.57    0.77
  -3  -1  -5   31.65    0.96
  -3  -1  -5   29.98    0.81
  -3  -1  -5   30.29    0.81
  -3   1  -5   29.50    0.78
   3   1   5   30.45    0.95
  -3   1  -5   30.35    0.96
   3   1   5   28.94    0.79
  -3   1  -5   28.72    0.82
   4  -1   5   -0.09    0.10
  -4  -1  -5    0.04    0.10
  -4  -1  -5    0.09    0.10
  -4  -1  -5    0.00    0.08
  -4  -1  -5    0.03    0.12
   4  -1   5    0.03    0.08
  -4   1  -5    0.04    0.09
   4   1   5   -0.05    0.10
  -4   1  -5   -0.14    0.08
  -4   1  -5    0.05    0.09
   4   1   5    0.15    0.09
   5  -1   5    0.66    0.21
   5  -1   5    0.37    0.13
  -5  -1  -5    0.27    0.16
  -5  -1  -5    0.64    0.16
  -5  -1  -5    0.41    0.15
  -5  -1  -5    0.52    0.16
  -5   1  -5    0.22    0.12
   5   1   5    0.38    0.16
   5   1   5    0.49    0.14
   5   1   5    0.43    0.12
  -5   1  -5    0.30    0.13
  -5   1  -5    0.33    0.16
  -5   1  -5    0.41    0.14
  -6  -1  -5    1.19    0.24
   6  -1   5    1.48    0.27
  -6  -1  -5    1.39    0.21
  -6  -1  -5    1.04    0.22
   6  -1   5    1.79    0.24
   6   1   5    1.31    0.23
   6   1   5    1.19    0.20
   6   1   5    0.78    0.21
  -6   1  -5    0.86    0.19
  -6   1  -5    1.16    0.21
  -6   1  -5    1.07    0.20
  -6   1  -5    1.54    0.27
   7  -1   5    0.32    0.18
  -7  -1  -5    0.26    0.12
  -7  -1  -5   -0.02    0.12
  -7  -1  -5   -0.05    0.11
   7  -1   5    0.31    0.12
  -7   1  -5   -0.09    0.10
   7   1   5    0.18    0.17
   7   1   5    0.28    0.13
  -7   1  -5    0.20    0.13
  -7   1  -5   -0.10    0.13
  11  -2  -5    1.81    0.31
 -11  -2   5    2.24    0.38
  11   2  -5    1.82    0.29
 -11   2   5    2.07    0.34
  10  -2  -5    5.09    0.38
 -10  -2   5    4.32    0.41
  10   2  -5    4.84    0.39
 -10   2   5    4.63    0.40
  -9  -2   5    3.14    0.33
   9  -2  -5    3.04    0.29
   9   2  -5    3.08    0.30
  -9   2   5    2.86    0.30
  -8  -2   5   62.51    1.59
   8  -2  -5   60.21    1.52
  -8   2   5   61.26    1.58
   8   2  -5   61.38    1.55
  -7  -2   5   22.82    0.76
   7  -2  -5   22.33    0.73
   7   2  -5   22.38    0.76
  -7   2   5   22.22    0.76
   6  -2  -5    0.78    0.08
   6  -2  -5    0.56    0.08
   6  -2  -5    0.72    0.17
  -6  -2   5    0.73    0.16
  -6   2   5    0.67    0.15
   6   2  -5    0.75    0.18
   5  -2  -5   62.07    1.31
  -5  -2   5   64.12    1.42
   5  -2  -5   62.87    1.28
   5  -2  -5   62.92    1.44
   5   2  -5   63.28    1.26
   5   2  -5   63.19    1.24
   5   2  -5   64.54    1.49
  -5   2   5   65.05    1.44
  -4  -2   5   34.36    0.79
   4  -2  -5   34.37    0.82
  -4  -2   5   35.06    0.82
   4  -2  -5   33.86    0.79
   4  -2  -5   34.64    0.88
   4   2  -5   33.66    0.79
   4   2  -5   34.94    0.92
  -4   2   5   35.46    0.85
   4   2  -5   34.39    0.77
  -4   2   5   33.41    0.81
  -3  -2   5   42.77    0.90
  -3  -2   5   41.31    0.97
   3  -2  -5   41.86    0.99
  -3  -2   5   42.56    0.90
   3  -2  -5   41.85    0.98
   3   2  -5   42.46    0.91
   3   2  -5   41.86    1.05
  -3   2   5   42.74    0.94
  -2  -2   5   18.50    0.41
  -2  -2   5   18.08    0.56
   2  -2  -5   18.48    0.53
   2  -2  -5   18.59    0.56
  -2  -2   5   18.52    0.41
   2  -2  -5   17.97    0.48
  -2   2   5   19.95    0.47
   2   2  -5   17.85    0.57
  -2   2   5   18.11    0.55
   2   2  -5   18.14    0.42
   1  -2  -5  167.98    3.33
   1  -2  -5  175.06    3.26
   1  -2  -5  173.50    3.45
  -1  -2   5  174.56    3.15
  -1  -2   5  171.57    3.44
  -1   2   5  178.31    3.44
  -1   2   5  174.78    3.25
   1   2  -5  175.31    3.41
   1   2  -5  178.46    3.16
  -1   2   5  169.41    3.29
   0  -2   5    2.39    0.22
   0  -2  -5    2.38    0.21
   0  -2  -5    2.33    0.16
   0  -2  -5    2.57    0.15
   0  -2  -5    2.29    0.13
   0  -2   5    2.40    0.09
   0   2  -5    2.34    0.19
   0   2   5    2.33    0.21
   0   2   5    2.43    0.15
   0   2   5    2.23    0.13
   0   2  -5    2.35    0.09
  -1  -2  -5   24.15    0.63
  -1  -2  -5   22.98    0.75
   1  -2   5   24.15    0.76
   1  -2   5   23.75    0.54
  -1   2  -5   23.67    0.52
  -1   2  -5   23.59    0.55
   1   2   5   23.36    0.59
  -1   2  -5   24.26    0.68
   1   2   5   24.59    0.76
   2  -2   5    2.08    0.14
  -2  -2  -5    2.30    0.18
   2  -2   5    2.07    0.26
  -2  -2  -5    1.98    0.25
   2   2   5    1.97    0.21
  -2   2  -5    2.33    0.13
   2   2   5    1.93    0.16
  -2   2  -5    2.22    0.15
  -2   2  -5    2.09    0.20
   3  -2   5    0.36    0.14
  -3  -2  -5    0.50    0.16
  -3  -2  -5    0.27    0.12
   3  -2   5    0.14    0.08
  -3  -2  -5    0.24    0.10
  -3   2  -5    0.38    0.11
  -3   2  -5    0.32    0.13
   3   2   5    0.38    0.16
   3   2   5    0.32    0.09
  -4  -2  -5    6.42    0.37
  -4  -2  -5    6.64    0.36
   4  -2   5    6.48    0.43
  -4  -2  -5    6.80    0.33
  -4  -2  -5    6.25    0.41
  -4   2  -5    6.58    0.43
  -4   2  -5    6.54    0.36
   4   2   5    6.15    0.39
  -4   2  -5    7.12    0.34
   4   2   5    6.29    0.35
   5  -2   5    3.81    0.34
  -5  -2  -5    3.37    0.32
  -5  -2  -5    3.03    0.27
  -5  -2  -5    2.86    0.27
  -5  -2  -5    3.25    0.25
  -5   2  -5    2.79    0.26
  -5   2  -5    3.44    0.33
  -5   2  -5    2.84    0.26
   5   2   5    3.22    0.30
   5   2   5    2.94    0.23
  -5   2  -5    3.20    0.25
   5   2   5    2.96    0.26
   6  -2   5    0.37    0.14
  -6  -2  -5    0.33    0.14
   6  -2   5    0.06    0.15
  -6  -2  -5    0.10    0.12
  -6  -2  -5    0.26    0.12
  -6   2  -5    0.17    0.11
   6   2   5    0.02    0.14
  -6   2  -5    0.27    0.14
   6   2   5    0.12    0.12
  -6   2  -5    0.11    0.11
   6   2   5    0.32    0.12
  -6   2  -5    0.30    0.17
  -7  -2  -5    0.05    0.13
   7  -2   5   -0.03    0.10
   7  -2   5    0.04    0.14
  -7  -2  -5    0.32    0.13
  -7  -2  -5    0.26    0.15
  -7   2  -5    0.05    0.11
   7   2   5    0.06    0.10
  -7   2  -5   -0.03    0.12
  -7   2  -5   -0.10    0.11
   7   2   5   -0.09    0.13
  11  -3  -5   -0.04    0.11
 -11  -3   5    0.20    0.19
  11   3  -5    0.37    0.20
 -11   3   5    0.50    0.21
  10  -3  -5    2.96    0.30
 -10  -3   5    2.43    0.35
 -10   3   5    2.18    0.34
  10   3  -5    2.78    0.36
   9  -3  -5    9.57    0.49
  -9  -3   5    9.68    0.54
   9   3  -5    9.61    0.50
  -9   3   5    9.11    0.53
   8  -3  -5    0.73    0.18
  -8  -3   5    0.71    0.19
  -8   3   5    0.80    0.20
   8   3  -5    0.92    0.21
  -7  -3   5    2.73    0.25
   7  -3  -5    3.35    0.26
   7  -3  -5    3.05    0.14
   7  -3  -5    2.87    0.13
   7   3  -5    2.89    0.26
  -7   3   5    2.72    0.26
  -7   3   5    2.96    0.14
   6  -3  -5   18.77    0.62
   6  -3  -5   19.83    0.50
   6  -3  -5   19.17    0.46
  -6  -3   5   19.72    0.64
  -6   3   5   18.82    0.50
   6   3  -5   19.69    0.68
  -6   3   5   19.35    0.65
   5  -3  -5    1.21    0.11
  -5  -3   5    1.43    0.10
  -5  -3   5    1.27    0.17
   5  -3  -5    1.36    0.12
   5  -3  -5    1.65    0.17
  -5   3   5    1.24    0.17
   5   3  -5    1.38    0.09
  -5   3   5    1.60    0.13
   5   3  -5    1.36    0.20
   5   3  -5    1.32    0.10
  -4  -3   5    1.42    0.12
  -4  -3   5    1.56    0.13
   4  -3  -5    1.60    0.13
   4  -3  -5    1.55    0.15
   4   3  -5    1.88    0.19
   4   3  -5    1.60    0.11
  -4   3   5    1.48    0.14
  -3  -3   5   72.20    1.42
  -3  -3   5   69.55    1.52
   3  -3  -5   73.63    1.53
  -3  -3   5   68.82    1.41
   3  -3  -5   71.54    1.52
  -3   3   5   72.86    1.49
   3   3  -5   72.09    1.61
  -2  -3   5   36.51    0.72
   2  -3  -5   36.20    0.85
  -2  -3   5   35.34    0.91
  -2  -3   5   36.43    0.72
   2  -3  -5   37.17    0.92
   2   3  -5   37.77    0.95
  -2   3   5   36.72    0.82
  -2   3   5   35.75    0.84
  -1  -3   5   11.81    0.45
   1  -3  -5   11.90    0.37
   1  -3  -5   12.36    0.46
  -1   3   5   12.25    0.35
  -1   3   5   11.54    0.34
   1   3  -5   12.03    0.44
  -1   3   5   11.68    0.45
   0  -3   5   73.27    1.65
   0  -3  -5   72.21    1.48
   0  -3  -5   73.50    1.65
   0  -3  -5   70.44    1.41
   0   3   5   70.62    1.42
   0   3  -5   71.86    1.59
   0   3   5   72.47    1.46
   0   3   5   70.76    1.63
  -1  -3  -5    5.56    0.33
   1  -3   5    5.69    0.34
  -1  -3  -5    6.00    0.25
   1   3   5    5.81    0.25
  -1   3  -5    6.00    0.19
  -1   3  -5    5.83    0.17
  -1   3  -5    5.97    0.31
   1   3   5    5.85    0.33
  -2  -3  -5    0.68    0.17
   2  -3   5    0.81    0.18
  -2  -3  -5    0.78    0.13
  -2   3  -5    0.71    0.07
   2   3   5    0.57    0.12
  -2   3  -5    0.56    0.10
  -2   3  -5    0.45    0.13
   2   3   5    0.48    0.15
   3  -3   5    0.32    0.14
  -3  -3  -5    0.70    0.16
  -3  -3  -5    0.60    0.17
  -3  -3  -5    0.57    0.12
  -3   3  -5    0.59    0.12
  -3   3  -5    0.83    0.18
   3   3   5    0.51    0.12
   3   3   5    0.48    0.14
  -4  -3  -5   45.77    1.19
   4  -3   5   43.52    1.28
  -4  -3  -5   43.27    1.06
  -4  -3  -5   43.73    1.26
   4   3   5   43.91    1.14
   4   3   5   43.95    1.25
  -4   3  -5   43.40    1.16
  -4   3  -5   43.10    1.08
  -5  -3  -5    3.33    0.25
   5  -3   5    2.72    0.34
  -5  -3  -5    3.48    0.32
  -5  -3  -5    2.68    0.26
  -5   3  -5    3.05    0.26
  -5   3  -5    2.95    0.28
   5   3   5    2.96    0.26
  -5   3  -5    3.73    0.35
   5   3   5    2.77    0.30
  -5   3  -5    3.46    0.26
   5   3   5    3.31    0.23
  -6  -3  -5    1.12    0.23
   6  -3   5    1.15    0.26
  -6  -3  -5    1.13    0.18
  -6  -3  -5    1.35    0.24
  -6   3  -5    1.25    0.21
  -6   3  -5    1.16    0.22
  -6   3  -5    1.33    0.21
  -6   3  -5    1.05    0.25
   6   3   5    1.28    0.19
   6   3   5    1.30    0.23
  -7  -3  -5    0.17    0.10
  -7  -3  -5   -0.03    0.13
   7  -3   5   -0.01    0.16
  -7  -3  -5    0.44    0.18
  -7   3  -5    0.04    0.15
  -7   3  -5   -0.06    0.13
   7   3   5    0.13    0.16
   7   3   5    0.22    0.12
  -7   3  -5    0.14    0.13
  11  -4  -5    1.73    0.29
 -11  -4   5    1.66    0.37
 -11   4   5    1.53    0.32
  11   4  -5    1.26    0.27
  10  -4  -5    2.24    0.31
 -10  -4   5    2.58    0.37
  10   4  -5    2.97    0.30
 -10   4   5    2.31    0.35
  -9  -4   5    4.70    0.38
   9  -4  -5    4.40    0.32
   9   4  -5    4.51    0.35
  -9   4   5    4.95    0.39
  -8  -4   5   10.77    0.53
   8  -4  -5   10.26    0.28
   8  -4  -5   10.25    0.29
   8  -4  -5   11.59    0.51
  -8   4   5   10.17    0.29
  -8   4   5   10.79    0.54
   8   4  -5   11.45    0.53
  -7  -4   5    0.42    0.14
   7  -4  -5    0.44    0.07
   7  -4  -5    0.42    0.08
   7  -4  -5    0.40    0.13
  -7   4   5    0.24    0.12
   7   4  -5    0.52    0.15
  -7   4   5    0.54    0.08
   6  -4  -5    5.60    0.30
   6  -4  -5    4.44    0.20
  -6  -4   5    5.05    0.30
   6  -4  -5    5.46    0.23
  -6   4   5    5.63    0.33
   6   4  -5    5.14    0.33
  -6   4   5    5.44    0.24
   5  -4  -5    9.38    0.31
  -5  -4   5    9.23    0.29
   5  -4  -5    9.44    0.39
  -5  -4   5    9.45    0.38
   5   4  -5    9.47    0.26
   5   4  -5    9.07    0.29
   5   4  -5    8.76    0.42
  -5   4   5    9.84    0.40
   4  -4  -5   12.55    0.43
  -4  -4   5   13.27    0.41
  -4  -4   5   12.87    0.41
   4  -4  -5   13.35    0.41
   4   4  -5   13.19    0.50
  -4   4   5   13.55    0.45
   4   4  -5   13.27    0.37
  -3  -4   5   12.03    0.42
   3  -4  -5   13.37    0.43
  -3  -4   5   13.11    0.35
   3  -4  -5   12.40    0.40
  -3  -4   5   12.65    0.34
  -3   4   5   12.69    0.40
   3   4  -5   12.79    0.48
  -2  -4   5   18.14    0.57
   2  -4  -5   17.83    0.49
  -2  -4   5   18.50    0.38
  -2  -4   5   18.22    0.38
   2  -4  -5   19.11    0.58
   2   4  -5   17.78    0.59
  -2   4   5   18.42    0.50
  -2   4   5   19.50    0.51
   1  -4  -5   51.87    1.08
  -1  -4   5   50.58    1.22
   1  -4  -5   50.06    1.21
  -1   4   5   49.70    1.04
  -1   4   5   50.09    1.08
   1   4  -5   49.88    1.20
   0  -4  -5   10.10    0.32
   0  -4  -5   10.43    0.28
   0  -4   5   10.55    0.45
   0  -4  -5    9.66    0.43
   0   4  -5   10.48    0.42
   0   4   5    9.92    0.28
   0   4   5   10.40    0.34
  -1  -4  -5    0.24    0.11
   1  -4   5    0.40    0.13
  -1  -4  -5    0.27    0.05
  -1  -4  -5    0.24    0.08
   1   4   5    0.29    0.08
  -1   4  -5    0.31    0.12
  -1   4  -5    0.33    0.05
  -1   4  -5    0.35    0.04
  -2  -4  -5    0.90    0.13
   2  -4   5    0.53    0.15
  -2  -4  -5    1.08    0.19
  -2  -4  -5    0.59    0.16
   2   4   5    0.82    0.17
  -2   4  -5    0.96    0.11
   2   4   5    1.05    0.15
  -2   4  -5    0.90    0.08
  -2   4  -5    0.69    0.16
   3  -4   5   17.94    0.70
  -3  -4  -5   16.88    0.67
  -3  -4  -5   17.14    0.52
  -3  -4  -5   18.24    0.65
   3   4   5   17.58    0.58
  -3   4  -5   17.14    0.51
  -3   4  -5   17.22    0.61
   4  -4   5   10.63    0.56
  -4  -4  -5   11.50    0.43
  -4  -4  -5   12.91    0.59
  -4  -4  -5   12.96    0.54
  -4   4  -5   12.52    0.46
  -4   4  -5   12.29    0.52
   4   4   5   12.21    0.50
   5  -4   5    1.00    0.23
  -5  -4  -5    1.38    0.23
  -5  -4  -5    1.47    0.19
  -5  -4  -5    1.73    0.26
  -5   4  -5    1.65    0.26
  -5   4  -5    1.74    0.22
   5   4   5    1.56    0.24
  -6  -4  -5    0.46    0.16
  -6  -4  -5    0.36    0.12
   6  -4   5    0.07    0.16
  -6  -4  -5    0.36    0.15
  -6   4  -5    0.17    0.11
  -6   4  -5    0.20    0.15
   6   4   5    0.34    0.16
  -6   4  -5    0.40    0.19
   6   4   5    0.32    0.11
  -6   4  -5    0.34    0.12
   7  -4   5    4.62    0.41
  -7  -4  -5    4.25    0.38
  -7  -4  -5    4.05    0.36
  -7  -4  -5    3.94    0.29
   7   4   5    4.38    0.30
   7   4   5    4.07    0.36
  -7   4  -5    4.63    0.41
  -7   4  -5    4.04    0.33
  -7   4  -5    4.01    0.37
  11  -5  -5    0.41    0.17
 -11  -5   5    0.43    0.20
  11   5  -5    0.35    0.16
 -11   5   5    0.14    0.18
 -10  -5   5    4.62    0.42
  10  -5  -5    5.48    0.39
 -10   5   5    4.07    0.40
  10   5  -5    4.75    0.38
  -9  -5   5    3.08    0.31
   9  -5  -5    3.52    0.29
   9   5  -5    3.12    0.32
  -9   5   5    3.39    0.32
   8  -5  -5    8.70    0.29
   8  -5  -5    8.39    0.43
  -8  -5   5    9.18    0.49
   8  -5  -5    9.04    0.28
  -8   5   5    8.38    0.47
  -8   5   5    8.20    0.29
   8   5  -5    8.25    0.46
   7  -5  -5    6.62    0.24
  -7  -5   5    7.27    0.40
   7  -5  -5    6.48    0.36
  -7   5   5    6.77    0.39
   7   5  -5    5.63    0.36
  -6  -5   5    1.93    0.09
   6  -5  -5    1.99    0.14
  -6  -5   5    2.21    0.25
   6  -5  -5    1.96    0.19
  -6   5   5    2.18    0.21
   6   5  -5    2.29    0.24
   6   5  -5    2.13    0.09
   6   5  -5    2.09    0.08
  -5  -5   5    2.87    0.21
  -5  -5   5    3.18    0.17
   5  -5  -5    3.13    0.21
   5  -5  -5    3.22    0.18
   5   5  -5    2.96    0.25
   5   5  -5    3.16    0.14
  -5   5   5    3.06    0.23
  -4  -5   5   49.25    1.09
  -4  -5   5   48.84    1.09
   4  -5  -5   49.55    1.10
   4  -5  -5   48.64    1.12
  -4   5   5   47.82    1.14
   4   5  -5   48.44    1.04
   4   5  -5   50.19    1.24
   3  -5  -5   47.89    1.10
  -3  -5   5   48.15    0.97
   3  -5  -5   46.11    1.05
  -3  -5   5   48.12    1.00
  -3  -5   5   48.21    1.11
  -3   5   5   47.16    1.08
   3   5  -5   47.35    1.18
   2  -5  -5  102.47    2.14
   2  -5  -5  102.96    2.01
  -2  -5   5  101.94    1.89
  -2  -5   5  102.41    1.88
  -2  -5   5  102.30    2.14
  -2   5   5  103.76    2.05
   2   5  -5  102.43    2.18
  -2   5   5  101.90    2.02
   1  -5  -5   78.13    1.72
   1  -5  -5   77.20    1.54
  -1  -5   5   78.68    1.73
  -1   5   5   76.42    1.51
  -1   5   5   78.44    1.59
   1   5  -5   76.40    1.72
   0  -5  -5   22.26    0.49
   0  -5  -5   23.08    0.71
   0  -5  -5   22.42    0.54
   0  -5   5   23.23    0.73
   0   5  -5   22.09    0.69
   0   5   5   21.91    0.49
   0   5   5   22.55    0.59
   1  -5   5    4.55    0.31
  -1  -5  -5    4.82    0.20
  -1  -5  -5    4.58    0.29
  -1  -5  -5    5.10    0.32
  -1  -5  -5    4.85    0.17
  -1   5  -5    5.17    0.30
   1   5   5    4.56    0.24
  -1   5  -5    4.76    0.14
  -1   5  -5    5.02    0.13
  -2  -5  -5   26.91    0.66
  -2  -5  -5   26.29    0.84
   2  -5   5   26.36    0.87
  -2  -5  -5   26.92    0.82
   2   5   5   27.77    0.74
  -2   5  -5   26.30    0.59
  -2   5  -5   26.98    0.81
  -2   5  -5   26.99    0.62
  -3  -5  -5   56.41    1.22
  -3  -5  -5   55.86    1.40
  -3  -5  -5   59.35    1.48
   3  -5   5   56.61    1.50
   3   5   5   50.96    1.31
  -3   5  -5   57.20    1.23
  -3   5  -5   55.46    1.39
  -4  -5  -5    0.74    0.19
  -4  -5  -5    0.75    0.13
   4  -5   5    0.83    0.22
  -4   5  -5    1.09    0.21
  -4   5  -5    0.54    0.12
   4   5   5    0.81    0.17
  -5  -5  -5    3.36    0.23
   5  -5   5    3.15    0.39
  -5  -5  -5    3.24    0.31
  -5  -5  -5    3.20    0.30
  -5   5  -5    3.13    0.30
  -5   5  -5    3.21    0.24
[truncated: 300,068 more chars]
