# Supplementary material for: Crystal structure of a new phen­yl(morpholino)methane­thione derivative: 4-[(morpholin-4-yl)carbothioyl]benzoic acid
Source: Acta Crystallogr E Crystallogr Commun. 2020 Mar 27;76(Pt 4):581–4. doi: 10.1107/S2056989020003977 (PMC7133049; doi:10.1107/S2056989020003977)
Supplement: Supplementary file 2 [file e-76-00581-Isup2.hkl]

#
# h,k,l, Fc-squared, Fo-squared, sigma(Fo-squared), status flag
#
data_I
_shelx_title ' P2_0m in P2(1)/n'
_shelx_refln_list_code          4
_shelx_F_calc_maximum      105.99
_exptl_crystal_F_000       528.00
_reflns_d_resolution_high  0.6996

loop_
 _space_group_symop_operation_xyz
 'x, y, z'
 '-x+1/2, y+1/2, -z+1/2'
 '-x, -y, -z'
 'x-1/2, -y-1/2, z-1/2'

_cell_length_a     8.3252
_cell_length_b    17.1485
_cell_length_c     9.3505
_cell_angle_alpha  90.000
_cell_angle_beta  116.249
_cell_angle_gamma  90.000

_shelx_F_squared_multiplier     1.000

loop_
 _refln_index_h
 _refln_index_k
 _refln_index_l
 _refln_F_squared_calc
 _refln_F_squared_meas
 _refln_F_squared_sigma
 _refln_observed_status
   2   0   0       6809.92       7091.66        96.46 o
   4   0   0         44.84         63.45         1.20 o
   6   0   0          3.44          4.16         0.54 o
   8   0   0         45.49         48.48         2.52 o
  10   0   0          0.43          0.11         1.16 o
   1   1   0         34.84         34.55         0.31 o
   2   1   0        276.41        205.24         1.22 o
   3   1   0         19.20         11.09         0.26 o
   4   1   0       3455.44       3480.77        21.54 o
   5   1   0        517.75        560.79         3.99 o
   6   1   0        171.54        185.45         1.98 o
   7   1   0         43.02         33.95         0.93 o
   8   1   0         70.93         61.12         1.35 o
   9   1   0         24.90         21.33         1.26 o
  10   1   0          6.43          7.35         1.24 o
   0   2   0        116.14        131.11         1.25 o
   1   2   0       3385.55       3339.27        30.56 o
   2   2   0       3620.49       3858.39        36.05 o
   3   2   0        754.26        737.16         4.32 o
   4   2   0        631.73        560.11         4.08 o
   5   2   0          8.57         15.42         0.60 o
   6   2   0        272.21        213.61         3.47 o
   7   2   0         45.90         51.34         1.57 o
   8   2   0          0.84          1.58         0.39 o
   9   2   0         13.16         14.99         0.93 o
  10   2   0         15.42         18.77         2.07 o
   1   3   0       4877.34       4982.64        68.30 o
   2   3   0       1965.16       2020.54        16.83 o
   3   3   0       1158.83       1169.32         6.33 o
   4   3   0        135.18        170.08         1.66 o
   5   3   0         92.64        103.67         1.40 o
   6   3   0         13.17         10.86         0.61 o
   7   3   0         77.35         82.41         1.56 o
   8   3   0         22.52         21.08         0.87 o
   9   3   0         12.43         12.81         0.92 o
  10   3   0          0.88          0.58         0.93 o
   0   4   0       1100.77       1153.59        15.35 o
   1   4   0        677.12        721.55         3.88 o
   2   4   0        294.47        313.97         2.03 o
   3   4   0        535.87        567.88         3.80 o
   4   4   0       1457.70       1552.07        11.45 o
   5   4   0         13.33         18.59         0.62 o
   6   4   0         11.66          9.17         0.63 o
   7   4   0          5.93          1.44         0.40 o
   8   4   0          0.57          1.23         0.43 o
   9   4   0          0.00          0.43         0.51 o
  10   4   0          0.26          1.56         0.99 o
   1   5   0       2366.95       2372.26        30.56 o
   2   5   0        659.48        727.86         4.23 o
   3   5   0        188.29        234.02         2.14 o
   4   5   0         57.11         48.59         0.75 o
   5   5   0         37.93         42.86         1.87 o
   6   5   0          2.68          2.85         0.45 o
   7   5   0         50.29         37.86         1.09 o
   8   5   0          0.00         -0.06         0.57 o
   9   5   0         16.24         17.02         1.17 o
  10   5   0         42.86         45.68         1.86 o
   0   6   0        378.67        374.31         3.00 o
   1   6   0        114.48        137.53         1.07 o
   2   6   0         90.32         94.14         1.29 o
   3   6   0        413.29        443.25         3.54 o
   4   6   0        582.18        586.37         4.61 o
   5   6   0        157.42        160.40         2.20 o
   6   6   0        131.99        116.80         1.82 o
   7   6   0         98.95         85.56         1.62 o
   8   6   0         15.41         17.74         1.16 o
   9   6   0          7.09          7.83         0.82 o
  10   6   0         72.69         79.45         2.24 o
   1   7   0         55.20         61.35         0.70 o
   2   7   0        283.97        310.08         2.45 o
   3   7   0        281.10        252.66         2.32 o
   4   7   0        395.69        392.25         3.94 o
   5   7   0         50.85         42.93         1.62 o
   6   7   0        235.38        219.50         2.70 o
   7   7   0         85.96         73.02         1.51 o
   8   7   0        144.47        152.72         2.52 o
   9   7   0         13.07         11.79         0.94 o
  10   7   0          0.00          0.47         0.65 o
   0   8   0       1110.77       1241.09        10.65 o
   1   8   0        129.80        152.77         1.51 o
   2   8   0       1161.42       1217.93         8.45 o
   3   8   0        468.61        452.14         3.69 o
   4   8   0        145.63        149.54         1.89 o
   5   8   0        236.46        228.42         2.63 o
   6   8   0          0.68          0.66         0.39 o
   7   8   0         60.78         49.11         1.49 o
   8   8   0          1.74          4.00         0.57 o
   9   8   0         51.03         54.47         1.62 o
  10   8   0          0.01          0.04         0.80 o
   1   9   0        284.19        268.30         2.53 o
   2   9   0        142.34        134.45         1.50 o
   3   9   0          0.54          1.62         0.30 o
   4   9   0         46.29         35.36         0.89 o
   5   9   0         33.67         27.80         0.86 o
   6   9   0         11.02         10.90         0.78 o
   7   9   0          1.20          0.48         0.38 o
   8   9   0          9.30         13.52         0.82 o
   9   9   0          0.00          0.89         0.57 o
   0  10   0       3089.96       3297.30        30.51 o
   1  10   0         25.25         21.30         0.60 o
   2  10   0        278.11        308.79         2.75 o
   3  10   0         13.45         16.28         0.58 o
   4  10   0         74.29         72.04         1.31 o
   5  10   0         31.24         40.96         1.05 o
   6  10   0          0.20          0.89         0.42 o
   7  10   0          1.11          0.83         0.44 o
   8  10   0          5.31          2.69         0.73 o
   9  10   0          5.84          5.74         0.82 o
   1  11   0        117.03         79.77         1.58 o
   2  11   0          2.96          1.28         0.30 o
   3  11   0        686.26        682.30         5.76 o
   4  11   0        520.99        501.29         5.98 o
   5  11   0        148.05        158.24         2.19 o
   6  11   0         74.78         67.92         1.46 o
   7  11   0          0.77          0.62         0.46 o
   8  11   0          8.88         12.00         0.82 o
   9  11   0          7.45          9.40         0.90 o
   0  12   0         37.18         44.08         1.45 o
   1  12   0          6.98          8.53         0.48 o
   2  12   0        202.88        209.02         2.33 o
   3  12   0          2.31          2.26         0.41 o
   4  12   0         13.79         12.12         0.73 o
   5  12   0         22.63         32.09         1.02 o
   6  12   0         14.88         12.79         0.85 o
   7  12   0        311.98        320.59         3.77 o
   8  12   0          0.12          0.98         0.56 o
   9  12   0         19.28         20.33         1.26 o
   1  13   0        748.76        748.45         7.06 o
   2  13   0         98.21         91.42         1.73 o
   3  13   0        845.63        816.76         6.86 o
   4  13   0         26.48         21.36         0.87 o
   5  13   0          0.39         -0.03         0.36 o
   6  13   0          1.22          0.55         0.46 o
   7  13   0         28.19         32.54         1.39 o
   8  13   0         18.03         20.36         1.17 o
   9  13   0          0.01          0.09         0.64 o
   0  14   0        173.46        159.47         3.23 o
   1  14   0        424.35        425.88         4.44 o
   2  14   0         62.43         59.75         1.34 o
   3  14   0         31.54         27.22         0.96 o
   4  14   0        115.86        117.90         1.89 o
   5  14   0          0.91          0.89         0.46 o
   6  14   0          4.03          4.49         0.60 o
   7  14   0          1.52          2.56         0.54 o
   8  14   0         14.52         10.40         1.25 o
   1  15   0        206.33        199.00         2.70 o
   2  15   0         15.17         16.69         0.90 o
   3  15   0         30.21         25.11         0.99 o
   4  15   0          2.24          3.03         0.50 o
   5  15   0        165.29        150.26         2.30 o
   6  15   0         46.85         43.45         1.26 o
   7  15   0         43.68         40.14         1.26 o
   8  15   0          1.11          0.93         0.74 o
   0  16   0          3.46          2.06         1.00 o
   1  16   0         19.80         21.67         0.98 o
   2  16   0         25.45         23.74         0.98 o
   3  16   0        128.15        124.30         2.15 o
   4  16   0        191.00        200.24         2.91 o
   5  16   0          5.29          7.66         0.70 o
   6  16   0         31.88         34.15         1.20 o
   7  16   0         33.50         42.79         1.98 o
   8  16   0          1.88          6.98         1.31 o
   1  17   0        129.30        114.54         2.07 o
   2  17   0         54.07         45.33         1.31 o
   3  17   0         13.67         15.74         0.93 o
   4  17   0        131.54        131.92         2.32 o
   5  17   0         13.62         10.75         0.85 o
   6  17   0         10.85         15.62         0.99 o
   7  17   0         14.94         13.73         1.09 o
   0  18   0        182.41        186.05         3.97 o
   1  18   0         48.16         48.99         1.39 o
   2  18   0         64.15         66.95         1.62 o
   3  18   0        301.22        304.38         3.88 o
   4  18   0        148.24        135.42         2.39 o
   5  18   0          5.62          9.72         0.88 o
   6  18   0         29.72         24.61         1.51 o
   7  18   0          4.50          5.62         1.52 o
   1  19   0        135.05        126.35         2.29 o
   2  19   0          0.08          0.92         0.49 o
   3  19   0         24.28         26.01         1.19 o
   4  19   0         35.36         39.75         1.38 o
   5  19   0          0.05          0.78         0.80 o
   6  19   0         48.64         50.44         1.87 o
   0  20   0         23.48         28.09         1.71 o
   1  20   0          0.11          1.85         0.56 o
   2  20   0         41.86         41.69         1.37 o
   3  20   0          2.52          5.24         0.75 o
   4  20   0          0.05          1.02         0.64 o
   5  20   0         16.43         19.53         1.40 o
   6  20   0          0.81          1.30         1.03 o
   1  21   0         75.48         70.76         3.07 o
   2  21   0          6.68         10.44         0.92 o
   3  21   0          5.17          6.26         0.88 o
   4  21   0          6.20          4.17         0.91 o
   5  21   0          1.48          1.53         0.74 o
   0  22   0          4.12          6.08         1.78 o
   1  22   0          7.67         10.88         0.98 o
   2  22   0         14.84         16.56         1.31 o
   3  22   0          0.10          1.88         0.71 o
   4  22   0          3.95          4.67         0.91 o
   1  23   0          7.96         10.10         1.05 o
   2  23   0         18.24         15.14         1.28 o
   3  23   0         69.95         64.04         2.15 o
   0  24   0         89.43        100.62         4.27 o
   1  24   0          6.88          6.59         1.15 o
   2  24   0         59.54         57.21         2.31 o
 -11   0   1         68.84         64.96         4.70 o
  -9   0   1         31.64         33.72         2.50 o
  -7   0   1        132.45        129.36         1.87 o
  -5   0   1       1220.05       1338.09         9.88 o
  -3   0   1         24.67         24.69         0.48 o
  -1   0   1        621.03        682.67         4.52 o
   3   0   1       1195.65       1323.73        10.52 o
   5   0   1         17.55         25.02         0.95 o
   7   0   1         16.81         20.29         1.20 o
   9   0   1          1.95          0.53         1.23 o
 -11   1   1         39.22         46.25         2.25 o
 -10   1   1          0.02          0.48         0.88 o
  -9   1   1          0.02          0.34         0.65 o
  -8   1   1        177.97        149.46         1.78 o
  -7   1   1        253.93        215.15         2.02 o
  -6   1   1         12.57         17.00         0.65 o
  -5   1   1        300.10        270.10         2.14 o
  -4   1   1       1133.77       1312.26         7.58 o
  -3   1   1       5867.00       5665.69        63.44 o
  -2   1   1        194.58        205.46         1.43 o
  -1   1   1         20.06         28.62         0.30 o
   0   1   1          3.47          8.06         0.20 o
   1   1   1       1399.18       1290.59         8.56 o
   2   1   1        700.79        834.79         4.25 o
   3   1   1         49.80         43.35         0.59 o
   4   1   1        106.13         83.84         1.02 o
   5   1   1        162.31        170.56         1.91 o
   6   1   1          0.54          0.73         0.33 o
   7   1   1          5.61          7.70         0.59 o
   8   1   1         10.65          9.79         0.76 o
   9   1   1          0.75          1.21         0.62 o
  10   1   1          0.01          0.32         0.65 o
 -10   2   1          0.59          0.59         0.77 o
  -9   2   1         57.69         57.80         1.42 o
  -8   2   1          5.12          6.50         0.44 o
  -7   2   1         54.53         49.83         1.26 o
  -6   2   1         77.95         79.61         1.06 o
  -5   2   1        179.63        210.23         3.19 o
  -4   2   1         18.91         33.91         0.54 o
  -3   2   1       1584.59       1485.05        13.64 o
  -2   2   1        923.81       1106.83         6.30 o
  -1   2   1       1433.90       1615.46        20.95 o
   0   2   1         13.82          5.50         0.17 o
   1   2   1       1838.55       2059.03        21.89 o
   2   2   1        120.27        133.55         0.99 o
   3   2   1       1788.25       1853.63        11.84 o
   4   2   1         66.58         78.79         1.02 o
   5   2   1        206.52        184.52         2.12 o
   6   2   1          8.25          9.14         0.61 o
   7   2   1        266.88        229.14         2.75 o
   8   2   1          9.28         14.64         0.84 o
   9   2   1          0.15         -0.05         0.45 o
  10   2   1          0.69          2.24         0.90 o
 -10   3   1          6.46          7.68         1.24 o
  -9   3   1          8.55          7.41         0.73 o
  -8   3   1         72.68         67.49         1.28 o
  -7   3   1         39.13         33.40         0.77 o
  -6   3   1        106.68        104.47         1.27 o
  -5   3   1          7.06         13.96         0.43 o
  -4   3   1        163.50        140.17         1.36 o
  -3   3   1         82.28         78.33         0.72 o
  -2   3   1       3602.08       3893.02        44.76 o
  -1   3   1       4314.75       4587.89        49.14 o
   0   3   1       5951.27       5811.98        82.95 o
   1   3   1        681.85        755.82         3.78 o
   2   3   1        909.70        799.84         5.42 o
   3   3   1        812.02        884.40         6.02 o
   4   3   1       1497.67       1424.88        10.64 o
   5   3   1        112.72        109.49         1.98 o
   6   3   1        242.24        242.44         2.91 o
   7   3   1         44.29         39.34         1.17 o
   8   3   1         19.94         20.76         1.00 o
   9   3   1          0.09          0.08         0.49 o
  10   3   1          0.51          1.87         0.77 o
 -10   4   1         53.62         46.74         2.07 o
  -9   4   1         31.12         31.85         1.32 o
  -8   4   1         28.39         26.45         0.87 o
  -7   4   1          4.60          7.80         0.44 o
  -6   4   1        247.97        264.91         2.59 o
  -5   4   1         21.54         24.74         0.57 o
  -4   4   1          9.91          7.90         0.34 o
  -3   4   1         81.69         88.55         0.96 o
  -2   4   1         44.55         43.32         0.50 o
  -1   4   1       8405.50       9089.62       182.23 o
   0   4   1       4495.49       4631.28        56.88 o
   1   4   1         55.89         50.62         0.48 o
   2   4   1        929.48        974.48         5.34 o
   3   4   1        378.76        476.97         3.38 o
   4   4   1        781.24        776.88         6.81 o
   5   4   1         59.29         47.93         0.97 o
   6   4   1         23.08         21.97         0.99 o
   7   4   1         60.66         57.83         1.53 o
   8   4   1          3.87         10.04         0.74 o
   9   4   1          0.20          0.92         0.51 o
  10   4   1          1.70          2.51         0.80 o
 -10   5   1          0.36          0.77         0.83 o
  -9   5   1          0.21          1.42         0.54 o
  -8   5   1          6.86         10.16         0.59 o
  -7   5   1          1.76          3.29         0.36 o
  -6   5   1        113.64        107.43         1.45 o
  -5   5   1         41.43         55.68         0.95 o
  -4   5   1         49.51         53.33         0.82 o
  -3   5   1        536.86        482.52         3.47 o
  -2   5   1        144.77        164.02         1.39 o
  -1   5   1      11233.90      10982.73       315.18 o
   0   5   1       2284.94       2470.26        35.49 o
   1   5   1        358.14        351.71         1.97 o
   2   5   1         38.54         27.18         0.48 o
   3   5   1         38.83         37.85         0.69 o
   4   5   1        400.41        409.31         3.78 o
   5   5   1          6.74          8.92         0.56 o
   6   5   1          1.01         -0.04         0.32 o
   7   5   1         15.31         15.28         0.84 o
   8   5   1         58.68         50.42         1.29 o
   9   5   1          0.25          0.28         0.54 o
  10   5   1         29.89         30.92         1.77 o
 -10   6   1         10.94         13.65         1.32 o
  -9   6   1          2.14          5.60         0.74 o
  -8   6   1         64.02         58.85         1.93 o
  -7   6   1          9.83         12.31         0.58 o
  -6   6   1        144.97        133.68         1.70 o
  -5   6   1         45.36         45.39         0.84 o
  -4   6   1        978.68        948.52         7.34 o
  -3   6   1         52.23         44.35         0.65 o
  -2   6   1         22.52         27.79         0.46 o
  -1   6   1       2250.15       2298.23        24.76 o
   0   6   1        507.60        578.29         3.26 o
   1   6   1        206.96        185.34         1.65 o
   2   6   1       1644.66       1776.44        11.24 o
   3   6   1          0.82          0.48         0.21 o
   4   6   1         48.59         52.11         1.05 o
   5   6   1         14.66         20.36         0.82 o
   6   6   1         14.87          9.67         0.65 o
   7   6   1         64.99         61.38         1.35 o
   8   6   1          5.12          5.01         0.57 o
   9   6   1         35.84         33.53         1.38 o
 -10   7   1         12.19         14.51         1.29 o
  -9   7   1         81.54         77.95         1.99 o
  -8   7   1          0.30          0.94         0.51 o
  -7   7   1        270.51        264.37         2.87 o
  -6   7   1         64.44         57.60         1.07 o
  -5   7   1        425.88        438.72         4.08 o
  -4   7   1          3.53          4.55         0.45 o
  -3   7   1        342.47        338.56         3.17 o
  -2   7   1        190.23        220.33         1.99 o
  -1   7   1        147.24        150.31         1.22 o
   0   7   1        306.28        320.99         2.26 o
   1   7   1        468.05        463.62         3.48 o
   2   7   1        204.82        199.67         1.76 o
   3   7   1        322.71        348.94         3.00 o
   4   7   1         42.39         31.17         0.83 o
   5   7   1          1.70          5.69         0.54 o
   6   7   1        493.60        467.93         4.61 o
   7   7   1         27.36         23.88         1.01 o
   8   7   1         34.87         30.09         1.23 o
   9   7   1         25.59         31.61         1.39 o
 -10   8   1          0.82          1.97         0.68 o
  -9   8   1          3.80          5.26         0.96 o
  -8   8   1          3.99          5.94         0.58 o
  -7   8   1          0.09          0.57         0.37 o
  -6   8   1         12.91         20.63         0.88 o
  -5   8   1          6.57          9.51         0.68 o
  -4   8   1         83.28         89.99         1.48 o
  -3   8   1        193.01        206.98         2.36 o
  -2   8   1       1468.84       1661.12        11.08 o
  -1   8   1       1496.00       1607.83        10.20 o
   0   8   1       2290.84       2442.57        17.10 o
   1   8   1       2998.91       3204.48        33.82 o
   2   8   1        140.13        133.46         1.45 o
   3   8   1        119.53        102.49         1.32 o
   4   8   1        139.86        137.85         1.84 o
   5   8   1         56.85         51.13         1.14 o
   6   8   1        226.84        216.02         2.74 o
   7   8   1          9.78         10.06         0.74 o
   8   8   1          0.03          0.90         0.46 o
   9   8   1         10.87         14.60         1.05 o
 -10   9   1          1.73          1.07         0.73 o
  -9   9   1         17.86         19.13         1.15 o
  -8   9   1         56.07         54.02         1.33 o
  -7   9   1        105.50        103.36         1.81 o
  -6   9   1         61.16         57.70         1.32 o
  -5   9   1        379.51        348.05         3.86 o
  -4   9   1         14.59         12.23         0.56 o
  -3   9   1       1444.69       1444.04        10.77 o
  -2   9   1         69.46         62.57         0.95 o
  -1   9   1        217.75        201.18         1.90 o
   0   9   1          3.36          6.26         0.36 o
   1   9   1         24.24         18.30         0.50 o
   2   9   1        330.49        341.21         2.90 o
   3   9   1         11.51         10.45         0.49 o
   4   9   1         23.07         22.11         0.77 o
   5   9   1        162.61        153.30         2.14 o
   6   9   1         11.79          5.68         0.61 o
   7   9   1         37.78         35.85         1.10 o
   8   9   1          5.45          2.92         0.55 o
   9   9   1          3.32          5.53         0.90 o
 -10  10   1          3.65          3.50         0.89 o
  -9  10   1         18.53         20.57         1.20 o
  -8  10   1         82.57         74.43         1.50 o
  -7  10   1         17.79         21.04         0.90 o
  -6  10   1         22.18         17.88         1.12 o
  -5  10   1        563.77        556.59         5.05 o
  -4  10   1         83.20         97.20         1.62 o
  -3  10   1        303.18        330.53         3.20 o
  -2  10   1        786.25        796.88         6.34 o
  -1  10   1        272.32        274.38         2.63 o
   0  10   1         39.23         33.94         0.83 o
   1  10   1       1076.82       1123.10         7.84 o
   2  10   1        180.74        217.33         2.25 o
   3  10   1        203.15        205.43         2.12 o
   4  10   1         24.83         29.45         0.86 o
   5  10   1        143.04        130.81         1.96 o
   6  10   1         59.09         70.35         1.48 o
   7  10   1         19.63         19.49         0.97 o
   8  10   1          1.03          1.13         0.48 o
   9  10   1         19.58         24.39         1.29 o
  -9  11   1          8.75          6.94         0.82 o
  -8  11   1          5.25          6.66         0.74 o
  -7  11   1          1.42          0.94         0.41 o
  -6  11   1         52.59         48.67         1.20 o
  -5  11   1        576.22        543.35         5.01 o
  -4  11   1         22.41         20.25         0.67 o
  -3  11   1        827.05        804.26         6.56 o
  -2  11   1         20.38         33.08         0.92 o
  -1  11   1        287.97        327.14         3.08 o
   0  11   1        134.75        107.40         1.40 o
   1  11   1          2.00          1.59         0.26 o
   2  11   1         87.88         69.11         1.10 o
   3  11   1         11.83         14.44         0.58 o
   4  11   1        755.70        781.37         6.65 o
   5  11   1         45.95         42.27         1.11 o
   6  11   1        290.88        287.79         3.74 o
   7  11   1          9.49          8.82         0.76 o
   8  11   1          0.08         -0.10         0.45 o
   9  11   1         37.49         44.41         1.62 o
  -9  12   1          0.01          1.48         0.65 o
  -8  12   1          5.80          7.03         0.80 o
  -7  12   1          0.01          0.57         0.41 o
  -6  12   1         24.43         32.25         1.03 o
  -5  12   1          7.10          9.48         0.68 o
  -4  12   1        227.19        253.41         2.58 o
  -3  12   1         90.56         87.72         1.44 o
  -2  12   1          3.89          5.84         0.48 o
  -1  12   1        180.24        191.73         3.07 o
   0  12   1        467.85        477.92         4.19 o
   1  12   1         61.03         56.30         1.04 o
   2  12   1          1.97          1.23         0.28 o
   3  12   1        119.50        109.62         1.48 o
   4  12   1          0.01          0.71         0.36 o
   5  12   1         12.15         17.72         0.90 o
   6  12   1         30.85         26.42         1.47 o
   7  12   1          2.32          1.04         0.49 o
   8  12   1         50.28         55.78         1.62 o
  -9  13   1         11.99         15.90         1.31 o
  -8  13   1          2.77          4.27         0.71 o
  -7  13   1          6.10         10.05         0.78 o
  -6  13   1         16.18         16.36         0.90 o
  -5  13   1          7.49          8.60         0.68 o
  -4  13   1        305.36        309.33         3.03 o
  -3  13   1         15.94         13.68         0.83 o
  -2  13   1        290.32        284.77         3.28 o
  -1  13   1        212.52        225.83         2.83 o
   0  13   1        459.75        471.12         4.40 o
   1  13   1         24.54         23.00         0.58 o
   2  13   1        414.83        394.32         5.65 o
   3  13   1        339.93        324.45         3.28 o
   4  13   1        322.62        319.85         3.45 o
   5  13   1         17.14         15.22         0.80 o
   6  13   1         32.62         30.04         1.07 o
   7  13   1         12.47         14.14         1.32 o
   8  13   1         39.77         40.31         1.59 o
  -9  14   1         47.11         51.04         1.83 o
  -8  14   1         13.86         11.92         0.99 o
  -7  14   1         31.59         24.19         1.10 o
  -6  14   1        124.35        113.67         1.98 o
  -5  14   1        267.32        250.34         3.13 o
  -4  14   1         29.67         28.83         0.94 o
  -3  14   1          8.00          7.13         0.72 o
  -2  14   1        165.93        156.09         3.42 o
  -1  14   1         68.04         60.35         1.62 o
   0  14   1        635.16        640.15         6.04 o
   1  14   1         77.94         71.43         1.21 o
   2  14   1          0.85          0.74         0.28 o
   3  14   1          0.09          0.43         0.28 o
   4  14   1         13.62         16.64         1.35 o
   5  14   1         32.96         27.13         1.04 o
   6  14   1          3.94          7.80         0.71 o
   7  14   1          7.56          4.03         0.61 o
   8  14   1          3.66          4.45         0.84 o
  -8  15   1          0.15          1.48         0.59 o
  -7  15   1         25.76         33.20         1.21 o
  -6  15   1          0.93          1.13         0.47 o
  -5  15   1        239.53        228.16         2.94 o
  -4  15   1        220.83        204.99         2.67 o
  -3  15   1         51.90         53.09         1.66 o
  -2  15   1        120.60        108.73         2.27 o
  -1  15   1          7.01         10.31         0.95 o
   0  15   1         48.68         47.59         1.20 o
   1  15   1          3.15          2.96         0.40 o
   2  15   1        113.16        117.06         1.46 o
   3  15   1         13.45         14.54         0.71 o
   4  15   1         27.51         25.10         1.04 o
   5  15   1         14.74         19.20         0.98 o
   6  15   1         29.20         23.99         1.05 o
   7  15   1         11.56         10.95         0.98 o
   8  15   1         31.47         22.90         1.66 o
  -8  16   1         65.39         58.78         2.55 o
  -7  16   1         18.84         23.02         1.13 o
  -6  16   1          1.57          4.16         0.59 o
  -5  16   1          3.46          3.82         0.57 o
  -4  16   1          3.37          4.88         0.65 o
  -3  16   1        105.45        102.53         1.95 o
  -2  16   1         39.88         39.72         1.18 o
  -1  16   1        134.61        131.32         2.16 o
   0  16   1         20.54         16.43         0.93 o
   1  16   1        118.94        107.71         1.64 o
   2  16   1          4.21          3.05         0.41 o
   3  16   1         52.15         52.80         1.07 o
   4  16   1         24.87         22.60         1.01 o
   5  16   1         53.95         58.70         1.47 o
   6  16   1          1.19          2.10         0.77 o
   7  16   1         20.23         21.86         1.35 o
  -8  17   1         16.65         11.08         1.20 o
  -7  17   1         46.91         54.63         1.96 o
  -6  17   1         63.93         59.11         1.53 o
  -5  17   1         13.15         16.89         0.96 o
  -4  17   1        112.24        103.43         2.05 o
  -3  17   1        231.04        237.10         3.26 o
  -2  17   1          2.12          2.76         0.55 o
  -1  17   1         11.73         16.13         0.96 o
   0  17   1         28.08         27.20         1.05 o
   1  17   1         95.83         85.31         2.05 o
   2  17   1         44.33         42.92         0.98 o
   3  17   1         63.05         48.40         1.27 o
   4  17   1         17.11         19.22         1.26 o
   5  17   1          2.14          4.41         0.77 o
   6  17   1          2.70          4.72         0.82 o
   7  17   1          5.29          6.84         0.96 o
  -7  18   1          1.45          1.76         0.67 o
  -6  18   1          4.12          2.64         0.59 o
  -5  18   1          1.56          0.85         0.53 o
  -4  18   1          1.66          3.79         0.63 o
  -3  18   1        101.86         99.42         2.02 o
  -2  18   1        111.05        107.28         2.09 o
  -1  18   1         28.60         34.22         1.17 o
   0  18   1        154.51        141.19         2.38 o
   1  18   1         66.24         73.52         1.65 o
   2  18   1          7.63          5.85         0.85 o
   3  18   1         53.98         56.79         1.51 o
   4  18   1         75.92         73.88         2.09 o
   5  18   1         59.75         62.69         2.26 o
   6  18   1         10.96         12.90         1.16 o
  -7  19   1         11.28         13.40         1.28 o
  -6  19   1          7.99          9.05         1.24 o
  -5  19   1         90.21         87.21         2.01 o
  -4  19   1          2.16          2.78         0.90 o
  -3  19   1        102.57        109.25         2.19 o
  -2  19   1          4.36          5.07         0.70 o
  -1  19   1         97.96         98.54         2.03 o
   0  19   1         43.76         41.59         1.31 o
   1  19   1         31.56         28.11         1.16 o
   2  19   1         90.57         90.00         1.83 o
   3  19   1         90.07         77.88         2.16 o
   4  19   1          1.50          1.55         0.65 o
   5  19   1          3.55          1.52         0.70 o
   6  19   1          0.04         -0.63         0.63 o
  -6  20   1         43.57         44.08         2.14 o
  -5  20   1         11.02          9.19         1.28 o
  -4  20   1         29.52         32.61         1.37 o
  -3  20   1          4.29          4.63         0.91 o
  -2  20   1         98.02         96.02         2.07 o
  -1  20   1          0.05          0.77         0.63 o
   0  20   1          4.07          5.18         0.68 o
   1  20   1          1.22          0.43         0.64 o
   2  20   1          0.23          0.30         0.58 o
   3  20   1         55.66         50.01         1.80 o
   4  20   1          6.43          6.79         0.95 o
   5  20   1         14.34         12.71         1.20 o
  -5  21   1          1.32          1.23         0.67 o
  -4  21   1         11.89         15.62         1.29 o
  -3  21   1          2.37          4.24         0.77 o
  -2  21   1          5.13          6.06         0.73 o
  -1  21   1         13.82         13.86         1.04 o
   0  21   1         55.01         52.89         1.55 o
   1  21   1         49.57         50.52         1.78 o
   2  21   1        157.22        155.80         3.77 o
   3  21   1          4.47          4.65         0.96 o
   4  21   1         35.01         38.60         1.77 o
   5  21   1         21.53         20.58         2.31 o
  -5  22   1          8.00          6.42         1.08 o
  -4  22   1         19.81         22.59         1.52 o
  -3  22   1         15.64         15.19         1.23 o
  -2  22   1         62.43         63.50         1.80 o
  -1  22   1          1.71          3.06         0.69 o
   0  22   1         92.12         87.59         2.36 o
   1  22   1          1.03          1.11         0.66 o
   2  22   1         15.10         20.13         1.41 o
   3  22   1         17.57         18.91         1.72 o
   4  22   1          0.16          3.17         0.86 o
  -3  23   1         13.86         14.50         1.28 o
  -2  23   1         57.85         54.85         1.95 o
  -1  23   1          3.67          4.33         1.10 o
   0  23   1         32.62         38.91         1.73 o
   1  23   1          2.57          3.27         0.80 o
   2  23   1          3.91          5.36         0.87 o
   3  23   1         20.32         22.92         1.54 o
  -2  24   1         10.96         13.68         1.43 o
  -1  24   1         19.20         19.86         1.64 o
   0  24   1          8.25          9.18         1.08 o
   1  24   1          8.48         12.86         1.46 o
 -10   0   2          1.00          6.96         1.48 o
  -8   0   2        119.16        124.46         4.11 o
  -6   0   2         90.13         79.87         1.98 o
  -4   0   2        838.14        932.09        13.69 o
  -2   0   2        720.60        796.80         8.48 o
   0   0   2        202.13        183.15         1.74 o
   2   0   2          8.76          9.79         0.53 o
   4   0   2         21.97         19.09         0.76 o
   6   0   2          1.73          4.79         0.65 o
   8   0   2         20.64         24.92         1.41 o
 -11   1   2          8.37          9.24         1.32 o
 -10   1   2          1.26          4.28         1.29 o
  -9   1   2          5.31          6.03         1.66 o
  -8   1   2         37.97         35.43         1.60 o
  -7   1   2         59.03         55.44         0.89 o
  -6   1   2        318.18        302.24         2.86 o
  -5   1   2         56.17         53.19         0.86 o
  -4   1   2        383.66        380.53         3.26 o
  -3   1   2       1305.50       1305.63         6.99 o
  -2   1   2       1430.99       1421.32         7.13 o
  -1   1   2        741.34        727.67         3.76 o
   0   1   2        301.85        230.43         1.41 o
   1   1   2          0.11          2.87         0.17 o
   2   1   2         65.72         55.66         0.57 o
   3   1   2        189.10        207.18         1.91 o
   4   1   2         18.95         20.31         0.53 o
   5   1   2        105.70        107.10         1.53 o
   6   1   2         27.22         25.56         0.78 o
   7   1   2          0.62          1.70         0.38 o
   8   1   2         13.43         15.45         0.84 o
   9   1   2          3.81          2.83         0.60 o
 -11   2   2         57.67         62.81         2.51 o
 -10   2   2         14.52         17.10         1.60 o
  -9   2   2         16.96         15.21         1.36 o
  -8   2   2        200.34        181.05         2.24 o
  -7   2   2         29.97         24.87         0.75 o
  -6   2   2        354.85        342.44         3.64 o
  -5   2   2        152.57        159.13         1.63 o
  -4   2   2        309.35        315.42         2.84 o
  -3   2   2         33.57         36.84         0.51 o
  -2   2   2        252.62        294.27         1.80 o
  -1   2   2       5157.27       5085.52        55.94 o
   0   2   2        175.23        208.76         1.41 o
   1   2   2      10584.86      10363.79       175.99 o
   2   2   2       2095.26       2252.42        13.39 o
   3   2   2        218.82        209.94         1.88 o
   4   2   2         23.32         25.61         0.63 o
   5   2   2        115.74        111.92         1.63 o
   6   2   2         15.70         16.43         0.79 o
   7   2   2          2.60          4.30         0.51 o
   8   2   2          0.05          0.28         0.37 o
   9   2   2          0.14          0.62         0.63 o
 -11   3   2          3.84          5.18         1.26 o
 -10   3   2          3.63          2.71         0.90 o
  -9   3   2         83.74         81.61         1.70 o
  -8   3   2          5.61          4.44         0.49 o
  -7   3   2          5.22          5.70         0.48 o
  -6   3   2          7.29          7.93         0.51 o
  -5   3   2       1385.85       1451.74        10.90 o
  -4   3   2         62.31         93.41         1.24 o
  -3   3   2        697.81        653.10         4.00 o
  -2   3   2       1445.23       1520.04         7.93 o
  -1   3   2       3804.68       4036.60        46.91 o
   0   3   2       4252.53       4275.06        54.57 o
   1   3   2        550.40        528.62         2.56 o
   2   3   2        117.56        133.00         1.13 o
   3   3   2        649.34        606.63         5.28 o
   4   3   2        369.87        379.63         4.19 o
   5   3   2        998.81        971.49         7.02 o
   6   3   2        108.58        103.95         1.70 o
   7   3   2        110.04        106.44         1.85 o
   8   3   2          3.26          4.13         0.54 o
   9   3   2          3.64          4.95         0.65 o
 -11   4   2          0.94          2.37         0.97 o
 -10   4   2          0.36          0.38         0.80 o
  -9   4   2          9.07          6.74         0.64 o
  -8   4   2         26.21         27.66         1.13 o
  -7   4   2         12.79         13.16         0.75 o
  -6   4   2          6.74         10.23         0.61 o
  -5   4   2       1820.35       1850.49        11.85 o
  -4   4   2        501.74        540.40         3.85 o
  -3   4   2       2702.53       2714.40        22.51 o
  -2   4   2       2970.66       3208.79        41.65 o
  -1   4   2        635.15        639.15         3.53 o
   0   4   2        812.31        893.00         5.26 o
   1   4   2       1825.76       1905.78        13.04 o
   2   4   2         10.40         11.07         0.34 o
   3   4   2        638.39        657.82         5.76 o
   4   4   2        113.42         93.21         1.47 o
   5   4   2        294.16        279.07         3.08 o
   6   4   2         69.90         80.35         1.50 o
   7   4   2          0.20          1.13         0.41 o
   8   4   2         14.51         18.16         0.96 o
   9   4   2         27.79         33.00         1.18 o
 -11   5   2          2.37          0.94         0.89 o
 -10   5   2          1.62          1.84         0.78 o
  -9   5   2         16.80         15.39         1.02 o
  -8   5   2          5.24         10.14         0.83 o
  -7   5   2         35.15         37.65         1.19 o
  -6   5   2          3.51          5.61         0.40 o
  -5   5   2        133.25        156.36         1.45 o
  -4   5   2         47.14         63.44         0.88 o
  -3   5   2        260.98        264.60         2.25 o
  -2   5   2         82.19         71.66         0.74 o
  -1   5   2         20.50         23.28         0.34 o
   0   5   2       1953.57       2092.25        15.99 o
   1   5   2        389.70        467.24         3.35 o
   2   5   2         59.13         54.95         0.71 o
   3   5   2         41.84         34.78         0.72 o
   4   5   2         70.75         61.21         1.17 o
   5   5   2        376.35        358.95         3.63 o
   6   5   2         26.54         28.86         0.97 o
   7   5   2          3.98          5.19         0.59 o
   8   5   2          5.72          7.79         0.84 o
   9   5   2         35.74         35.08         1.26 o
 -11   6   2          2.90          2.43         0.99 o
 -10   6   2          0.05         -0.19         0.74 o
  -9   6   2          2.91          2.90         0.65 o
  -8   6   2          1.86          2.32         0.55 o
  -7   6   2         30.68         29.68         1.10 o
  -6   6   2        369.56        369.79         3.29 o
  -5   6   2         27.97         23.00         0.53 o
  -4   6   2         21.95         32.41         0.70 o
  -3   6   2        400.98        380.57         3.79 o
  -2   6   2       2061.55       2302.84        17.72 o
  -1   6   2          0.76          1.18         0.18 o
   0   6   2       1363.04       1435.02        10.39 o
   1   6   2         35.52         31.40         0.69 o
   2   6   2          4.77          5.54         0.29 o
   3   6   2       1264.36       1364.57         9.58 o
   4   6   2         56.91         57.43         1.17 o
   5   6   2        998.61        989.16         8.16 o
   6   6   2         47.09         33.69         0.90 o
   7   6   2         23.41         18.52         0.96 o
   8   6   2          0.04          0.68         0.45 o
   9   6   2          0.33          1.65         0.54 o
 -10   7   2          1.09          2.60         0.81 o
  -9   7   2          0.76          1.23         0.57 o
  -8   7   2         57.68         59.64         1.62 o
  -7   7   2         28.57         26.87         0.68 o
  -6   7   2        169.19        151.43         1.66 o
  -5   7   2          5.53          3.83         0.37 o
  -4   7   2        415.32        402.52         3.67 o
  -3   7   2        851.31        966.81         7.37 o
  -2   7   2          0.65          8.38         0.36 o
  -1   7   2        657.88        748.13         4.72 o
   0   7   2        326.27        329.69         3.69 o
   1   7   2         31.87         37.93         0.82 o
   2   7   2        284.23        276.81         2.28 o
   3   7   2        116.35        109.49         1.39 o
   4   7   2          4.21          4.80         0.51 o
   5   7   2         23.79         29.34         1.28 o
   6   7   2         81.01         68.16         1.32 o
   7   7   2        167.08        151.20         2.60 o
   8   7   2          3.47          5.79         0.65 o
   9   7   2         14.04         12.72         0.93 o
 -10   8   2         42.89         47.97         1.98 o
  -9   8   2         19.40         20.63         1.35 o
  -8   8   2          0.48          0.64         0.52 o
  -7   8   2        153.62        139.84         1.79 o
  -6   8   2         31.79         30.86         0.73 o
  -5   8   2        206.92        220.40         2.44 o
  -4   8   2         23.94         22.48         0.66 o
  -3   8   2        389.49        425.67         4.86 o
  -2   8   2         83.01        109.28         1.26 o
  -1   8   2       3599.04       3894.60        71.26 o
   0   8   2        241.49        249.62         2.62 o
   1   8   2        917.69       1009.75         8.37 o
   2   8   2       3015.94       3210.26        22.61 o
   3   8   2         34.60         31.07         0.82 o
   4   8   2         32.71         36.80         0.93 o
   5   8   2         92.47         92.72         1.62 o
   6   8   2         20.49         20.96         0.84 o
   7   8   2         39.47         36.51         1.14 o
   8   8   2          7.75          9.46         0.81 o
   9   8   2         40.03         40.12         1.74 o
 -10   9   2          0.78          5.49         0.96 o
  -9   9   2         12.05         16.54         1.13 o
  -8   9   2        146.08        135.71         3.55 o
  -7   9   2         92.20        100.23         1.52 o
  -6   9   2        800.54        743.64         6.94 o
  -5   9   2        371.27        361.38         3.88 o
  -4   9   2        392.47        347.64         3.64 o
  -3   9   2        232.27        244.72         2.74 o
  -2   9   2       5249.20       5362.33        67.09 o
  -1   9   2         37.56         39.49         0.75 o
   0   9   2        271.08        249.89         2.14 o
   1   9   2         35.31         36.00         0.88 o
   2   9   2         64.36         59.14         0.86 o
   3   9   2        114.75        126.47         1.63 o
   4   9   2         97.46         79.29         1.39 o
   5   9   2          8.20          8.52         0.66 o
   6   9   2        140.68        133.11         2.73 o
   7   9   2          2.71          6.97         0.66 o
   8   9   2          7.70          7.39         0.72 o
   9   9   2          9.22          6.61         0.80 o
 -10  10   2          0.49          0.69         0.92 o
  -9  10   2         25.05         24.34         1.36 o
  -8  10   2        150.72        151.26         3.29 o
  -7  10   2          1.31          1.06         0.40 o
  -6  10   2        776.18        754.64         7.08 o
  -5  10   2         35.07         27.10         0.92 o
  -4  10   2        530.00        488.94         4.80 o
  -3  10   2        292.27        307.87         3.02 o
  -2  10   2       1369.24       1462.65        10.13 o
  -1  10   2       2653.16       2646.94        18.83 o
   0  10   2         94.25        101.29         1.23 o
   1  10   2          1.61          5.70         0.62 o
   2  10   2          5.02          5.29         0.36 o
   3  10   2        180.16        190.94         2.02 o
   4  10   2         38.01         32.77         0.81 o
   5  10   2        109.77         96.49         2.00 o
   6  10   2         73.02         64.05         1.30 o
   7  10   2         63.28         66.90         1.51 o
   8  10   2         29.39         30.24         1.22 o
 -10  11   2          4.18          5.27         0.83 o
  -9  11   2          0.59          1.26         0.58 o
  -8  11   2         19.57         18.78         1.21 o
  -7  11   2        158.74        158.96         2.35 o
  -6  11   2         25.05         24.69         1.23 o
  -5  11   2        574.42        550.62         5.46 o
  -4  11   2        785.39        809.45         6.73 o
  -3  11   2        196.96        177.49         1.94 o
  -2  11   2        558.12        557.51         4.76 o
  -1  11   2         28.91         36.22         0.79 o
   0  11   2          2.15          1.68         0.24 o
   1  11   2          4.28          1.77         0.44 o
   2  11   2         73.24         70.80         1.59 o
   3  11   2        114.44        100.63         1.40 o
   4  11   2        128.07        111.20         1.56 o
   5  11   2         55.65         62.94         1.36 o
   6  11   2          6.39          7.70         0.72 o
   7  11   2         31.63         31.70         1.16 o
   8  11   2         18.27         22.46         1.12 o
  -9  12   2          1.43          3.78         0.68 o
  -8  12   2          2.97          1.62         0.68 o
  -7  12   2         18.40         22.24         0.97 o
  -6  12   2          5.98          8.40         0.68 o
  -5  12   2          3.03          0.86         0.50 o
  -4  12   2         22.10         22.86         0.83 o
  -3  12   2         28.80         27.43         1.25 o
  -2  12   2         10.47         12.94         0.61 o
  -1  12   2        285.75        265.65         2.70 o
   0  12   2          0.92          1.85         0.29 o
   1  12   2       1289.29       1267.96        27.69 o
   2  12   2          5.59          4.72         0.59 o
   3  12   2          1.76          2.20         0.27 o
   4  12   2         48.75         36.81         1.06 o
   5  12   2          2.81          3.20         0.50 o
   6  12   2          1.29          1.85         0.49 o
   7  12   2          1.41          1.77         0.53 o
   8  12   2         13.81         15.00         1.24 o
  -9  13   2         10.41         13.70         1.10 o
  -8  13   2         37.01         48.04         2.06 o
  -7  13   2          8.56          9.36         0.81 o
  -6  13   2          2.67          1.33         0.44 o
  -5  13   2          6.69          7.52         0.68 o
  -4  13   2         32.80         39.40         1.30 o
  -3  13   2       1152.64       1124.50         8.92 o
  -2  13   2         37.67         44.32         1.13 o
  -1  13   2         38.85         38.93         0.89 o
   0  13   2         50.99         46.51         0.88 o
   1  13   2         92.21         94.68         1.90 o
   2  13   2         27.16         23.14         1.06 o
   3  13   2        119.68        121.84         2.34 o
   4  13   2          1.92          0.85         0.44 o
   5  13   2         42.58         45.77         1.63 o
   6  13   2          0.12          0.27         0.41 o
   7  13   2          0.08          1.05         0.59 o
   8  13   2          1.36          2.56         0.75 o
  -9  14   2          0.88          1.33         0.65 o
  -8  14   2         51.12         60.24         1.67 o
  -7  14   2         32.80         27.63         1.11 o
  -6  14   2          0.18          1.53         0.46 o
  -5  14   2        372.79        346.25         5.31 o
  -4  14   2        374.35        356.75         3.74 o
  -3  14   2         43.54         47.47         1.12 o
  -2  14   2        160.56        161.94         2.66 o
  -1  14   2        225.61        204.63         2.38 o
   0  14   2          9.95          7.95         0.51 o
   1  14   2        271.38        256.71         3.57 o
   2  14   2          0.17          1.12         0.52 o
   3  14   2         30.23         31.44         1.25 o
   4  14   2          0.51          0.19         0.34 o
   5  14   2         29.13         26.09         1.63 o
   6  14   2          3.53          7.55         0.91 o
   7  14   2         13.23         13.09         1.10 o
  -9  15   2         35.62         37.38         1.48 o
  -8  15   2         25.93         33.10         1.44 o
  -7  15   2         38.81         41.49         1.27 o
  -6  15   2         59.71         63.71         1.50 o
  -5  15   2          3.85          4.98         0.67 o
  -4  15   2        150.68        144.41         2.15 o
  -3  15   2         27.97         26.33         1.00 o
  -2  15   2        279.35        276.49         3.39 o
  -1  15   2         33.71         32.23         1.01 o
   0  15   2          0.35          0.88         0.28 o
   1  15   2          0.03          0.69         0.50 o
   2  15   2          3.41          5.50         0.72 o
   3  15   2          0.03         -0.22         0.50 o
   4  15   2         64.38         61.04         1.81 o
   5  15   2         21.67         18.87         1.44 o
   6  15   2          0.55         -0.19         0.65 o
   7  15   2         19.97         17.93         1.47 o
  -8  16   2          0.30          0.17         0.60 o
  -7  16   2         47.67         46.06         1.46 o
  -6  16   2         23.97         28.44         1.11 o
  -5  16   2         27.79         24.83         1.00 o
  -4  16   2          3.79          5.50         0.60 o
  -3  16   2         13.64         14.56         0.92 o
  -2  16   2          1.34          1.55         0.46 o
  -1  16   2         23.85         28.52         1.12 o
   0  16   2         60.61         69.40         1.63 o
   1  16   2         20.80         27.83         1.22 o
   2  16   2        160.11        176.68         3.06 o
   3  16   2          1.05          1.88         0.61 o
   4  16   2        114.32        116.68         2.58 o
   5  16   2          9.82          7.98         0.95 o
   6  16   2         19.25         22.28         1.48 o
   7  16   2          7.61          8.18         1.36 o
  -8  17   2         15.28         15.79         1.18 o
  -7  17   2          6.96          8.04         0.77 o
  -6  17   2         19.98         22.74         1.10 o
  -5  17   2         19.32         19.96         1.04 o
  -4  17   2         92.20         91.52         1.93 o
  -3  17   2         12.27         12.94         0.95 o
  -2  17   2        137.52        135.53         2.29 o
  -1  17   2          8.28          8.25         0.71 o
   0  17   2         90.16         93.12         1.51 o
   1  17   2          2.29          1.61         0.58 o
   2  17   2        126.66        116.06         2.46 o
   3  17   2          1.20          1.39         0.73 o
   4  17   2         19.82         16.50         1.24 o
   5  17   2          3.03          5.66         1.24 o
   6  17   2          2.06          2.44         0.73 o
  -7  18   2          4.44          3.94         0.64 o
  -6  18   2          5.11          5.01         0.68 o
  -5  18   2          0.02          0.52         0.50 o
  -4  18   2          5.56          6.92         0.78 o
  -3  18   2         17.45         16.57         1.04 o
  -2  18   2          4.12          5.52         0.67 o
  -1  18   2         26.75         23.09         1.08 o
   0  18   2         10.66         15.91         0.88 o
   1  18   2         40.08         31.66         1.37 o
   2  18   2          3.73          5.52         0.81 o
   3  18   2          0.44          0.66         0.58 o
   4  18   2          4.16          5.96         1.18 o
   5  18   2          0.01          0.50         0.62 o
   6  18   2         18.17         20.72         1.56 o
  -7  19   2         16.46         19.66         1.28 o
  -6  19   2         15.32         13.60         1.07 o
  -5  19   2         14.25         15.38         1.06 o
  -4  19   2         50.28         48.65         1.79 o
  -3  19   2          0.65          0.94         0.52 o
  -2  19   2         42.52         43.98         1.37 o
  -1  19   2          0.14          0.63         0.45 o
   0  19   2         38.95         39.69         1.22 o
   1  19   2         18.21         20.25         1.35 o
   2  19   2        120.16        109.70         2.55 o
   3  19   2         32.01         33.86         1.54 o
   4  19   2         79.12         68.89         2.47 o
   5  19   2          9.43         11.04         1.29 o
  -6  20   2          0.50          2.14         0.73 o
  -5  20   2         79.37         77.61         1.98 o
  -4  20   2         32.31         31.16         1.32 o
  -3  20   2         74.99         76.48         1.89 o
  -2  20   2         41.15         42.88         1.40 o
  -1  20   2        174.13        162.94         2.70 o
   0  20   2          0.64          1.59         0.68 o
   1  20   2         48.91         48.19         1.81 o
   2  20   2         45.31         42.21         1.69 o
   3  20   2         11.11         11.75         1.12 o
   4  20   2          0.19         -0.36         0.69 o
   5  20   2          1.07          1.21         0.75 o
  -6  21   2          0.24          1.00         0.69 o
  -5  21   2         15.96         20.64         1.31 o
  -4  21   2         13.99         14.21         1.06 o
  -3  21   2         70.11         77.53         1.95 o
  -2  21   2          6.20          9.50         1.06 o
  -1  21   2          5.24          7.87         1.25 o
   0  21   2         16.80         19.04         1.45 o
   1  21   2        109.43        111.80         3.00 o
   2  21   2         19.28         18.45         1.38 o
   3  21   2        120.77        120.22         2.89 o
   4  21   2         23.27         24.05         1.52 o
  -5  22   2         17.13         18.03         1.47 o
  -4  22   2          4.62          5.14         0.82 o
  -3  22   2         58.70         54.48         1.80 o
  -2  22   2         11.13         11.03         1.10 o
  -1  22   2        202.75        192.29         3.61 o
   0  22   2          6.75          8.06         1.00 o
   1  22   2        278.01        257.79         6.36 o
   2  22   2         12.44         13.32         1.37 o
   3  22   2          9.50          9.97         1.11 o
  -4  23   2         11.10         13.15         1.23 o
  -3  23   2          4.36          8.32         1.17 o
  -2  23   2          6.60          6.94         0.95 o
  -1  23   2         19.70         21.21         1.42 o
   0  23   2          1.18          4.25         1.11 o
   1  23   2         19.00         27.63         3.20 o
   2  23   2          0.02          0.87         0.83 o
  -2  24   2          8.48          8.08         1.17 o
  -1  24   2         15.61         17.76         1.37 o
   0  24   2          0.39          1.24         0.77 o
 -11   0   3         17.24         23.09         3.44 o
  -9   0   3          3.65          2.74         1.16 o
  -7   0   3         45.96         58.94         2.62 o
  -5   0   3        344.77        329.75         6.32 o
  -3   0   3       1316.50       1407.92        10.22 o
  -1   0   3       5139.03       4628.70       317.58 o
   1   0   3       1405.47       1232.98         9.66 o
   3   0   3        533.83        478.97         4.63 o
   5   0   3        102.47        105.20         1.77 o
   7   0   3         38.33         41.78         1.77 o
   9   0   3         18.06         22.59         1.91 o
 -11   1   3          2.22          4.02         0.99 o
 -10   1   3          7.49         10.92         1.32 o
  -9   1   3          0.02          0.10         0.58 o
  -8   1   3         62.75         55.65         1.93 o
  -7   1   3        435.86        404.71         5.61 o
  -6   1   3         59.50         51.95         2.68 o
  -5   1   3        255.81        237.77         2.18 o
  -4   1   3        945.50       1018.20         7.60 o
  -3   1   3         61.83         54.60         0.56 o
  -2   1   3       3298.80       3632.73        65.10 o
  -1   1   3       3315.84       3217.00       138.04 o
   0   1   3          2.30          0.38         0.12 o
   1   1   3         29.57         39.66         0.49 o
   2   1   3          1.96          5.91         0.61 o
   3   1   3         20.78         27.50         0.60 o
   4   1   3        144.12        143.48         1.44 o
   5   1   3         78.82         84.07         1.15 o
   6   1   3          0.12          0.92         0.33 o
   7   1   3          2.68          3.54         0.47 o
   8   1   3         20.91         23.68         1.06 o
   9   1   3          8.74          9.26         1.20 o
 -11   2   3          1.42          1.61         0.91 o
 -10   2   3         10.82         12.19         1.34 o
  -9   2   3         51.71         47.98         1.95 o
  -8   2   3        106.36        101.23         2.64 o
  -7   2   3        398.31        367.51         4.44 o
  -6   2   3        165.24        148.10         2.00 o
  -5   2   3       1042.01        991.81         8.26 o
  -4   2   3        917.98        970.34         7.41 o
  -3   2   3        979.11       1168.89         6.56 o
  -2   2   3        792.62        836.44         4.43 o
  -1   2   3          2.12          1.82         0.12 o
   0   2   3        195.25        164.92         1.21 o
   1   2   3        162.62        215.18         1.60 o
   2   2   3       2094.69       2106.61        11.54 o
   3   2   3          2.55          1.97         0.27 o
   4   2   3       1245.72       1197.81         7.21 o
   5   2   3        110.96        104.21         1.39 o
   6   2   3          5.84          8.30         0.55 o
   7   2   3          0.36          0.53         0.36 o
   8   2   3         19.64         25.00         1.05 o
   9   2   3         10.38          9.44         0.83 o
 -11   3   3          0.04          1.58         1.13 o
 -10   3   3          6.98          6.61         1.09 o
  -9   3   3          1.29          1.90         0.74 o
  -8   3   3         28.42         27.46         0.97 o
  -7   3   3          0.35          0.39         0.29 o
  -6   3   3        459.92        434.22         3.63 o
  -5   3   3         86.54         96.76         2.34 o
  -4   3   3       1212.23       1254.90         8.14 o
  -3   3   3       1771.23       2043.25        11.59 o
  -2   3   3        311.79        288.22         2.02 o
  -1   3   3        867.11        896.73         5.06 o
   0   3   3          3.95          7.64         0.28 o
   1   3   3       1134.04       1202.52         7.37 o
   2   3   3        313.21        317.75         2.24 o
   3   3   3         81.61         84.63         1.11 o
   4   3   3         24.03         22.43         0.71 o
   5   3   3        138.13        138.36         1.96 o
   6   3   3        209.45        212.80         2.34 o
   7   3   3          0.30          0.39         0.44 o
   8   3   3         26.61         26.16         1.00 o
   9   3   3          2.42          1.54         0.61 o
 -11   4   3         10.93         13.54         1.49 o
 -10   4   3          0.13          1.04         0.75 o
  -9   4   3         27.83         28.64         1.85 o
  -8   4   3         45.59         37.03         0.98 o
  -7   4   3        217.22        199.97         2.43 o
  -6   4   3          9.98          8.61         0.55 o
  -5   4   3          4.35          4.66         0.40 o
  -4   4   3        502.49        541.28         3.89 o
  -3   4   3       3965.45       4382.31       107.13 o
  -2   4   3       3212.42       3404.75        36.31 o
  -1   4   3        403.88        527.04         3.03 o
   0   4   3        849.79        808.72         6.60 o
   1   4   3        225.32        252.54         2.02 o
   2   4   3        833.69        848.39         5.25 o
   3   4   3        108.48         95.07         1.24 o
   4   4   3         86.17         80.99         1.31 o
   5   4   3        224.19        213.23         2.22 o
   6   4   3         74.54         66.24         1.23 o
   7   4   3          1.56          2.52         0.47 o
   8   4   3         17.88         13.87         0.81 o
   9   4   3          0.93          2.30         0.57 o
 -11   5   3          0.99          1.21         0.77 o
 -10   5   3         19.28         18.20         1.56 o
  -9   5   3         22.81         24.26         1.36 o
  -8   5   3         36.30         37.97         1.47 o
  -7   5   3        547.93        557.95         5.75 o
  -6   5   3         59.26         64.29         1.24 o
  -5   5   3         98.28        104.47         1.16 o
  -4   5   3        167.23        166.94         1.46 o
  -3   5   3        577.93        706.27         4.41 o
  -2   5   3       2528.78       2720.11        20.65 o
  -1   5   3          2.69          0.49         0.13 o
   0   5   3         73.78         68.35         0.62 o
   1   5   3         23.04         24.37         0.41 o
   2   5   3        960.79       1059.21         6.38 o
   3   5   3          0.00          0.22         0.22 o
   4   5   3        195.21        203.12         2.74 o
   5   5   3        155.28        134.39         1.87 o
   6   5   3        201.68        203.48         2.61 o
   7   5   3          0.54          0.68         0.48 o
   8   5   3         16.87         17.02         0.88 o
 -11   6   3          0.17          0.14         0.86 o
 -10   6   3         46.44         38.51         2.43 o
  -9   6   3          5.13          6.41         0.75 o
  -8   6   3          0.19          0.62         0.50 o
  -7   6   3        519.96        483.48         5.21 o
  -6   6   3         44.44         36.14         1.08 o
  -5   6   3        317.43        350.99         3.07 o
  -4   6   3          4.76          2.99         0.34 o
  -3   6   3        340.66        451.43         3.33 o
  -2   6   3         14.42         17.03         0.55 o
  -1   6   3        130.56        126.17         1.16 o
   0   6   3       2030.48       2126.63        15.19 o
   1   6   3         13.38         19.02         0.36 o
   2   6   3        333.45        265.85         2.07 o
   3   6   3          1.66          3.48         0.31 o
   4   6   3        103.43        101.95         1.48 o
   5   6   3         19.99         20.13         0.80 o
   6   6   3        266.24        242.61         2.56 o
   7   6   3          0.24          0.41         0.40 o
   8   6   3          0.55          0.57         0.46 o
 -11   7   3          1.75          2.14         0.86 o
 -10   7   3         26.25         22.38         1.73 o
  -9   7   3         33.20         37.29         1.41 o
  -8   7   3         20.04         14.06         0.98 o
  -7   7   3        105.26        102.35         1.98 o
  -6   7   3         90.14         82.78         1.07 o
  -5   7   3         63.25         51.65         0.92 o
  -4   7   3         34.96         30.89         0.74 o
  -3   7   3        695.41        682.24         5.49 o
  -2   7   3        781.52        846.76         6.07 o
  -1   7   3          0.22          0.79         0.18 o
   0   7   3         12.53         18.62         0.53 o
   1   7   3        590.21        639.38         5.65 o
   2   7   3         22.91         20.06         0.41 o
   3   7   3        142.90        145.65         1.60 o
   4   7   3          2.47          2.01         0.35 o
   5   7   3         47.45         49.85         1.27 o
   6   7   3         10.06         10.03         0.72 o
   7   7   3         21.52         22.39         0.99 o
   8   7   3          0.12          2.37         0.51 o
 -10   8   3          4.03          3.24         0.91 o
  -9   8   3        101.54        107.11         2.30 o
  -8   8   3          7.85         11.61         0.93 o
  -7   8   3          3.76          3.32         0.61 o
  -6   8   3        905.37        912.36         8.24 o
  -5   8   3        111.77        107.61         1.53 o
  -4   8   3          7.01          9.48         0.53 o
  -3   8   3         98.50         81.29         1.34 o
  -2   8   3        950.92       1006.16         7.15 o
  -1   8   3        340.01        304.17         2.31 o
   0   8   3        109.37         96.64         1.55 o
   1   8   3         21.33         28.90         0.77 o
   2   8   3         29.60         29.25         0.52 o
   3   8   3        173.04        184.26         1.81 o
   4   8   3          0.81          1.59         0.32 o
   5   8   3          6.48          7.52         0.56 o
   6   8   3         31.16         35.03         0.95 o
   7   8   3          6.33          8.37         0.66 o
   8   8   3          2.71          3.04         0.59 o
 -10   9   3          8.66         10.21         1.14 o
  -9   9   3          8.02         14.37         1.08 o
  -8   9   3          0.02          0.77         0.52 o
  -7   9   3        101.91         81.69         1.18 o
  -6   9   3         75.23         85.93         1.36 o
  -5   9   3        541.03        494.65         4.91 o
  -4   9   3        467.04        463.10         4.56 o
  -3   9   3          0.24          3.04         0.38 o
  -2   9   3         55.45         61.68         1.01 o
  -1   9   3        887.61        924.66         6.14 o
   0   9   3        157.13        165.37         2.05 o
   1   9   3         58.62         60.78         1.17 o
   2   9   3          0.00          0.69         0.37 o
   3   9   3        159.05        157.30         1.67 o
   4   9   3         16.02         16.57         0.75 o
   5   9   3        103.51         96.84         1.55 o
   6   9   3         33.65         29.61         1.07 o
   7   9   3          6.55          7.17         0.62 o
   8   9   3          0.83          0.59         0.75 o
 -10  10   3          4.07          4.28         0.94 o
  -9  10   3          0.03          0.53         0.56 o
  -8  10   3          7.00          6.52         0.77 o
  -7  10   3         27.11         26.36         0.83 o
  -6  10   3         89.20         97.52         1.71 o
  -5  10   3        743.10        711.70         6.63 o
  -4  10   3          0.03          0.91         0.37 o
  -3  10   3        331.10        364.87         3.78 o
  -2  10   3        470.10        484.34         3.86 o
  -1  10   3         62.40         84.16         1.18 o
   0  10   3       1033.34       1014.09         8.59 o
   1  10   3         49.67         41.76         1.10 o
   2  10   3          6.30          4.59         0.56 o
   3  10   3         19.04         16.59         0.56 o
   4  10   3          2.82          2.91         0.68 o
   5  10   3          0.37          0.77         0.35 o
   6  10   3         43.53         33.75         1.10 o
   7  10   3          1.58          1.73         0.44 o
   8  10   3          9.69          9.17         0.88 o
 -10  11   3          0.54          1.25         0.80 o
  -9  11   3          7.62          8.75         1.19 o
  -8  11   3         75.77         79.84         1.98 o
  -7  11   3          0.64          0.88         0.38 o
  -6  11   3        266.72        259.41         3.28 o
  -5  11   3         90.47         92.75         1.73 o
  -4  11   3       1132.37       1079.18         9.34 o
  -3  11   3        235.71        251.16         2.67 o
  -2  11   3        100.87         95.84         1.24 o
  -1  11   3        528.10        549.44         4.62 o
   0  11   3        307.65        316.49         3.85 o
   1  11   3        483.68        482.17         5.35 o
   2  11   3          0.53          2.45         0.53 o
   3  11   3        102.20         99.29         2.07 o
   4  11   3         57.62         51.40         0.90 o
   5  11   3        187.16        167.57         2.11 o
   6  11   3          0.00          0.96         0.37 o
   7  11   3          6.09          4.41         0.65 o
   8  11   3          4.55          4.41         0.88 o
 -10  12   3         16.73         18.84         1.42 o
  -9  12   3          0.28          1.95         0.65 o
  -8  12   3         39.74         40.09         1.84 o
  -7  12   3         40.94         33.22         1.09 o
  -6  12   3          1.37          1.73         0.48 o
  -5  12   3         90.77         81.25         1.64 o
  -4  12   3       1396.75       1440.59        11.12 o
  -3  12   3          0.10          0.94         0.34 o
  -2  12   3        122.41        104.05         1.36 o
  -1  12   3         74.96         83.53         1.26 o
   0  12   3        381.33        347.79         4.21 o
   1  12   3          4.42          3.63         0.57 o
   2  12   3        639.69        634.21         6.84 o
   3  12   3          0.05         -0.10         0.79 o
   4  12   3         10.91         11.79         0.43 o
   5  12   3         23.05         17.57         0.91 o
   6  12   3         12.40         15.00         1.16 o
   7  12   3          0.19          1.01         0.63 o
  -9  13   3          0.00          1.55         0.61 o
  -8  13   3        110.68        114.58         2.24 o
  -7  13   3          1.72          1.71         0.44 o
  -6  13   3         38.22         37.31         1.50 o
  -5  13   3         15.22         18.16         0.85 o
  -4  13   3        187.41        176.61         2.29 o
  -3  13   3        384.67        406.82         3.93 o
  -2  13   3       1330.54       1292.84        10.02 o
  -1  13   3        166.33        170.51         2.59 o
   0  13   3         48.04         53.64         1.41 o
   1  13   3        134.91        154.70         2.60 o
   2  13   3         43.84         41.74         1.35 o
   3  13   3          0.02          0.91         0.50 o
   4  13   3         24.33         29.53         1.34 o
   5  13   3         55.21         61.87         1.89 o
   6  13   3         11.85         14.38         1.19 o
   7  13   3         11.33         14.97         1.26 o
  -9  14   3          0.38          2.62         0.67 o
  -8  14   3          3.71          4.43         0.74 o
  -7  14   3          6.32          7.04         0.68 o
  -6  14   3         34.70         32.68         1.08 o
  -5  14   3          0.01          1.23         0.42 o
  -4  14   3        100.77         94.84         1.99 o
  -3  14   3          4.48          3.57         0.47 o
  -2  14   3        321.50        325.15         3.70 o
  -1  14   3         51.91         43.64         0.92 o
   0  14   3        281.80        269.99         3.71 o
   1  14   3         23.59         15.88         1.12 o
   2  14   3        264.57        251.49         3.69 o
   3  14   3          1.79          1.17         1.02 o
   4  14   3          2.99          2.00         0.61 o
   5  14   3         15.96         21.57         1.82 o
   6  14   3          6.07          6.50         0.95 o
   7  14   3          3.00          5.30         1.09 o
  -9  15   3          0.13          0.63         0.61 o
  -8  15   3         54.32         56.43         2.05 o
  -7  15   3         15.94         18.47         1.06 o
  -6  15   3        101.72        104.07         1.91 o
  -5  15   3         18.65         21.57         0.95 o
  -4  15   3         13.65         15.95         0.85 o
  -3  15   3          3.67          5.83         0.54 o
  -2  15   3         18.34         18.44         1.08 o
  -1  15   3         72.96         78.19         1.79 o
   0  15   3         84.77         81.31         1.89 o
   1  15   3          5.74          9.93         0.88 o
   2  15   3         30.64         29.63         1.28 o
   3  15   3         57.19         61.10         1.87 o
   4  15   3         39.49         33.83         1.46 o
   5  15   3         28.78         31.48         1.56 o
   6  15   3          2.67          4.65         0.89 o
  -8  16   3         19.28         18.88         1.18 o
  -7  16   3         12.40         13.94         0.92 o
  -6  16   3         16.61         18.13         1.00 o
  -5  16   3         51.93         59.90         1.43 o
  -4  16   3         10.57         13.38         0.82 o
  -3  16   3         10.22         10.87         0.81 o
  -2  16   3          0.40          0.69         0.40 o
  -1  16   3          1.30          0.10         0.28 o
   0  16   3        268.45        284.93         4.04 o
   1  16   3         50.70         38.69         1.93 o
   2  16   3         45.99         45.27         2.18 o
   3  16   3          1.11          0.16         0.55 o
   4  16   3         46.02         44.55         1.67 o
   5  16   3         26.44         25.23         1.87 o
   6  16   3         11.95         11.86         1.14 o
  -8  17   3          0.46          1.74         0.64 o
  -7  17   3          0.39          0.89         0.50 o
  -6  17   3          3.32          5.42         0.66 o
  -5  17   3         14.77         14.32         0.89 o
  -4  17   3          6.61          7.77         0.78 o
  -3  17   3         99.11         90.61         1.88 o
  -2  17   3         34.19         34.47         1.51 o
  -1  17   3         66.55         70.17         1.28 o
   0  17   3        192.53        177.21         4.28 o
   1  17   3          7.64         10.90         0.99 o
   2  17   3         20.36         19.01         1.16 o
   3  17   3         61.42         61.78         1.89 o
   4  17   3          4.53          5.26         0.85 o
   5  17   3         43.13         44.77         2.57 o
   6  17   3          6.82         11.56         1.20 o
  -8  18   3          0.97          1.79         0.89 o
  -7  18   3          0.16          0.30         0.49 o
  -6  18   3         24.01         23.36         1.13 o
  -5  18   3         18.12         21.76         1.36 o
  -4  18   3          6.26          6.63         0.76 o
  -3  18   3          6.53          7.03         0.74 o
  -2  18   3          6.43          6.18         0.67 o
  -1  18   3          8.22          6.15         0.74 o
   0  18   3        168.26        165.00         3.04 o
   1  18   3          9.09          6.90         0.85 o
   2  18   3         10.36         12.22         1.09 o
   3  18   3          1.39          3.38         0.73 o
   4  18   3         11.86          9.60         1.07 o
   5  18   3          0.92          0.45         0.84 o
  -7  19   3          9.82          9.34         1.06 o
  -6  19   3         21.26         24.46         1.15 o
  -5  19   3          1.00          0.54         0.60 o
  -4  19   3         48.53         49.75         1.52 o
  -3  19   3         34.39         32.76         1.26 o
  -2  19   3         10.40          9.20         0.79 o
  -1  19   3         18.48         23.41         1.28 o
   0  19   3          5.63          5.63         0.98 o
   1  19   3          2.05          1.55         0.68 o
   2  19   3         53.06         54.68         1.84 o
   3  19   3         90.16         85.63         2.31 o
   4  19   3         38.75         42.70         1.77 o
   5  19   3         31.62         27.36         1.80 o
  -6  20   3          4.07          5.71         0.83 o
  -5  20   3          0.12          0.12         0.51 o
  -4  20   3         15.87         19.12         1.18 o
  -3  20   3          1.95          2.03         0.56 o
  -2  20   3        126.18        124.10         2.34 o
  -1  20   3          0.02          0.88         0.61 o
   0  20   3        136.78        134.21         2.87 o
   1  20   3          7.60          9.00         1.01 o
   2  20   3         42.18         46.14         1.73 o
   3  20   3         11.02         10.19         1.26 o
   4  20   3         16.93         15.86         1.29 o
  -6  21   3         79.34         79.84         2.14 o
  -5  21   3          0.28          1.07         0.62 o
  -4  21   3         39.46         44.86         2.05 o
  -3  21   3          0.80         -0.05         0.54 o
  -2  21   3        115.98        117.22         2.73 o
  -1  21   3          0.36          1.65         0.64 o
   0  21   3          2.89          3.23         0.76 o
   1  21   3         34.24         31.35         1.66 o
   2  21   3         64.43         68.72         2.38 o
   3  21   3          0.09          1.72         0.78 o
  -5  22   3          1.36          3.35         0.88 o
  -4  22   3         58.15         62.27         2.37 o
  -3  22   3          0.01          1.37         0.67 o
  -2  22   3         41.13         44.71         1.74 o
  -1  22   3          0.20          1.12         0.81 o
   0  22   3         90.65         93.83         2.50 o
   1  22   3          7.49          6.65         0.96 o
   2  22   3        137.42        129.27         3.02 o
  -3  23   3          4.70          2.32         0.76 o
  -2  23   3         13.16         15.78         1.63 o
  -1  23   3          5.25          4.98         0.86 o
   0  23   3          5.06          9.60         1.07 o
   1  23   3          0.28          2.23         0.76 o
 -10   0   4         74.96         78.19         3.72 o
  -8   0   4        457.53        478.64        11.57 o
  -6   0   4         14.90         10.39         1.33 o
  -4   0   4       1199.86       1106.71        10.93 o
  -2   0   4       2527.28       2525.98        17.88 o
   0   0   4       2095.68       2046.96        18.97 o
   2   0   4       1837.11       1641.19        16.36 o
   4   0   4       1782.50       1755.12        13.48 o
   6   0   4         16.19         17.88         1.09 o
   8   0   4         31.39         30.93         1.49 o
 -11   1   4          8.61         11.33         1.36 o
 -10   1   4          9.91          7.18         1.16 o
  -9   1   4         43.22         34.46         1.67 o
  -8   1   4        244.76        235.09         4.25 o
  -7   1   4        493.02        450.55         6.20 o
  -6   1   4        237.94        225.63         3.71 o
  -5   1   4          9.26          5.35         0.37 o
  -4   1   4        500.26        587.82         4.43 o
  -3   1   4       2439.58       2617.61        19.28 o
  -2   1   4          1.77          3.18         0.22 o
  -1   1   4         38.14         50.78         0.62 o
   0   1   4       4014.76       4080.90        52.60 o
   1   1   4         22.29         45.98         0.66 o
   2   1   4        624.21        593.85         4.44 o
   3   1   4          8.48         10.38         0.53 o
   4   1   4         10.03         13.02         0.58 o
   5   1   4         54.20         56.16         0.96 o
   6   1   4         29.05         34.52         0.95 o
   7   1   4         12.26         12.92         0.76 o
   8   1   4          0.01          0.80         0.47 o
 -11   2   4          0.08          0.65         0.87 o
 -10   2   4          0.08          0.50         0.91 o
  -9   2   4          9.69          5.82         1.01 o
  -8   2   4         41.83         41.91         1.29 o
  -7   2   4        700.26        682.72         8.40 o
  -6   2   4        433.87        440.02         3.85 o
  -5   2   4        186.84        160.46         1.79 o
  -4   2   4        906.95        910.49         5.79 o
  -3   2   4       1700.17       1881.25        10.80 o
  -2   2   4         72.37         92.52         0.86 o
  -1   2   4        640.16        742.56         4.75 o
   0   2   4        496.48        557.75         3.72 o
   1   2   4         18.52         30.80         0.48 o
   2   2   4          1.19          4.91         0.36 o
   3   2   4         92.96         92.50         1.20 o
   4   2   4        387.01        363.96         2.90 o
   5   2   4        332.09        310.38         2.74 o
   6   2   4         31.49         30.04         0.86 o
   7   2   4         66.41         65.04         1.39 o
   8   2   4          0.84          0.87         0.50 o
 -11   3   4          5.59          5.47         1.16 o
 -10   3   4          4.75          6.68         1.09 o
  -9   3   4         20.13         15.45         1.41 o
  -8   3   4         51.35         45.92         1.80 o
  -7   3   4         21.38         22.61         0.84 o
  -6   3   4         15.45         15.61         0.64 o
  -5   3   4        421.69        391.87         3.91 o
  -4   3   4        167.23        175.55         1.64 o
  -3   3   4        616.50        630.56         4.23 o
  -2   3   4       1030.96       1171.11         7.25 o
  -1   3   4        772.27        782.91         6.09 o
   0   3   4        209.09        266.58         4.46 o
   1   3   4         68.95         79.14         0.96 o
   2   3   4         96.52        104.50         1.37 o
   3   3   4        469.45        450.11         3.56 o
   4   3   4        166.01        160.87         1.86 o
   5   3   4        103.14         93.96         1.72 o
   6   3   4          2.71          2.96         0.43 o
   7   3   4          8.10         12.52         0.78 o
   8   3   4          9.10          9.99         0.74 o
 -11   4   4         13.79         19.96         1.70 o
 -10   4   4         60.40         65.50         3.43 o
  -9   4   4         12.00         13.73         1.36 o
  -8   4   4         11.14         10.15         0.57 o
  -7   4   4         83.59         80.10         1.44 o
  -6   4   4        535.24        499.05         4.68 o
  -5   4   4         79.57         59.47         0.84 o
  -4   4   4          1.99          2.07         0.24 o
  -3   4   4         94.45         89.73         1.06 o
  -2   4   4        434.60        551.32         3.91 o
  -1   4   4          5.75          5.75         0.51 o
   0   4   4        231.26        253.05         2.36 o
   1   4   4         25.62         20.71         0.46 o
   2   4   4         22.68         27.30         0.64 o
   3   4   4        607.18        579.04         5.36 o
   4   4   4         76.47         73.32         1.32 o
   5   4   4         14.53         11.63         0.70 o
   6   4   4         26.71         28.55         0.92 o
   7   4   4         10.86          9.32         0.69 o
   8   4   4          4.24          5.59         0.60 o
 -11   5   4         39.36         35.66         2.37 o
 -10   5   4          2.09          5.34         1.02 o
  -9   5   4         37.84         35.20         1.20 o
  -8   5   4          8.15          9.89         0.62 o
  -7   5   4        290.43        276.61         4.00 o
  -6   5   4        500.92        486.17         4.99 o
  -5   5   4        241.35        265.29         2.46 o
  -4   5   4        549.28        651.05         4.96 o
  -3   5   4       2247.11       2248.21        13.47 o
  -2   5   4       1836.84       2012.31        16.82 o
  -1   5   4       1104.58       1109.07         9.03 o
   0   5   4         44.06         54.91         0.82 o
   1   5   4        140.51        116.47         1.20 o
   2   5   4        180.87        180.11         1.79 o
   3   5   4         39.41         38.49         0.87 o
   4   5   4          1.82          3.60         0.45 o
   5   5   4         37.78         42.91         1.33 o
   6   5   4          6.45          4.79         0.51 o
   7   5   4         19.28         21.91         1.11 o
   8   5   4          0.64          1.82         0.58 o
 -11   6   4         35.25         31.93         2.04 o
 -10   6   4          2.42          1.44         0.88 o
  -9   6   4          1.50          1.12         0.75 o
  -8   6   4         28.95         25.42         1.12 o
  -7   6   4          2.93          2.08         0.48 o
  -6   6   4        813.75        763.17         7.14 o
  -5   6   4          9.42          5.21         0.39 o
  -4   6   4        235.84        216.94         2.15 o
  -3   6   4          9.40          7.71         0.41 o
  -2   6   4         16.04          7.85         0.36 o
  -1   6   4         56.08         57.51         0.62 o
   0   6   4          6.91         11.44         0.38 o
   1   6   4       1143.29       1187.37         7.84 o
   2   6   4          0.30          0.95         0.22 o
   3   6   4        294.17        266.56         3.16 o
   4   6   4          0.20          0.31         0.38 o
   5   6   4         14.28         12.76         0.76 o
   6   6   4         11.14         11.57         0.67 o
   7   6   4          2.38          4.43         0.56 o
   8   6   4          4.65          5.82         0.91 o
 -11   7   4          0.28          2.24         1.07 o
 -10   7   4         11.54         16.03         1.56 o
  -9   7   4         46.82         38.52         1.33 o
  -8   7   4         95.93        102.95         2.11 o
  -7   7   4        232.94        195.88         3.33 o
  -6   7   4        288.34        276.57         2.67 o
  -5   7   4        138.93        157.47         1.80 o
  -4   7   4         44.20         43.38         0.77 o
  -3   7   4         19.42         20.90         0.53 o
  -2   7   4        385.27        364.81         2.83 o
  -1   7   4        308.87        300.16         2.34 o
   0   7   4         61.24         54.39         1.04 o
   1   7   4         49.70         50.01         0.88 o
   2   7   4         12.34         16.57         0.66 o
   3   7   4          1.78          2.38         0.34 o
   4   7   4         59.88         69.45         1.92 o
   5   7   4         18.97         15.53         0.80 o
   6   7   4         31.68         34.76         0.95 o
   7   7   4          1.32          0.95         0.48 o
   8   7   4          1.94          4.17         0.79 o
 -11   8   4          1.80          2.08         1.06 o
 -10   8   4          4.54          3.82         1.27 o
  -9   8   4          1.48          1.48         0.56 o
  -8   8   4         17.02         24.38         1.37 o
  -7   8   4          2.11          1.98         0.51 o
  -6   8   4         52.79         57.18         1.05 o
  -5   8   4         10.25         13.53         0.60 o
  -4   8   4         93.52         80.35         1.33 o
  -3   8   4         20.35         19.81         0.70 o
  -2   8   4        316.78        285.12         2.37 o
  -1   8   4        123.67        136.34         1.27 o
   0   8   4       1617.86       1569.89        12.59 o
   1   8   4        382.37        386.23         3.48 o
   2   8   4         97.26         93.86         1.08 o
   3   8   4          0.03          0.43         0.31 o
   4   8   4         47.65         49.21         1.27 o
   5   8   4          0.26          0.79         0.55 o
   6   8   4         12.35         15.13         0.92 o
   7   8   4         12.02         10.28         0.79 o
 -10   9   4          0.24         -0.67         0.67 o
  -9   9   4          0.05          1.41         0.54 o
  -8   9   4          9.25         12.43         0.96 o
  -7   9   4         42.57         32.39         0.73 o
  -6   9   4          6.42          9.06         0.56 o
  -5   9   4        152.27        151.88         2.05 o
  -4   9   4        262.72        275.21         3.16 o
  -3   9   4        221.49        212.12         3.21 o
  -2   9   4         74.69         93.98         1.18 o
  -1   9   4         20.81         25.23         0.69 o
   0   9   4          9.17         11.09         0.68 o
   1   9   4         39.98         33.65         0.92 o
   2   9   4         14.56         19.42         0.75 o
   3   9   4         14.17         14.48         0.72 o
   4   9   4        122.18        124.33         2.07 o
   5   9   4         19.21         18.23         0.83 o
   6   9   4         21.25         23.45         0.98 o
   7   9   4          0.82          0.89         0.58 o
 -10  10   4         19.00         18.17         1.49 o
  -9  10   4          0.50          0.42         0.57 o
  -8  10   4          0.16          1.09         0.48 o
  -7  10   4          4.73          4.64         0.46 o
  -6  10   4          0.29          0.84         0.36 o
  -5  10   4          0.74          0.71         0.40 o
  -4  10   4        205.88        202.05         2.61 o
  -3  10   4         10.57         13.13         0.69 o
  -2  10   4        518.63        537.00         4.26 o
  -1  10   4        308.87        316.92         3.39 o
   0  10   4        335.49        322.89         3.42 o
   1  10   4        245.04        230.91         2.75 o
   2  10   4        401.61        363.52         4.49 o
   3  10   4        123.98        133.84         3.55 o
   4  10   4          4.88          3.71         0.48 o
   5  10   4          3.11          5.51         0.53 o
   6  10   4          0.29          0.95         0.47 o
   7  10   4          3.82          3.37         0.74 o
 -10  11   4          7.40          5.61         1.13 o
  -9  11   4          2.77          2.44         0.64 o
  -8  11   4          1.81          1.77         0.59 o
  -7  11   4        345.57        336.50         4.10 o
  -6  11   4          1.85          3.94         0.52 o
  -5  11   4        248.00        227.72         2.96 o
  -4  11   4         57.20         63.24         1.39 o
  -3  11   4        550.99        541.73         5.25 o
  -2  11   4          1.65          3.81         0.33 o
  -1  11   4         15.36         14.49         0.67 o
   0  11   4        323.19        337.00         3.62 o
   1  11   4         87.77         85.08         1.67 o
   2  11   4        109.05        105.50         2.82 o
   3  11   4          2.01          1.23         0.49 o
   4  11   4         26.86         24.48         1.54 o
   5  11   4          0.66          1.27         0.78 o
   6  11   4          8.24          5.87         0.97 o
   7  11   4          7.53          7.39         0.92 o
 -10  12   4         18.25         17.88         1.46 o
  -9  12   4         37.84         40.69         1.52 o
  -8  12   4          0.16          0.17         0.46 o
  -7  12   4        158.77        158.94         2.39 o
  -6  12   4        107.22         95.86         1.78 o
  -5  12   4          1.69          3.84         0.53 o
  -4  12   4        464.76        458.19         4.79 o
  -3  12   4       2792.45       2798.99        20.26 o
  -2  12   4          6.83         10.51         0.59 o
  -1  12   4       1013.50        993.48         9.69 o
   0  12   4          1.43          0.83         0.36 o
   1  12   4        139.30        134.13         2.34 o
   2  12   4          4.23          4.80         0.64 o
   3  12   4         35.69         36.24         1.32 o
   4  12   4         14.69         15.72         1.15 o
   5  12   4          9.77          9.42         0.96 o
   6  12   4          2.33          2.80         0.77 o
   7  12   4          4.81          8.37         1.06 o
 -10  13   4          0.61          0.38         0.70 o
  -9  13   4         18.13         18.29         1.24 o
  -8  13   4          4.63          5.59         0.93 o
  -7  13   4        345.46        331.43         4.28 o
  -6  13   4         23.73         24.64         1.06 o
  -5  13   4        235.64        239.82         3.18 o
  -4  13   4         41.39         48.21         1.12 o
  -3  13   4        100.28         92.42         1.48 o
  -2  13   4        337.93        354.83         3.67 o
  -1  13   4        934.84        953.54         9.48 o
   0  13   4          6.94          6.84         0.70 o
   1  13   4          3.99          6.31         0.99 o
   2  13   4         56.97         62.51         1.65 o
   3  13   4         19.40         18.36         1.38 o
   4  13   4         14.34         19.88         1.23 o
   5  13   4          0.79          0.92         0.55 o
   6  13   4          1.29          3.17         1.43 o
  -9  14   4         10.54         12.30         0.99 o
  -8  14   4          5.44          5.32         0.71 o
  -7  14   4          3.59          5.56         0.66 o
  -6  14   4         15.17         14.18         0.87 o
  -5  14   4          3.72          5.43         0.58 o
  -4  14   4         28.45         24.26         0.96 o
  -3  14   4         10.02         11.52         0.65 o
  -2  14   4         34.01         26.81         1.11 o
  -1  14   4         59.40         58.00         1.57 o
   0  14   4        465.69        436.47         5.28 o
   1  14   4        156.20        156.40         2.79 o
   2  14   4         12.28         13.13         1.27 o
   3  14   4        284.50        266.84         4.05 o
   4  14   4          0.10          2.65         0.80 o
   5  14   4          0.33          1.62         0.66 o
   6  14   4          9.35          7.92         1.01 o
  -9  15   4          0.01          0.77         0.60 o
  -8  15   4          0.68          2.72         0.61 o
  -7  15   4         20.16         21.97         1.04 o
  -6  15   4          1.72          2.16         0.49 o
  -5  15   4         32.27         34.04         1.14 o
  -4  15   4        353.69        346.76         3.70 o
  -3  15   4        158.76        150.74         2.07 o
  -2  15   4         63.44         61.36         2.00 o
  -1  15   4         53.42         50.89         1.51 o
   0  15   4         32.14         29.42         1.24 o
   1  15   4        140.14        128.94         2.49 o
   2  15   4         24.66         27.72         1.29 o
   3  15   4         47.42         42.45         1.53 o
   4  15   4         62.87         67.87         1.99 o
   5  15   4         11.41          7.34         0.95 o
   6  15   4          8.20         10.99         1.43 o
  -9  16   4         13.81         13.52         2.98 o
  -8  16   4         17.63         14.21         1.02 o
  -7  16   4          6.08          6.19         0.66 o
  -6  16   4          1.47          1.94         0.50 o
  -5  16   4         87.71         78.93         1.62 o
  -4  16   4        156.96        148.55         2.20 o
  -3  16   4        152.27        145.34         2.36 o
  -2  16   4         30.79         27.66         0.83 o
  -1  16   4        103.83         99.28         2.19 o
   0  16   4         11.67         10.41         0.96 o
   1  16   4        316.13        308.28         4.38 o
   2  16   4        155.38        146.20         2.83 o
   3  16   4          9.53          8.45         0.93 o
   4  16   4         96.84         87.81         2.31 o
   5  16   4         19.29         12.95         1.85 o
  -8  17   4          0.01          1.33         0.66 o
  -7  17   4          9.11         15.12         0.91 o
  -6  17   4         10.41         16.39         1.23 o
  -5  17   4         24.61         26.00         1.05 o
  -4  17   4         15.94         16.47         0.89 o
  -3  17   4          3.53          5.78         0.67 o
  -2  17   4          1.31          0.98         0.50 o
  -1  17   4          9.01         11.33         1.51 o
   0  17   4         34.94         39.72         1.46 o
   1  17   4        171.54        155.99         2.93 o
   2  17   4          3.38          2.45         0.64 o
   3  17   4         32.47         31.05         1.71 o
   4  17   4         31.30         35.16         1.79 o
   5  17   4          0.83          2.75         0.98 o
  -8  18   4         51.39         48.90         1.59 o
  -7  18   4          0.02          0.75         0.52 o
  -6  18   4         13.64         12.07         0.88 o
  -5  18   4          0.17          1.51         0.47 o
  -4  18   4        196.47        178.70         2.87 o
  -3  18   4         21.87         22.96         1.13 o
  -2  18   4         48.51         46.00         1.24 o
  -1  18   4          2.20          2.32         0.65 o
   0  18   4         16.79         18.51         1.25 o
   1  18   4        227.54        228.41         3.79 o
   2  18   4         78.22         69.13         2.01 o
   3  18   4         34.01         40.15         1.75 o
   4  18   4          0.17          0.77         1.04 o
  -7  19   4         50.75         56.44         2.23 o
  -6  19   4          0.61          2.17         0.53 o
  -5  19   4         30.44         30.63         1.32 o
  -4  19   4         15.86         20.52         1.13 o
  -3  19   4        111.56        112.51         2.21 o
  -2  19   4         30.75         27.04         1.46 o
  -1  19   4          4.08          5.57         1.34 o
   0  19   4         10.91         14.22         1.13 o
   1  19   4          3.38          4.44         0.95 o
   2  19   4          0.04          0.70         1.02 o
   3  19   4         47.72         50.57         2.34 o
   4  19   4         16.71         17.33         1.63 o
  -6  20   4         17.62         14.04         1.11 o
  -5  20   4          1.78          2.25         0.96 o
  -4  20   4          3.81          4.77         0.70 o
  -3  20   4          4.87          7.93         0.96 o
  -2  20   4         25.97         27.09         1.53 o
  -1  20   4         53.98         55.39         2.00 o
   0  20   4         74.74         66.76         2.01 o
   1  20   4         80.35         83.37         2.28 o
   2  20   4          2.68          1.84         0.72 o
   3  20   4          1.71          4.72         1.07 o
  -6  21   4         21.21         23.48         1.38 o
  -5  21   4         47.49         49.02         1.98 o
  -4  21   4          0.37          0.01         0.62 o
  -3  21   4         25.38         27.23         1.52 o
  -2  21   4          7.49          7.94         0.97 o
  -1  21   4         73.57         70.53         2.14 o
   0  21   4          0.24          0.04         0.61 o
   1  21   4         11.19          9.65         1.02 o
   2  21   4         14.60         13.82         1.53 o
  -5  22   4          0.27          1.75         0.78 o
  -4  22   4          0.31          1.79         0.76 o
  -3  22   4         33.00         38.13         1.76 o
  -2  22   4          0.00          1.65         0.79 o
  -1  22   4          8.19         11.76         1.14 o
   0  22   4          0.04          1.58         0.71 o
   1  22   4          6.76         10.20         1.95 o
  -3  23   4         34.25         34.33         2.32 o
  -2  23   4          0.16          1.33         0.71 o
  -1  23   4          8.75          8.66         1.06 o
   0  23   4          5.18          6.41         1.27 o
 -11   0   5         80.52         98.33         6.99 o
  -9   0   5         77.11         77.14         3.52 o
  -7   0   5        581.17        628.31        11.26 o
  -5   0   5          0.38          0.60         0.25 o
  -3   0   5       1485.98       1405.37        12.38 o
  -1   0   5         90.57         77.51         1.29 o
   1   0   5        554.73        540.87         5.57 o
   3   0   5        498.06        442.55         5.23 o
   5   0   5         66.98         71.69         1.71 o
   7   0   5          6.23          6.20         0.85 o
 -11   1   5          0.07         -0.24         1.19 o
 -10   1   5          5.04          7.50         1.20 o
  -9   1   5         65.83         58.64         2.19 o
  -8   1   5        315.02        286.95         4.82 o
  -7   1   5       1155.34       1094.02        12.27 o
  -6   1   5        545.08        519.08         4.89 o
  -5   1   5        387.53        407.36         3.38 o
  -4   1   5        356.59        408.10         3.21 o
  -3   1   5          2.41          1.05         0.20 o
  -2   1   5          4.01          3.22         0.25 o
  -1   1   5        195.77        244.47         2.06 o
   0   1   5        594.34        701.23         4.95 o
   1   1   5        660.92        698.58         5.42 o
   2   1   5          3.49          6.67         0.51 o
   3   1   5        337.88        342.22         3.08 o
   4   1   5          0.05          0.14         0.32 o
   5   1   5          2.48          4.75         0.46 o
   6   1   5         12.68         14.37         0.79 o
   7   1   5          0.61          1.31         0.60 o
 -11   2   5         19.90         22.53         1.86 o
 -10   2   5         48.24         54.45         2.26 o
  -9   2   5         32.88         34.70         1.74 o
  -8   2   5        732.13        702.59         8.93 o
  -7   2   5        273.28        257.06         4.31 o
  -6   2   5          8.04          7.99         0.53 o
  -5   2   5        677.15        726.83         5.47 o
  -4   2   5        421.65        394.01         2.97 o
  -3   2   5        471.86        483.68         3.85 o
  -2   2   5        175.70        211.59         1.75 o
  -1   2   5       1932.10       1993.41        12.00 o
   0   2   5         21.06         27.13         0.47 o
   1   2   5        265.97        272.65         2.38 o
   2   2   5         19.45         24.62         0.66 o
   3   2   5          5.03          3.53         0.43 o
   4   2   5         76.94         75.20         1.35 o
   5   2   5         41.60         35.73         0.90 o
   6   2   5          2.35          2.28         0.43 o
   7   2   5          0.11          0.52         0.43 o
 -11   3   5          1.14          2.34         1.17 o
 -10   3   5         30.18         30.33         1.92 o
  -9   3   5        102.16        108.87         2.94 o
  -8   3   5          8.43          9.05         1.11 o
  -7   3   5         37.15         33.83         0.77 o
  -6   3   5        224.66        221.31         2.43 o
  -5   3   5         15.18         15.87         0.44 o
  -4   3   5         23.68         17.97         0.58 o
  -3   3   5        833.77        819.30         6.48 o
  -2   3   5        426.00        417.84         3.36 o
  -1   3   5        100.55        136.69         1.73 o
   0   3   5        887.66        822.88         6.19 o
   1   3   5         51.51         67.26         1.00 o
   2   3   5          8.11          7.51         0.50 o
   3   3   5          7.88          6.63         0.56 o
   4   3   5        502.89        501.94         4.74 o
   5   3   5         35.31         36.18         1.10 o
   6   3   5         13.24         14.00         0.79 o
   7   3   5          0.85          1.28         0.51 o
 -11   4   5         14.08         17.71         1.75 o
 -10   4   5         27.99         29.54         1.88 o
  -9   4   5         58.31         52.92         2.04 o
  -8   4   5        127.77        120.44         2.28 o
  -7   4   5          3.63          5.13         0.42 o
  -6   4   5         70.97         59.60         1.54 o
  -5   4   5         81.21        106.94         1.33 o
  -4   4   5        188.30        150.74         1.82 o
  -3   4   5        141.85        145.95         1.71 o
  -2   4   5        160.31        211.27         1.95 o
  -1   4   5        614.18        577.24         5.29 o
   0   4   5        102.16        117.05         1.48 o
   1   4   5          3.40          3.62         0.26 o
   2   4   5          9.27         10.14         0.62 o
   3   4   5        181.05        199.48         2.57 o
   4   4   5        148.74        139.32         2.86 o
   5   4   5         11.57         17.53         0.99 o
   6   4   5          4.36          3.42         0.49 o
   7   4   5         51.47         48.16         1.33 o
 -11   5   5          3.37          3.80         1.01 o
 -10   5   5         61.81         54.95         2.70 o
  -9   5   5         32.46         37.78         1.77 o
  -8   5   5        108.37         98.83         1.55 o
  -7   5   5         71.52         75.31         2.26 o
  -6   5   5         25.28         23.65         0.49 o
  -5   5   5         40.18         35.68         0.82 o
  -4   5   5        527.70        560.66         4.82 o
  -3   5   5        492.68        545.34         4.61 o
  -2   5   5       1220.34       1174.47         8.22 o
  -1   5   5        800.27        888.06         7.61 o
   0   5   5        259.95        256.79         2.52 o
   1   5   5         53.87         55.61         0.78 o
   2   5   5        303.07        307.30         2.92 o
   3   5   5        639.99        641.46         7.55 o
   4   5   5          6.96          8.82         0.75 o
   5   5   5         32.30         36.17         1.21 o
   6   5   5          3.32          4.22         0.71 o
   7   5   5          1.24          1.74         0.53 o
 -11   6   5          0.05          2.06         0.97 o
 -10   6   5          3.04          2.18         0.83 o
  -9   6   5          0.01          1.07         0.49 o
  -8   6   5         72.39         69.97         1.75 o
  -7   6   5         29.13         23.57         1.00 o
  -6   6   5        125.74        122.69         1.52 o
  -5   6   5         77.07         75.80         1.18 o
  -4   6   5        166.01        190.10         2.22 o
  -3   6   5        246.52        250.15         2.52 o
  -2   6   5         48.29         50.93         0.74 o
  -1   6   5        453.77        448.17         4.29 o
   0   6   5          0.03         -0.16         0.18 o
   1   6   5        676.95        626.56         4.53 o
   2   6   5          7.49         10.78         0.46 o
   3   6   5          5.42          5.25         0.53 o
   4   6   5          2.11          2.11         0.48 o
   5   6   5          2.89          4.25         0.64 o
   6   6   5         54.04         50.42         1.61 o
   7   6   5          8.79         10.15         0.84 o
 -11   7   5          5.27          7.17         1.19 o
 -10   7   5          0.17         -0.71         0.71 o
  -9   7   5         18.75         21.24         1.21 o
  -8   7   5         10.45          7.89         0.77 o
  -7   7   5         96.71        100.81         1.92 o
  -6   7   5        264.23        226.78         2.37 o
  -5   7   5         20.79         20.69         0.61 o
  -4   7   5        449.58        488.53         4.09 o
  -3   7   5        171.48        175.62         1.83 o
  -2   7   5        335.69        329.57         2.66 o
  -1   7   5          0.16          0.55         0.26 o
   0   7   5        441.44        449.08         3.99 o
   1   7   5          5.42          8.03         0.37 o
   2   7   5        267.24        262.27         3.06 o
   3   7   5         55.05         54.68         1.30 o
   4   7   5         74.07         66.14         1.56 o
   5   7   5         18.31         22.36         1.07 o
   6   7   5          2.79          3.52         0.54 o
   7   7   5         12.39         13.89         1.21 o
 -11   8   5          0.06          0.30         1.10 o
 -10   8   5          5.17          7.03         1.18 o
  -9   8   5         11.12         17.63         1.17 o
  -8   8   5          6.63          5.43         0.85 o
  -7   8   5          4.64          8.83         0.75 o
  -6   8   5         13.54         12.72         0.79 o
  -5   8   5        167.25        170.50         2.19 o
  -4   8   5        389.70        379.94         3.41 o
  -3   8   5         92.61         84.32         1.10 o
  -2   8   5        616.75        628.48         4.27 o
  -1   8   5        630.17        606.65         5.09 o
   0   8   5        158.63        184.54         2.94 o
   1   8   5       1046.49       1023.65         8.14 o
   2   8   5         74.10         65.65         0.96 o
   3   8   5        182.35        170.70         2.16 o
   4   8   5         17.74         16.26         0.89 o
   5   8   5          0.22          1.69         0.48 o
   6   8   5          2.40          2.11         0.48 o
   7   8   5         12.29         12.76         1.13 o
 -11   9   5          3.83          6.40         1.17 o
 -10   9   5          1.06          2.49         0.87 o
  -9   9   5         47.84         40.85         1.43 o
  -8   9   5          7.46          7.72         0.80 o
  -7   9   5        170.74        150.46         1.88 o
  -6   9   5         29.92         23.52         0.89 o
  -5   9   5        212.30        211.79         2.57 o
  -4   9   5        133.29        120.38         1.74 o
  -3   9   5        566.58        561.15         5.21 o
  -2   9   5         89.78         78.78         1.00 o
  -1   9   5        140.13        133.96         2.61 o
   0   9   5        162.27        140.39         2.87 o
   1   9   5         59.48         59.41         1.03 o
   2   9   5        187.70        149.77         2.58 o
   3   9   5         19.71         21.64         0.69 o
   4   9   5          1.85          1.85         0.46 o
   5   9   5          7.34          9.84         0.82 o
   6   9   5         17.18         14.55         1.23 o
   7   9   5          1.86          4.12         0.93 o
 -10  10   5         41.80         43.13         2.04 o
  -9  10   5          0.05          0.64         0.52 o
  -8  10   5         27.17         30.89         1.41 o
  -7  10   5          3.32          2.87         0.45 o
  -6  10   5         23.42         23.24         1.02 o
  -5  10   5        129.83        136.94         2.18 o
  -4  10   5         67.10         66.20         1.28 o
  -3  10   5       1236.36       1230.81        12.20 o
  -2  10   5          0.44          1.30         0.24 o
  -1  10   5          4.57          3.81         0.36 o
   0  10   5         18.50         19.23         1.26 o
   1  10   5         54.48         46.02         1.53 o
   2  10   5        185.76        174.63         2.37 o
   3  10   5        178.17        150.11         4.53 o
   4  10   5         15.37         19.30         1.08 o
   5  10   5         11.03          9.54         1.21 o
   6  10   5         12.18         15.56         1.34 o
 -10  11   5          2.98          3.75         0.87 o
  -9  11   5          0.05          0.40         0.54 o
  -8  11   5          0.00          1.39         0.54 o
  -7  11   5         34.64         34.26         1.09 o
  -6  11   5         63.64         61.82         1.43 o
  -5  11   5          0.37          0.16         0.40 o
  -4  11   5        136.92        113.99         1.91 o
  -3  11   5         41.21         42.50         1.08 o
  -2  11   5        256.10        255.23         2.18 o
  -1  11   5          2.95          4.80         0.66 o
   0  11   5          6.40          5.32         0.60 o
   1  11   5         13.21         12.23         0.70 o
   2  11   5         15.52         18.41         0.87 o
   3  11   5         31.80         30.18         1.26 o
   4  11   5          0.55          3.17         0.64 o
   5  11   5          1.16          1.80         0.63 o
   6  11   5          4.16          3.23         1.01 o
 -10  12   5         44.57         44.72         2.00 o
  -9  12   5         96.38         85.27         2.15 o
  -8  12   5         19.71         23.96         1.37 o
  -7  12   5          2.41          1.54         0.48 o
  -6  12   5         44.95         50.29         1.27 o
  -5  12   5         92.37         86.84         1.61 o
  -4  12   5         39.41         27.40         0.97 o
  -3  12   5         91.83         97.59         2.14 o
  -2  12   5         39.16         48.18         0.83 o
  -1  12   5         58.15         55.51         1.19 o
   0  12   5        382.86        394.99         4.17 o
   1  12   5          9.40          9.34         0.52 o
   2  12   5         11.29         11.74         0.71 o
   3  12   5          7.17          6.95         0.77 o
   4  12   5          0.37          0.76         0.56 o
   5  12   5         18.14         14.83         1.20 o
   6  12   5          1.60          2.49         1.03 o
 -10  13   5          0.26          1.47         0.80 o
  -9  13   5         43.17         41.01         1.55 o
  -8  13   5         33.53         35.17         1.39 o
  -7  13   5          0.57          2.41         0.52 o
  -6  13   5        261.86        252.05         3.16 o
  -5  13   5         23.47         19.73         0.99 o
  -4  13   5         42.27         46.43         1.25 o
  -3  13   5         31.17         32.99         0.85 o
  -2  13   5          3.69          2.78         0.61 o
  -1  13   5        118.94        113.38         3.47 o
   0  13   5        631.79        622.24         6.87 o
   1  13   5         44.64         44.20         1.12 o
   2  13   5         36.79         34.48         1.34 o
   3  13   5          1.79          3.36         0.64 o
   4  13   5          0.48          0.25         0.54 o
   5  13   5         10.97         13.05         1.51 o
   6  13   5          0.79          0.86         1.37 o
  -9  14   5          3.78          5.47         0.85 o
  -8  14   5        125.70        123.49         2.55 o
  -7  14   5         27.45         30.13         1.15 o
  -6  14   5         47.37         45.98         1.38 o
  -5  14   5         27.83         22.81         1.48 o
  -4  14   5         52.53         52.13         1.17 o
  -3  14   5          5.82          7.25         0.53 o
  -2  14   5         39.98         41.03         1.76 o
  -1  14   5         11.00         16.53         1.10 o
   0  14   5         28.77         27.16         1.13 o
   1  14   5        102.43         98.99         2.08 o
   2  14   5         13.95         17.93         1.01 o
   3  14   5         11.26         16.06         1.18 o
   4  14   5         69.14         63.15         2.45 o
   5  14   5          0.10          0.76         0.86 o
  -9  15   5          2.75          4.73         0.73 o
  -8  15   5         29.05         40.34         1.61 o
  -7  15   5         20.36         26.29         1.14 o
  -6  15   5         36.14         36.46         1.63 o
  -5  15   5          6.77          7.87         0.65 o
  -4  15   5         20.72         28.64         0.91 o
  -3  15   5        166.34        165.85         2.47 o
  -2  15   5        243.38        237.94         3.65 o
  -1  15   5          2.96          3.99         0.72 o
   0  15   5         41.94         40.21         1.41 o
   1  15   5         18.37         16.68         1.06 o
   2  15   5          6.99          4.78         0.70 o
   3  15   5         12.13         16.73         1.08 o
   4  15   5          7.45          5.04         1.04 o
   5  15   5         18.46         22.23         2.53 o
  -9  16   5         12.04         11.69         2.75 o
  -8  16   5         12.06         14.93         1.04 o
  -7  16   5         32.25         35.03         1.16 o
  -6  16   5         27.78         29.78         1.06 o
  -5  16   5         23.75         24.49         1.00 o
  -4  16   5         97.12         79.98         1.54 o
  -3  16   5        164.14        148.13         2.35 o
  -2  16   5         64.73         61.27         1.75 o
  -1  16   5        269.43        253.84         3.84 o
   0  16   5        122.13        114.27         2.38 o
   1  16   5        106.19        113.05         2.40 o
   2  16   5         18.00         19.82         1.15 o
   3  16   5         69.42         74.23         2.70 o
   4  16   5          0.00          1.61         0.93 o
   5  16   5         27.22         21.94         1.85 o
  -8  17   5         18.18         15.04         1.15 o
  -7  17   5          0.28          0.39         0.50 o
  -6  17   5          3.87          7.20         0.81 o
  -5  17   5         45.21         47.43         1.28 o
  -4  17   5         49.29         46.54         1.19 o
  -3  17   5         23.48         26.32         1.04 o
  -2  17   5         10.43         11.03         1.00 o
  -1  17   5         55.64         46.44         1.56 o
   0  17   5          5.93          6.46         0.78 o
   1  17   5          2.44          4.67         0.73 o
   2  17   5         11.56         11.96         1.36 o
   3  17   5          0.47          1.09         0.93 o
   4  17   5         13.09         11.55         1.60 o
  -8  18   5         12.92         12.27         1.03 o
  -7  18   5         47.45         49.01         1.39 o
  -6  18   5         14.41         14.73         0.96 o
  -5  18   5          8.73         11.77         0.82 o
  -4  18   5         19.07         17.34         1.27 o
  -3  18   5        107.59        105.72         2.51 o
  -2  18   5          0.52          1.36         0.58 o
  -1  18   5        143.41        143.50         3.39 o
   0  18   5          0.08          1.09         0.86 o
   1  18   5         77.48         74.78         2.94 o
   2  18   5         29.45         30.74         2.14 o
   3  18   5         85.59         83.34         3.62 o
   4  18   5         14.52         14.59         1.57 o
  -7  19   5          0.89          1.84         0.93 o
  -6  19   5         61.56         62.95         1.60 o
  -5  19   5         58.11         57.73         1.67 o
  -4  19   5         36.86         37.33         1.39 o
  -3  19   5         58.86         58.79         2.24 o
  -2  19   5         67.24         65.02         2.14 o
  -1  19   5          1.59          2.22         0.65 o
   0  19   5          0.23          1.23         0.78 o
   1  19   5          0.99          1.37         0.88 o
   2  19   5          0.23          0.43         1.76 o
   3  19   5          3.77          5.74         1.17 o
  -6  20   5         54.07         55.43         2.26 o
  -5  20   5         98.37         84.45         2.37 o
  -4  20   5          0.02          0.21         0.87 o
  -3  20   5         51.22         58.28         3.30 o
  -2  20   5         33.00         39.04         1.73 o
  -1  20   5         27.74         31.51         1.55 o
   0  20   5          1.24          2.35         0.94 o
   1  20   5         35.31         36.03         2.32 o
   2  20   5         19.76         23.70         1.98 o
  -5  21   5         12.39         11.30         1.36 o
  -4  21   5          9.21          8.34         1.01 o
  -3  21   5          0.36          1.11         0.63 o
  -2  21   5          9.94         11.24         1.11 o
  -1  21   5          6.38          4.83         1.03 o
   0  21   5         40.09         38.63         2.19 o
   1  21   5          1.12          0.17         0.90 o
  -4  22   5          2.42          1.26         1.00 o
  -3  22   5          0.23          1.96         0.71 o
  -2  22   5          1.76          0.52         0.87 o
  -1  22   5          5.14          4.64         1.05 o
   0  22   5          0.01          0.60         0.83 o
 -10   0   6        105.27        116.56         4.56 o
  -8   0   6        172.82        170.69         5.06 o
  -6   0   6        108.35        101.04         2.12 o
  -4   0   6          0.42          0.70         0.40 o
  -2   0   6        460.69        450.15         4.73 o
   0   0   6         20.77         16.48         1.12 o
   2   0   6        243.27        213.94         3.13 o
   4   0   6          9.26          6.65         0.70 o
   6   0   6         43.98         35.85         1.91 o
 -11   1   6         26.26         29.78         2.05 o
 -10   1   6          0.69          2.77         1.37 o
  -9   1   6          3.28          3.40         0.92 o
  -8   1   6        389.35        380.05         5.94 o
  -7   1   6          2.52          3.05         0.35 o
  -6   1   6       1854.36       1823.46        12.60 o
  -5   1   6          0.45          1.29         0.33 o
  -4   1   6        854.56        904.06         7.28 o
  -3   1   6         10.39         10.03         0.46 o
  -2   1   6        476.74        452.94         3.36 o
  -1   1   6        192.96        181.97         1.68 o
   0   1   6        218.74        193.53         2.05 o
   1   1   6        106.08        112.72         1.88 o
   2   1   6          1.30          0.58         0.29 o
   3   1   6         35.81         33.94         0.89 o
   4   1   6          1.00          2.07         0.40 o
   5   1   6          0.79          1.48         0.40 o
   6   1   6          0.03          1.04         0.45 o
   7   1   6          3.31          3.64         0.72 o
 -11   2   6         54.91         53.73         2.37 o
 -10   2   6         31.97         34.60         1.98 o
  -9   2   6        290.22        297.70         5.24 o
  -8   2   6         84.51         77.88         2.36 o
  -7   2   6        460.30        440.07         4.48 o
  -6   2   6          7.04          5.91         0.38 o
  -5   2   6        311.58        330.14         3.02 o
  -4   2   6        739.37        779.85         6.44 o
  -3   2   6        469.66        437.07         3.44 o
  -2   2   6        393.97        403.86         3.15 o
  -1   2   6        116.90        110.39         1.29 o
   0   2   6        487.55        530.63         3.99 o
   1   2   6         83.81         92.47         1.21 o
   2   2   6          9.82          7.85         0.54 o
   3   2   6         14.61         18.58         0.76 o
   4   2   6          0.17         -0.28         0.34 o
   5   2   6         38.76         40.81         1.07 o
   6   2   6          2.82          3.97         0.60 o
   7   2   6          4.56          7.76         0.85 o
 -11   3   6         11.18         11.10         1.39 o
 -10   3   6         33.76         39.53         2.71 o
  -9   3   6         94.92         88.64         2.67 o
  -8   3   6        237.08        247.33         4.45 o
  -7   3   6         14.06         16.37         0.96 o
  -6   3   6         34.07         38.49         0.84 o
  -5   3   6        520.72        510.51         4.28 o
  -4   3   6        119.78        123.37         1.71 o
  -3   3   6         35.30         31.38         0.68 o
  -2   3   6        463.37        464.72         3.97 o
  -1   3   6        422.20        453.89         4.67 o
   0   3   6         10.62         10.62         0.72 o
   1   3   6        120.02        136.96         1.64 o
   2   3   6          4.92          8.11         0.62 o
   3   3   6          0.35          1.16         0.40 o
   4   3   6         21.18         22.66         0.93 o
   5   3   6         16.94         17.49         0.93 o
   6   3   6          1.23          1.61         0.58 o
   7   3   6          0.24          0.32         1.08 o
 -11   4   6          3.40          2.81         1.03 o
 -10   4   6         11.10         10.03         1.25 o
  -9   4   6         48.57         49.56         2.06 o
  -8   4   6        122.95        121.18         1.89 o
  -7   4   6        105.64         97.92         1.86 o
  -6   4   6         11.44         16.59         0.52 o
  -5   4   6        312.94        273.79         2.67 o
  -4   4   6         68.25         81.06         1.46 o
  -3   4   6        311.83        296.50         2.89 o
  -2   4   6        266.34        246.52         3.26 o
  -1   4   6        131.65        137.17         2.10 o
   0   4   6        204.48        206.03         2.98 o
   1   4   6          0.22          2.26         0.25 o
   2   4   6         95.31         87.39         1.33 o
   3   4   6         45.46         43.92         1.20 o
   4   4   6          3.94          4.81         0.67 o
   5   4   6          0.37          1.62         0.48 o
   6   4   6         15.41         16.84         0.95 o
   7   4   6          0.08          2.70         0.77 o
 -11   5   6          3.77          4.93         1.10 o
 -10   5   6         21.52         20.11         1.74 o
  -9   5   6          8.24          7.63         1.06 o
  -8   5   6         78.63         87.76         1.71 o
  -7   5   6         93.51         96.13         2.00 o
  -6   5   6          8.66         11.97         0.50 o
  -5   5   6        229.52        235.95         2.89 o
  -4   5   6          0.04          1.63         0.32 o
  -3   5   6         18.96         25.25         0.63 o
  -2   5   6        103.16         91.83         2.01 o
  -1   5   6         10.92          6.89         0.83 o
   0   5   6        118.33        123.17         1.92 o
   1   5   6        178.06        153.64         2.59 o
   2   5   6          4.53          7.46         0.47 o
   3   5   6         87.25         87.75         1.66 o
   4   5   6         84.55         86.23         2.12 o
   5   5   6        104.94        116.56         2.19 o
   6   5   6         15.34         16.14         0.95 o
 -11   6   6          3.42          3.08         1.04 o
 -10   6   6         51.10         50.02         2.48 o
  -9   6   6        119.33        115.73         2.31 o
  -8   6   6          6.68          7.15         0.78 o
  -7   6   6          0.26         -0.40         0.40 o
  -6   6   6         38.27         41.43         0.92 o
  -5   6   6        407.56        390.01         4.17 o
  -4   6   6         67.59         66.05         1.58 o
  -3   6   6         17.23         15.05         0.87 o
  -2   6   6         46.95         53.96         1.19 o
  -1   6   6        201.28        215.26         2.62 o
   0   6   6         92.89        102.40         1.64 o
   1   6   6        188.07        179.78         2.60 o
   2   6   6       1204.19       1127.52        11.16 o
   3   6   6         93.90         90.39         1.69 o
   4   6   6          1.06          2.54         0.52 o
   5   6   6         25.77         27.71         1.15 o
   6   6   6          3.76          4.61         0.60 o
 -11   7   6         13.44         16.60         1.56 o
 -10   7   6         14.73         12.76         1.41 o
  -9   7   6         27.40         29.06         1.39 o
  -8   7   6          2.46          3.63         0.61 o
  -7   7   6          0.15          0.42         0.21 o
  -6   7   6        123.99        132.90         3.05 o
  -5   7   6         50.06         55.54         1.30 o
  -4   7   6        142.36        123.59         1.93 o
  -3   7   6         63.03         44.65         1.02 o
  -2   7   6       1087.67       1111.23        13.44 o
  -1   7   6        514.73        506.62         4.58 o
   0   7   6         46.53         43.06         0.88 o
   1   7   6         11.13         11.87         0.58 o
   2   7   6          0.28          1.21         0.24 o
   3   7   6        148.20        140.70         2.82 o
   4   7   6          1.62          2.81         0.53 o
   5   7   6         58.77         49.54         2.25 o
   6   7   6          1.74          2.55         0.72 o
 -11   8   6          0.30          0.22         0.89 o
 -10   8   6          2.67          3.83         1.03 o
  -9   8   6         63.39         64.09         1.83 o
  -8   8   6          0.47          1.82         0.57 o
  -7   8   6         33.37         25.41         0.93 o
  -6   8   6        127.58        113.48         1.62 o
  -5   8   6         40.07         29.98         0.84 o
  -4   8   6         52.39         48.49         1.10 o
  -3   8   6         12.00         10.12         0.47 o
  -2   8   6        127.31        119.91         1.84 o
  -1   8   6        634.79        654.58         5.12 o
   0   8   6        452.92        424.04         5.33 o
   1   8   6        416.27        405.31         4.46 o
   2   8   6        246.85        247.10         3.04 o
   3   8   6        196.66        184.41         3.21 o
   4   8   6        129.28        122.29         2.21 o
   5   8   6         22.05         26.72         1.47 o
   6   8   6         20.88         24.16         1.49 o
 -11   9   6         20.67         19.30         1.76 o
 -10   9   6         73.45         63.29         2.44 o
  -9   9   6          2.08          3.35         0.66 o
  -8   9   6        225.71        202.12         3.40 o
  -7   9   6          0.90          1.17         0.35 o
  -6   9   6        612.90        509.08         4.90 o
  -5   9   6          4.45          6.55         0.50 o
  -4   9   6        303.15        306.57         3.00 o
  -3   9   6         14.08         16.07         0.52 o
  -2   9   6          8.19          7.28         0.53 o
  -1   9   6        164.17        154.07         2.77 o
   0   9   6        115.52        115.48         2.41 o
   1   9   6        218.71        213.82         3.56 o
   2   9   6        164.33        160.12         2.51 o
   3   9   6         65.79         49.77         1.45 o
   4   9   6         11.94         12.18         1.02 o
   5   9   6          1.70          4.12         1.16 o
   6   9   6          2.67          2.31         0.93 o
 -10  10   6         24.46         34.67         2.12 o
  -9  10   6        132.00        155.06         3.06 o
  -8  10   6          1.81          3.09         0.60 o
  -7  10   6          5.42          5.92         0.60 o
  -6  10   6         19.92         15.45         0.86 o
  -5  10   6        241.59        210.29         2.63 o
  -4  10   6        223.95        220.05         2.60 o
  -3  10   6          4.90          9.19         0.46 o
  -2  10   6       2139.54       2056.93        15.32 o
  -1  10   6          0.36          0.88         0.52 o
   0  10   6         39.24         37.50         1.59 o
   1  10   6         66.21         61.04         2.07 o
   2  10   6         72.71         72.87         2.39 o
   3  10   6         54.00         42.68         1.42 o
   4  10   6          0.85          0.34         0.78 o
   5  10   6          7.39         10.36         1.37 o
   6  10   6         14.65         13.48         1.55 o
 -10  11   6          0.89          1.56         0.90 o
  -9  11   6         49.70         64.27         1.83 o
  -8  11   6          4.30          2.88         0.66 o
  -7  11   6          5.10          5.53         0.61 o
  -6  11   6        177.29        169.05         2.41 o
  -5  11   6         29.61         18.80         0.89 o
  -4  11   6         15.85         15.81         0.74 o
  -3  11   6          9.55         10.52         0.50 o
  -2  11   6        163.80        154.73         1.57 o
  -1  11   6        174.88        192.15         3.70 o
   0  11   6         16.14         19.30         1.43 o
   1  11   6          1.68          1.42         0.72 o
   2  11   6         41.42         43.05         1.90 o
   3  11   6          5.70          6.69         1.12 o
   4  11   6         43.29         40.91         2.12 o
   5  11   6         15.69         22.53         1.83 o
 -10  12   6          0.41          0.21         0.86 o
  -9  12   6         15.26         18.72         1.43 o
  -8  12   6         94.64         97.38         2.18 o
  -7  12   6         31.67         33.51         1.11 o
  -6  12   6          0.70          0.13         0.39 o
  -5  12   6         30.17         38.19         1.08 o
  -4  12   6         34.21         31.42         0.93 o
  -3  12   6        269.06        234.33         2.41 o
  -2  12   6          2.59          2.35         0.50 o
  -1  12   6        409.71        376.83         6.04 o
   0  12   6          2.92          3.36         0.84 o
   1  12   6         93.39         94.32         2.75 o
   2  12   6          4.07          4.13         0.91 o
   3  12   6          9.72         13.71         1.44 o
   4  12   6          0.05         -0.12         0.81 o
   5  12   6          4.06          3.57         1.12 o
 -10  13   6          3.69          5.34         0.97 o
  -9  13   6          0.45          1.45         0.62 o
  -8  13   6         34.93         36.57         1.46 o
  -7  13   6          0.01          1.15         0.42 o
  -6  13   6         30.45         31.34         1.07 o
  -5  13   6         49.99         46.97         1.22 o
  -4  13   6         60.33         50.89         1.17 o
  -3  13   6         83.01         70.94         1.04 o
  -2  13   6          0.10          0.71         0.37 o
  -1  13   6         85.01         70.76         1.34 o
   0  13   6         11.57         11.38         1.23 o
   1  13   6        254.39        256.61         4.81 o
   2  13   6         11.90         12.41         1.74 o
   3  13   6         81.45         79.40         3.39 o
   4  13   6         13.34         17.54         1.71 o
   5  13   6          3.78          4.73         1.30 o
  -9  14   6         29.95         32.95         1.60 o
  -8  14   6          0.04          0.64         0.56 o
  -7  14   6        103.37        104.97         1.99 o
  -6  14   6         21.38         22.41         1.06 o
  -5  14   6        168.82        173.81         2.48 o
  -4  14   6         22.57         19.40         0.73 o
  -3  14   6        174.73        164.85         1.85 o
  -2  14   6        107.47        100.19         2.13 o
  -1  14   6          2.71          2.45         0.51 o
   0  14   6         18.17         19.50         1.54 o
   1  14   6         27.89         27.42         1.92 o
   2  14   6          0.58          2.84         0.91 o
   3  14   6          3.68          2.28         0.96 o
   4  14   6          2.07          4.86         1.07 o
  -9  15   6         20.99         21.16         1.53 o
  -8  15   6          3.02          4.82         0.78 o
  -7  15   6          7.72          9.96         0.79 o
  -6  15   6         66.41         69.38         1.58 o
  -5  15   6         74.61         71.03         1.38 o
  -4  15   6         55.33         50.70         1.49 o
  -3  15   6         70.53         77.25         1.49 o
  -2  15   6         11.29         12.86         0.89 o
  -1  15   6         44.23         44.46         1.37 o
   0  15   6          0.51          0.99         0.73 o
   1  15   6          2.09          2.17         0.84 o
   2  15   6          9.16         13.88         1.64 o
   3  15   6          1.18          4.17         1.06 o
   4  15   6          7.44          9.70         1.30 o
  -8  16   6         12.85         12.80         0.94 o
  -7  16   6         33.31         33.74         1.18 o
  -6  16   6          8.16         11.17         0.76 o
  -5  16   6         78.36         76.27         1.45 o
  -4  16   6          9.29         12.00         0.71 o
  -3  16   6          0.01          1.14         0.54 o
  -2  16   6         89.64         84.74         2.36 o
  -1  16   6         24.09         24.66         1.15 o
   0  16   6        115.26        122.43         4.58 o
   1  16   6         18.43         17.98         2.10 o
   2  16   6        118.79        126.53         3.54 o
   3  16   6          4.89          4.32         1.11 o
   4  16   6         31.81         36.38         2.47 o
  -8  17   6          5.12          7.80         0.84 o
  -7  17   6          3.14          3.88         0.59 o
  -6  17   6         14.72         14.81         1.03 o
  -5  17   6          0.19          1.68         0.42 o
  -4  17   6         76.95         72.09         1.67 o
  -3  17   6         16.85         18.89         1.84 o
  -2  17   6        202.27        206.65         3.51 o
  -1  17   6          1.43          1.61         0.82 o
   0  17   6         28.80         24.55         1.87 o
   1  17   6          0.31         -0.12         0.86 o
   2  17   6          0.19          1.13         0.90 o
   3  17   6          0.11         -0.65         0.77 o
  -7  18   6          2.43          2.15         0.82 o
  -6  18   6          8.85         10.32         0.76 o
  -5  18   6          2.33          2.19         0.63 o
  -4  18   6          0.05          0.93         0.58 o
  -3  18   6          7.29          8.52         0.88 o
  -2  18   6          7.43          9.38         1.25 o
  -1  18   6          2.72          2.81         0.91 o
   0  18   6         57.20         58.85         2.42 o
   1  18   6          6.20          6.38         1.17 o
   2  18   6         85.74         91.28         4.24 o
   3  18   6          0.01          1.60         1.03 o
  -7  19   6          0.86          0.82         0.59 o
  -6  19   6          5.38          5.71         0.83 o
  -5  19   6         34.10         32.45         2.54 o
  -4  19   6         53.34         54.97         2.36 o
  -3  19   6         12.23         16.61         1.22 o
  -2  19   6         56.88         55.28         2.34 o
  -1  19   6         12.26         14.13         2.65 o
   0  19   6          8.67         10.47         1.79 o
   1  19   6          0.18          0.77         0.86 o
   2  19   6         17.83         10.44         1.45 o
  -6  20   6          3.16          4.14         0.79 o
  -5  20   6         26.37         25.71         1.53 o
  -4  20   6         34.20         34.68         1.75 o
  -3  20   6          0.01          0.81         0.77 o
  -2  20   6         37.05         41.65         2.06 o
  -1  20   6         12.47         13.22         1.50 o
   0  20   6          1.40          1.74         0.91 o
   1  20   6          0.29          1.83         1.06 o
  -5  21   6         43.69         39.51         3.22 o
  -4  21   6         15.59         13.18         1.57 o
  -3  21   6          5.13          4.15         1.05 o
  -2  21   6          0.03          0.66         0.90 o
  -1  21   6          3.47          6.45         1.19 o
   0  21   6          1.44          1.78         0.93 o
 -11   0   7         95.63        104.57         5.67 o
  -9   0   7        185.21        188.41         5.67 o
  -7   0   7        130.82        139.84         2.28 o
  -5   0   7          4.90          4.91         0.80 o
  -3   0   7         51.42         53.98         1.95 o
  -1   0   7          0.95          0.57         0.31 o
   1   0   7        155.75        121.61         2.56 o
   3   0   7         72.60         69.17         1.84 o
   5   0   7          0.42          0.86         0.59 o
 -11   1   7          5.38          6.97         1.79 o
 -10   1   7          3.73          2.70         0.94 o
  -9   1   7          0.36          1.26         0.77 o
  -8   1   7         62.86         60.13         2.10 o
  -7   1   7        506.88        506.89         4.19 o
  -6   1   7        465.92        460.07         4.75 o
  -5   1   7       1540.42       1563.99        12.97 o
  -4   1   7         35.33         32.74         0.90 o
  -3   1   7        170.43        184.05         1.99 o
  -2   1   7         11.85         13.49         0.50 o
  -1   1   7        142.36        141.06         1.49 o
   0   1   7         19.67         13.06         0.50 o
   1   1   7        133.01        111.60         1.61 o
   2   1   7        156.75        160.85         2.07 o
   3   1   7          0.51          0.84         0.38 o
   4   1   7         55.62         57.33         1.35 o
   5   1   7         36.60         39.63         1.16 o
   6   1   7          0.88          0.47         0.73 o
 -11   2   7          0.83          1.15         1.31 o
 -10   2   7         11.49         12.07         1.57 o
  -9   2   7         18.41         19.43         1.83 o
  -8   2   7         34.43         39.67         0.88 o
  -7   2   7         38.00         38.07         0.76 o
  -6   2   7          3.01          3.53         0.59 o
  -5   2   7         16.53         20.95         0.81 o
  -4   2   7        224.09        197.41         2.40 o
  -3   2   7        202.00        196.34         2.26 o
  -2   2   7        516.07        513.09         3.76 o
  -1   2   7        323.25        316.05         2.76 o
   0   2   7        129.02        137.44         1.43 o
   1   2   7         48.24         40.96         0.78 o
   2   2   7         34.49         40.56         0.98 o
   3   2   7          2.44          3.44         0.52 o
   4   2   7         15.81         19.21         0.96 o
   5   2   7          3.69          5.40         0.58 o
   6   2   7          2.25          2.39         0.71 o
 -11   3   7          8.76         10.95         2.17 o
 -10   3   7          9.11          8.33         1.26 o
  -9   3   7         59.73         62.27         2.26 o
  -8   3   7          0.71          0.99         0.43 o
  -7   3   7        295.29        275.51         2.82 o
  -6   3   7        115.77        107.00         1.84 o
  -5   3   7         62.33         65.99         1.30 o
  -4   3   7        208.07        184.23         2.12 o
  -3   3   7         64.86         63.34         1.06 o
  -2   3   7          3.68          4.43         0.59 o
  -1   3   7        319.61        293.60         3.60 o
   0   3   7         54.39         48.77         1.33 o
   1   3   7         17.33         23.24         0.79 o
   2   3   7         10.22          6.48         0.54 o
   3   3   7          8.26         11.52         0.91 o
   4   3   7         63.24         64.25         1.44 o
   5   3   7          6.21          7.74         0.71 o
   6   3   7          3.02          4.95         0.85 o
 -11   4   7          2.54          3.24         1.04 o
 -10   4   7         43.27         39.67         2.03 o
  -9   4   7         43.01         37.47         1.83 o
  -8   4   7         12.98         12.42         1.34 o
  -7   4   7        118.33        100.06         1.42 o
  -6   4   7          0.13          0.38         0.28 o
  -5   4   7         15.89         15.55         0.78 o
  -4   4   7         83.87         86.63         1.73 o
  -3   4   7        732.85        689.34         5.73 o
  -2   4   7        468.87        463.52         5.34 o
  -1   4   7         17.00         18.15         0.95 o
   0   4   7        221.63        211.10         3.20 o
   1   4   7         35.13         36.51         1.31 o
   2   4   7         14.06         20.20         0.67 o
   3   4   7          6.73          7.27         0.81 o
   4   4   7         18.19         17.35         0.92 o
   5   4   7          3.42          4.17         0.73 o
   6   4   7          0.32          1.75         0.65 o
 -11   5   7         11.28         14.63         1.92 o
 -10   5   7         87.16         95.16         3.00 o
  -9   5   7         15.54         14.34         0.96 o
  -8   5   7          5.69          6.32         0.74 o
  -7   5   7          5.00          3.00         0.34 o
  -6   5   7          8.87          5.36         0.65 o
  -5   5   7          0.52          0.76         0.38 o
  -4   5   7        231.36        218.45         2.48 o
  -3   5   7        827.04        820.43         6.63 o
  -2   5   7        183.75        163.98         2.68 o
  -1   5   7          0.29          0.47         0.42 o
   0   5   7         21.15         20.45         1.02 o
   1   5   7         71.53         62.19         1.68 o
   2   5   7        137.20        118.94         2.87 o
   3   5   7          2.73          2.71         0.60 o
   4   5   7          3.11          2.75         0.58 o
   5   5   7          0.46          1.55         0.69 o
   6   5   7         49.71         52.14         1.78 o
 -11   6   7          1.87          1.69         0.98 o
 -10   6   7          8.66          6.11         1.46 o
  -9   6   7        194.10        197.34         3.27 o
  -8   6   7         23.42         21.31         1.67 o
  -7   6   7        134.93        117.08         1.51 o
  -6   6   7        130.36         89.51         1.56 o
  -5   6   7        217.92        215.63         2.86 o
  -4   6   7        186.44        197.78         2.48 o
  -3   6   7        586.30        562.36         6.23 o
  -2   6   7        500.62        491.20         5.65 o
  -1   6   7         13.24         17.11         0.88 o
   0   6   7         85.07         80.72         1.81 o
   1   6   7          0.01          0.07         0.43 o
   2   6   7        206.29        201.09         3.11 o
   3   6   7        112.80        102.78         1.88 o
   4   6   7          7.10          7.25         1.17 o
   5   6   7          1.42          1.52         0.81 o
 -11   7   7          0.28          2.29         0.98 o
 -10   7   7        113.15        105.80         3.17 o
  -9   7   7         60.38         66.38         1.85 o
  -8   7   7        119.01        117.67         1.96 o
  -7   7   7         91.28         87.03         1.48 o
  -6   7   7         25.17         37.28         1.14 o
  -5   7   7        218.59        231.50         3.76 o
  -4   7   7         19.04         14.06         0.62 o
  -3   7   7        500.30        468.25         5.44 o
  -2   7   7        624.57        584.59         6.44 o
  -1   7   7        532.20        541.86         5.20 o
   0   7   7         20.43         22.35         0.73 o
   1   7   7          0.36          1.08         0.50 o
   2   7   7          2.61          3.87         0.76 o
   3   7   7          0.13          0.77         0.53 o
   4   7   7          3.84          1.86         0.71 o
   5   7   7         13.78         13.62         1.35 o
 -11   8   7         17.02         20.69         1.84 o
 -10   8   7         22.07         24.54         1.91 o
  -9   8   7         19.68         16.66         1.18 o
  -8   8   7         14.64         15.92         1.24 o
  -7   8   7        204.41        197.79         2.38 o
  -6   8   7         23.07         22.09         0.87 o
  -5   8   7         38.85         23.49         0.96 o
  -4   8   7          8.15          5.26         0.43 o
  -3   8   7          2.35          1.45         0.47 o
  -2   8   7        358.51        343.12         3.56 o
  -1   8   7         43.43         39.76         0.76 o
   0   8   7         35.35         31.42         0.83 o
   1   8   7         47.60         38.56         1.01 o
   2   8   7        154.31        125.12         2.26 o
   3   8   7         39.04         42.87         2.40 o
   4   8   7          0.08          0.08         0.82 o
   5   8   7         13.53         13.91         1.53 o
 -10   9   7         30.14         35.55         2.22 o
  -9   9   7        170.30        170.20         3.17 o
  -8   9   7          0.03          0.97         0.57 o
  -7   9   7        199.98        187.67         2.76 o
  -6   9   7         66.04         64.23         1.37 o
  -5   9   7        423.41        360.88         3.79 o
  -4   9   7          1.06          1.39         0.47 o
  -3   9   7        194.48        201.89         2.81 o
  -2   9   7          0.07          0.36         0.28 o
  -1   9   7          6.82          5.33         0.68 o
   0   9   7        108.13        100.08         2.38 o
   1   9   7         56.03         54.43         1.85 o
   2   9   7         30.57         29.77         1.84 o
   3   9   7          1.64          4.06         0.98 o
   4   9   7          0.42          0.41         0.81 o
   5   9   7          0.13          0.53         0.89 o
 -10  10   7          8.02          8.91         1.21 o
  -9  10   7         37.46         36.38         1.56 o
  -8  10   7         83.25         96.74         2.29 o
  -7  10   7         12.05         12.89         0.89 o
  -6  10   7         56.05         54.25         1.42 o
  -5  10   7         35.17         29.76         0.97 o
  -4  10   7        120.92        103.97         1.49 o
  -3  10   7          1.08          0.24         0.34 o
  -2  10   7         20.34         26.25         0.77 o
  -1  10   7        258.21        241.88         4.71 o
   0  10   7         17.71         23.01         1.47 o
   1  10   7        151.70        139.98         3.37 o
   2  10   7         76.63         84.34         2.71 o
   3  10   7          8.37          7.72         1.29 o
   4  10   7          2.57          5.31         1.10 o
   5  10   7          2.42          2.23         1.16 o
 -10  11   7         31.95         30.48         2.07 o
  -9  11   7         17.00         18.56         1.35 o
  -8  11   7         10.77         15.78         1.17 o
  -7  11   7         87.05         78.15         1.76 o
  -6  11   7         47.71         47.34         1.24 o
  -5  11   7        117.36        111.20         2.01 o
  -4  11   7          3.78          1.91         0.44 o
  -3  11   7        134.63        139.22         2.42 o
  -2  11   7         14.51         14.06         1.11 o
  -1  11   7        133.92        129.27         3.08 o
   0  11   7         34.68         40.05         1.92 o
   1  11   7          2.11          4.41         0.97 o
   2  11   7          3.51          6.10         1.06 o
   3  11   7         35.27         35.41         2.10 o
   4  11   7          3.79          3.79         1.11 o
 -10  12   7         21.84         23.56         1.85 o
  -9  12   7         32.23         37.92         1.72 o
  -8  12   7          7.42          8.96         0.92 o
  -7  12   7          8.09          6.28         0.65 o
  -6  12   7         94.98         90.62         1.73 o
  -5  12   7         13.77         15.58         0.84 o
  -4  12   7        180.00        174.16         2.26 o
  -3  12   7          1.31          2.07         0.37 o
  -2  12   7        418.41        393.11         6.07 o
  -1  12   7          6.96          8.40         1.64 o
   0  12   7         14.64         12.63         1.49 o
   1  12   7         17.17         20.89         1.65 o
   2  12   7        125.15        130.39         3.48 o
   3  12   7          0.16          1.03         0.84 o
   4  12   7         36.06         38.75         2.46 o
  -9  13   7          1.93          2.45         0.78 o
  -8  13   7         21.66         24.57         1.29 o
  -7  13   7         10.91         13.72         0.89 o
  -6  13   7         45.40         45.08         1.26 o
  -5  13   7          1.71          2.12         0.44 o
  -4  13   7         10.40         12.16         0.67 o
  -3  13   7          1.03          1.34         0.25 o
  -2  13   7         47.00         46.34         1.93 o
  -1  13   7          0.73          1.89         0.83 o
   0  13   7         38.03         34.30         2.22 o
   1  13   7          0.05         -0.15         1.02 o
   2  13   7         60.88         63.42         3.08 o
   3  13   7          1.23          3.03         0.96 o
   4  13   7         16.41         16.48         1.73 o
  -9  14   7         47.20         50.41         1.71 o
  -8  14   7         20.22         19.15         1.24 o
  -7  14   7          6.71          6.71         0.73 o
  -6  14   7         21.28         22.30         0.98 o
  -5  14   7          1.79          2.57         0.61 o
  -4  14   7         56.88         60.59         1.27 o
  -3  14   7          5.93          5.23         0.51 o
  -2  14   7         81.34         72.80         2.66 o
  -1  14   7         10.21         10.53         1.30 o
   0  14   7        186.99        175.84         4.46 o
   1  14   7        130.64        132.74         3.54 o
   2  14   7         20.99         26.44         2.01 o
   3  14   7         39.43         46.16         2.84 o
  -9  15   7          1.27          1.35         0.71 o
  -8  15   7         12.55         13.23         1.03 o
  -7  15   7          0.00          0.59         0.46 o
  -6  15   7          4.31          5.95         0.64 o
  -5  15   7         77.64         77.78         1.42 o
  -4  15   7          4.29          6.36         0.47 o
  -3  15   7         52.03         51.70         1.65 o
  -2  15   7         10.04         12.36         1.33 o
  -1  15   7         45.15         47.57         2.07 o
   0  15   7          2.10          2.78         0.91 o
   1  15   7          4.31          6.88         1.29 o
   2  15   7          1.58          4.65         1.15 o
   3  15   7          2.07          2.35         1.04 o
  -8  16   7         35.29         32.40         1.46 o
  -7  16   7          3.19          4.55         0.66 o
  -6  16   7         81.03         87.28         1.65 o
  -5  16   7         50.44         52.77         1.19 o
  -4  16   7         34.21         37.37         1.56 o
  -3  16   7          0.04          0.09         0.55 o
  -2  16   7         14.85         17.17         2.32 o
  -1  16   7         49.82         54.42         2.83 o
   0  16   7         82.05         77.74         2.75 o
   1  16   7          2.38          3.09         1.03 o
   2  16   7         28.14         28.26         2.51 o
   3  16   7          8.72         10.33         1.80 o
  -8  17   7          0.78          0.83         0.66 o
  -7  17   7         11.15         10.41         0.82 o
  -6  17   7          6.33          8.85         1.09 o
  -5  17   7         51.15         49.41         1.53 o
  -4  17   7          0.00          0.03         0.64 o
  -3  17   7        105.12        104.55         3.31 o
  -2  17   7         10.75         11.34         1.36 o
  -1  17   7         99.21         99.91         3.11 o
   0  17   7          3.87          4.33         1.07 o
   1  17   7         14.19         12.90         1.56 o
   2  17   7          7.26          6.52         1.28 o
  -7  18   7         22.05         22.57         1.51 o
  -6  18   7         13.92         16.93         1.19 o
  -5  18   7         64.67         67.80         2.15 o
  -4  18   7         50.86         56.85         2.37 o
  -3  18   7         10.74          8.46         1.23 o
  -2  18   7          2.83          1.92         0.95 o
  -1  18   7          6.21          8.27         1.32 o
   0  18   7          1.57          3.41         0.94 o
   1  18   7          0.01         -0.61         0.88 o
  -6  19   7          0.02         -0.02         0.72 o
  -5  19   7          0.01          1.75         0.85 o
  -4  19   7          5.01          8.46         1.19 o
  -3  19   7         10.61          7.36         1.26 o
  -2  19   7          6.37          6.32         1.18 o
  -1  19   7         25.95         24.35         2.91 o
   0  19   7          6.39          8.36         1.54 o
   1  19   7          5.91          3.89         1.09 o
  -5  20   7         27.61         26.10         1.93 o
  -4  20   7         47.58         51.18         2.39 o
  -3  20   7         11.79         13.15         2.12 o
  -2  20   7          0.02          0.48         1.17 o
  -1  20   7          4.08          5.53         1.40 o
 -10   0   8        202.32        195.79         6.07 o
  -8   0   8        340.98        299.07         4.78 o
  -6   0   8        125.92        145.31         4.04 o
  -4   0   8       1696.57       1642.43        16.81 o
  -2   0   8         27.10         33.18         0.97 o
   0   0   8        104.60         98.38         1.86 o
   2   0   8         35.29         25.76         1.20 o
   4   0   8          0.14          1.06         0.53 o
 -11   1   8         20.71         24.51         1.92 o
 -10   1   8         23.47         22.03         1.74 o
  -9   1   8         13.37         14.94         1.42 o
  -8   1   8         16.70         15.46         1.10 o
  -7   1   8        174.12        157.71         2.35 o
  -6   1   8         99.11        102.07         1.88 o
  -5   1   8        274.83        268.08         3.07 o
  -4   1   8        535.50        548.69         5.11 o
  -3   1   8         36.50         33.50         0.79 o
  -2   1   8         21.74         26.46         0.77 o
  -1   1   8         20.75         15.61         0.62 o
   0   1   8          4.16          2.36         0.43 o
   1   1   8        118.31        112.13         1.63 o
   2   1   8         50.40         45.12         1.02 o
   3   1   8          6.64          7.03         0.63 o
   4   1   8          6.71          8.90         0.84 o
   5   1   8          6.46          8.21         0.84 o
 -11   2   8         23.66         26.62         2.01 o
 -10   2   8          6.00         10.23         1.37 o
  -9   2   8         18.62         21.94         1.72 o
  -8   2   8         43.81         39.59         1.30 o
  -7   2   8          3.43          1.24         0.51 o
  -6   2   8          5.99          9.03         0.72 o
  -5   2   8         50.30         53.30         1.22 o
  -4   2   8        172.24        172.20         2.30 o
  -3   2   8        963.28        876.57        10.08 o
  -2   2   8         28.29         20.93         0.62 o
  -1   2   8        399.78        363.99         4.07 o
   0   2   8         89.70         79.99         1.12 o
   1   2   8          7.45         10.29         0.58 o
   2   2   8         33.81         32.31         1.07 o
   3   2   8         10.30         13.48         0.78 o
   4   2   8          2.27          2.61         0.57 o
   5   2   8          2.98          5.27         0.68 o
 -11   3   8          1.67          0.76         1.34 o
 -10   3   8          1.50          0.95         0.82 o
  -9   3   8          2.94          2.90         1.02 o
  -8   3   8          0.05          0.50         0.46 o
  -7   3   8        193.15        210.28         2.86 o
  -6   3   8        319.12        284.75         3.40 o
  -5   3   8        570.88        566.20         5.27 o
  -4   3   8          4.17          6.17         0.47 o
  -3   3   8       1524.71       1460.77        10.54 o
  -2   3   8         42.61         39.44         1.22 o
  -1   3   8         53.87         48.66         1.30 o
   0   3   8        129.08        110.40         2.02 o
   1   3   8          0.00          0.61         0.47 o
   2   3   8          1.98          2.84         0.71 o
   3   3   8          3.24          3.18         0.59 o
   4   3   8         31.96         38.33         1.38 o
   5   3   8         12.42         11.86         1.34 o
 -11   4   8         41.99         43.99         2.27 o
 -10   4   8         38.55         42.78         2.09 o
  -9   4   8          0.08          1.21         0.73 o
  -8   4   8         26.08         24.97         1.21 o
  -7   4   8         34.07         29.95         1.04 o
  -6   4   8        124.16        111.36         1.81 o
  -5   4   8          1.12          1.54         0.46 o
  -4   4   8        102.77        111.62         1.56 o
  -3   4   8         23.64         23.92         1.14 o
  -2   4   8        521.49        500.05         5.88 o
  -1   4   8        370.84        345.59         4.57 o
   0   4   8         45.85         48.63         1.53 o
   1   4   8        407.88        376.25         5.06 o
   2   4   8          3.28          3.87         0.64 o
   3   4   8        131.30        134.23         2.55 o
   4   4   8          8.09          8.61         0.82 o
   5   4   8         13.58         15.32         1.15 o
 -11   5   8          0.10          1.66         0.99 o
 -10   5   8         33.09         33.88         2.18 o
  -9   5   8         71.68         76.66         1.93 o
  -8   5   8          0.45          1.24         0.52 o
  -7   5   8         26.60         30.47         1.05 o
  -6   5   8          0.70          0.03         0.33 o
  -5   5   8        212.53        196.51         2.53 o
  -4   5   8         10.64         10.58         0.52 o
  -3   5   8        220.26        205.12         3.21 o
  -2   5   8        400.13        403.87         5.06 o
  -1   5   8        436.77        415.10         5.21 o
   0   5   8          0.62          1.98         0.57 o
   1   5   8          7.41          8.01         0.85 o
   2   5   8         56.76         53.42         1.63 o
   3   5   8         43.16         45.59         1.51 o
   4   5   8          0.02          0.45         0.51 o
   5   5   8          3.05          4.74         0.83 o
 -11   6   8         14.29         16.73         1.61 o
 -10   6   8          0.86          2.62         1.14 o
  -9   6   8         12.14         10.01         0.90 o
  -8   6   8         59.11         59.75         1.72 o
  -7   6   8         35.21         36.23         1.02 o
  -6   6   8        161.18        151.46         2.21 o
  -5   6   8         11.95          9.87         0.74 o
  -4   6   8         94.14         92.44         1.36 o
  -3   6   8         80.20         73.56         1.92 o
  -2   6   8        180.68        166.33         2.86 o
  -1   6   8        176.11        165.38         2.86 o
   0   6   8         24.00         22.37         1.12 o
   1   6   8         47.94         40.93         1.37 o
   2   6   8          3.52          6.88         0.79 o
   3   6   8         31.24         32.44         1.45 o
   4   6   8         12.93         14.46         1.41 o
 -11   7   8          0.89         -0.38         1.19 o
 -10   7   8          1.62          1.55         0.91 o
  -9   7   8         13.23         14.68         1.10 o
  -8   7   8          1.77          2.62         0.71 o
  -7   7   8        203.09        184.63         2.48 o
  -6   7   8        327.27        311.00         3.82 o
  -5   7   8         85.60         84.47         1.69 o
  -4   7   8        167.05        160.31         1.92 o
  -3   7   8         70.07         58.81         1.63 o
  -2   7   8        126.23        121.07         2.82 o
  -1   7   8         84.71         82.88         1.94 o
   0   7   8         16.89         19.10         1.03 o
   1   7   8         29.87         25.83         1.15 o
   2   7   8          8.11          8.98         0.86 o
   3   7   8          0.96          1.76         0.87 o
   4   7   8          0.56          3.17         1.00 o
 -10   8   8         67.54         75.56         2.69 o
  -9   8   8         24.16         24.52         1.35 o
  -8   8   8         67.57         66.47         1.54 o
  -7   8   8          1.89          2.35         0.41 o
  -6   8   8        182.76        167.92         2.60 o
  -5   8   8          4.18          5.32         0.62 o
  -4   8   8        104.52        107.42         1.75 o
  -3   8   8          0.00          0.80         0.50 o
  -2   8   8          4.58          5.41         0.90 o
  -1   8   8          0.01          0.15         0.32 o
   0   8   8          1.95          3.33         0.54 o
   1   8   8          6.46          6.53         0.82 o
   2   8   8         18.58         25.54         1.64 o
   3   8   8          0.99          3.65         1.06 o
   4   8   8          5.57          5.82         1.21 o
 -10   9   8         16.74         17.83         1.60 o
  -9   9   8         13.80         17.68         1.21 o
  -8   9   8          0.03          0.99         0.57 o
  -7   9   8          9.86         12.16         0.78 o
  -6   9   8         36.11         37.36         1.10 o
  -5   9   8         48.05         48.22         1.66 o
  -4   9   8         70.85         71.68         1.08 o
  -3   9   8         19.54         21.08         1.06 o
  -2   9   8         27.73         31.07         0.89 o
  -1   9   8          4.08          3.48         0.44 o
   0   9   8        153.13        154.16         3.16 o
   1   9   8         26.72         27.11         1.58 o
   2   9   8         43.86         43.10         2.19 o
   3   9   8          2.50          3.21         1.06 o
   4   9   8         10.78         12.82         1.52 o
 -10  10   8        128.27        116.46         3.35 o
  -9  10   8          0.48          2.36         0.74 o
  -8  10   8         36.49         38.95         1.53 o
  -7  10   8          0.02          0.96         0.48 o
  -6  10   8          0.21          1.05         0.40 o
  -5  10   8         29.73         32.58         1.01 o
  -4  10   8         71.37         76.47         2.20 o
  -3  10   8         10.06          9.06         0.75 o
  -2  10   8         80.72         82.76         1.47 o
  -1  10   8         10.42          9.71         1.02 o
   0  10   8         65.84         58.98         1.95 o
   1  10   8         27.88         32.15         1.94 o
   2  10   8          0.05          0.89         0.89 o
   3  10   8          8.03         11.64         1.44 o
   4  10   8          4.37          5.72         1.25 o
 -10  11   8         32.93         29.15         2.04 o
  -9  11   8          3.02          3.90         1.12 o
  -8  11   8         23.51         25.06         1.38 o
  -7  11   8          0.30          1.82         0.49 o
  -6  11   8         29.77         28.15         1.12 o
  -5  11   8        124.29        121.01         1.94 o
  -4  11   8          4.82          6.66         1.33 o
  -3  11   8          6.31          6.54         0.61 o
  -2  11   8         57.65         60.90         1.94 o
  -1  11   8          4.84          6.33         0.92 o
   0  11   8         11.45         10.68         1.30 o
   1  11   8         10.81         14.10         1.49 o
   2  11   8          0.35          1.45         1.21 o
   3  11   8          0.10          0.85         0.93 o
  -9  12   8         61.60         64.42         2.02 o
  -8  12   8         73.14         67.24         1.98 o
  -7  12   8          7.29          7.89         0.80 o
  -6  12   8          0.00          0.41         0.43 o
  -5  12   8         43.22         38.78         1.22 o
  -4  12   8         22.35         25.82         1.65 o
  -3  12   8        196.12        187.95         4.31 o
  -2  12   8          1.52          1.15         0.71 o
  -1  12   8        240.04        224.79         4.53 o
   0  12   8         11.63          9.70         1.28 o
   1  12   8         17.43         13.21         1.45 o
   2  12   8          7.58          9.93         1.33 o
   3  12   8          4.15          5.21         1.14 o
  -9  13   8          6.19          7.18         1.00 o
  -8  13   8          0.62          0.71         0.63 o
  -7  13   8         48.71         47.95         1.50 o
  -6  13   8          8.49         11.25         0.86 o
  -5  13   8         36.16         33.04         1.43 o
  -4  13   8         20.32         20.47         0.90 o
  -3  13   8          2.42          2.51         0.83 o
  -2  13   8          1.24          1.27         0.74 o
  -1  13   8          0.12          0.57         0.80 o
   0  13   8         10.04         14.81         1.53 o
   1  13   8         19.65         18.11         2.02 o
   2  13   8         11.79         14.71         1.63 o
   3  13   8         12.80         16.87         1.70 o
  -9  14   8          0.16          0.48         0.86 o
  -8  14   8         57.60         51.23         2.11 o
  -7  14   8          0.67          1.47         0.90 o
  -6  14   8          0.19         -0.03         0.49 o
  -5  14   8         29.40         33.01         1.14 o
  -4  14   8          0.59         -0.32         0.70 o
  -3  14   8          0.34          1.24         0.79 o
  -2  14   8         10.44          9.47         1.50 o
  -1  14   8         18.16         19.15         1.75 o
   0  14   8         32.28         37.97         2.17 o
   1  14   8        119.49        118.58         6.19 o
   2  14   8          8.94          9.06         1.82 o
  -8  15   8          6.79          7.45         1.34 o
  -7  15   8         36.90         36.79         1.40 o
  -6  15   8          0.61          0.34         0.50 o
  -5  15   8         10.92          9.40         1.12 o
  -4  15   8         43.92         48.08         2.08 o
  -3  15   8         17.21         17.57         2.02 o
  -2  15   8          8.70         11.14         1.31 o
  -1  15   8         56.85         58.98         2.40 o
   0  15   8        105.82        106.56         3.29 o
   1  15   8          1.79          2.54         1.00 o
   2  15   8          5.04          7.57         1.31 o
  -8  16   8          1.90          0.60         0.72 o
  -7  16   8         21.45         25.06         1.68 o
  -6  16   8         20.11         24.67         1.30 o
  -5  16   8          2.22          3.02         0.93 o
  -4  16   8        172.81        171.28         4.46 o
  -3  16   8          8.55         12.36         1.37 o
  -2  16   8         15.14         16.84         1.57 o
  -1  16   8          3.60          4.37         1.10 o
   0  16   8         13.64         15.88         1.65 o
   1  16   8         48.80         46.57         2.42 o
  -7  17   8         14.51         15.83         1.96 o
  -6  17   8          6.70          4.89         1.01 o
  -5  17   8         36.50         36.30         2.15 o
  -4  17   8         23.02         22.32         2.05 o
  -3  17   8          1.41          1.42         1.29 o
  -2  17   8        106.21        111.84         3.37 o
  -1  17   8         23.01         25.33         2.06 o
   0  17   8          1.48          2.75         1.07 o
   1  17   8          0.03          1.06         0.95 o
  -6  18   8         32.72         37.10         2.15 o
  -5  18   8          5.37          7.74         1.29 o
  -4  18   8         17.94         17.24         1.71 o
  -3  18   8         30.83         30.51         2.02 o
  -2  18   8         23.91         20.31         1.80 o
  -1  18   8          6.61          7.27         1.27 o
   0  18   8          5.26          6.22         1.27 o
  -5  19   8          0.10          0.93         0.83 o
  -4  19   8          8.83          8.51         1.28 o
  -3  19   8          0.46          2.31         1.04 o
  -2  19   8          8.07          9.49         1.52 o
 -11   0   9          8.61          8.03         1.70 o
  -9   0   9         12.50         18.47         2.25 o
  -7   0   9        242.62        213.46         4.22 o
  -5   0   9        245.73        226.03         4.33 o
  -3   0   9        778.71        767.93         9.11 o
  -1   0   9         13.97         21.79         2.51 o
   1   0   9         85.88         79.77         1.81 o
   3   0   9         12.87         15.26         1.87 o
 -11   1   9          0.46          1.49         1.11 o
 -10   1   9         51.37         59.48         3.09 o
  -9   1   9          3.39          3.96         0.94 o
  -8   1   9         30.16         25.96         0.98 o
  -7   1   9          5.52          8.88         0.91 o
  -6   1   9         58.69         56.41         1.43 o
  -5   1   9          1.93          1.42         0.41 o
  -4   1   9          8.89         11.13         0.73 o
  -3   1   9         14.13         16.31         0.56 o
  -2   1   9          8.50          7.96         0.63 o
  -1   1   9          4.63          4.04         0.52 o
   0   1   9         78.12         64.26         1.62 o
   1   1   9          7.84          7.69         0.56 o
   2   1   9          1.21          1.40         0.48 o
   3   1   9          3.75          6.51         0.74 o
   4   1   9         25.18         26.43         1.43 o
 -11   2   9         12.66         10.87         1.40 o
 -10   2   9         39.14         46.26         2.13 o
  -9   2   9         39.16         35.99         1.87 o
  -8   2   9          2.55          3.05         0.50 o
  -7   2   9         96.12         97.15         1.91 o
  -6   2   9         67.94         69.74         1.59 o
  -5   2   9          8.51          9.31         0.68 o
  -4   2   9        443.05        457.28         4.23 o
  -3   2   9        345.39        334.85         2.92 o
  -2   2   9         19.81         20.07         0.98 o
  -1   2   9          9.87          7.92         0.69 o
   0   2   9        120.88        107.83         2.13 o
   1   2   9          2.53          3.89         0.70 o
   2   2   9          4.29          4.79         0.69 o
   3   2   9          2.08          2.99         0.58 o
   4   2   9          4.98          4.59         0.82 o
 -11   3   9         71.05         77.85         2.83 o
 -10   3   9         25.35         32.29         2.13 o
  -9   3   9          6.23          7.10         1.51 o
  -8   3   9          9.66         10.49         0.75 o
  -7   3   9         27.38         23.75         1.15 o
  -6   3   9         80.89         88.12         1.67 o
  -5   3   9        172.21        165.60         2.34 o
  -4   3   9        816.82        799.00         6.43 o
  -3   3   9          5.07          4.32         0.65 o
  -2   3   9        360.69        353.45         4.42 o
  -1   3   9        166.18        163.50         2.77 o
   0   3   9         36.91         38.90         1.36 o
   1   3   9          7.11          4.57         0.63 o
   2   3   9          3.29          4.22         0.67 o
   3   3   9          3.48          2.26         0.61 o
   4   3   9          1.81          3.33         0.77 o
 -11   4   9          1.41          2.07         1.14 o
 -10   4   9         93.35         99.11         3.44 o
  -9   4   9         75.82         75.77         3.87 o
  -8   4   9        126.20        126.20         2.14 o
  -7   4   9         56.10         47.48         1.34 o
  -6   4   9        118.86        112.05         1.91 o
  -5   4   9        124.83        121.30         1.95 o
  -4   4   9         12.77         13.69         0.54 o
  -3   4   9          0.52          0.54         0.45 o
  -2   4   9        119.80        109.58         2.19 o
  -1   4   9         17.79         16.33         1.05 o
   0   4   9        237.69        232.23         3.53 o
   1   4   9          7.30          8.57         0.84 o
   2   4   9         21.86         20.23         1.23 o
   3   4   9         24.50         25.42         1.20 o
   4   4   9         28.04         25.34         1.54 o
 -11   5   9          0.98          1.82         0.97 o
 -10   5   9          5.60          4.65         1.06 o
  -9   5   9          0.00          0.41         0.66 o
  -8   5   9          7.00          6.86         0.67 o
  -7   5   9          0.03         -0.15         0.39 o
  -6   5   9        171.05        167.72         2.42 o
  -5   5   9        137.70        131.79         2.05 o
  -4   5   9        133.63        133.45         2.42 o
  -3   5   9         24.12         20.98         1.20 o
  -2   5   9        291.96        284.01         4.17 o
  -1   5   9          2.41          2.36         0.64 o
   0   5   9        140.06        141.72         2.82 o
   1   5   9         30.97         34.14         1.68 o
   2   5   9          3.44          2.98         0.65 o
   3   5   9          6.14          9.00         1.06 o
   4   5   9          1.56          1.83         0.76 o
 -10   6   9          2.27          3.92         1.01 o
  -9   6   9          7.35          8.27         0.93 o
  -8   6   9          3.01          2.94         0.61 o
  -7   6   9          1.69          2.05         0.51 o
  -6   6   9         35.52         36.71         1.11 o
  -5   6   9          9.85         10.46         0.57 o
  -4   6   9          0.15          0.30         0.50 o
  -3   6   9         14.06         17.30         1.14 o
  -2   6   9        232.28        222.75         4.83 o
  -1   6   9         30.92         35.35         1.46 o
   0   6   9          9.49         10.47         0.94 o
   1   6   9          8.46         13.75         1.04 o
   2   6   9         26.17         24.46         1.69 o
   3   6   9          6.36          5.50         0.91 o
 -10   7   9          2.68          3.12         0.92 o
  -9   7   9          4.80          4.93         0.98 o
  -8   7   9         23.92         23.28         1.16 o
  -7   7   9          0.49          2.01         0.55 o
  -6   7   9        232.38        222.29         2.91 o
  -5   7   9         47.82         44.44         1.21 o
  -4   7   9        129.12        125.39         2.55 o
  -3   7   9         21.02         19.14         1.15 o
  -2   7   9         74.65         79.12         1.99 o
  -1   7   9          9.99         10.84         0.94 o
   0   7   9          3.88          5.26         0.72 o
   1   7   9          1.32          3.12         0.82 o
   2   7   9          1.04          3.31         0.85 o
   3   7   9          0.13          3.05         0.82 o
 -10   8   9          0.02          0.61         0.86 o
  -9   8   9         79.96         78.88         2.13 o
  -8   8   9          0.15         -0.35         0.44 o
  -7   8   9         53.28         53.69         1.35 o
  -6   8   9         46.02         42.39         1.28 o
  -5   8   9          0.24          0.11         0.37 o
  -4   8   9         36.15         34.05         1.39 o
  -3   8   9         93.94         95.10         2.17 o
  -2   8   9         10.60         15.95         0.96 o
  -1   8   9         57.64         64.66         1.66 o
   0   8   9         32.59         30.88         1.66 o
   1   8   9         41.62         47.93         2.47 o
   2   8   9         77.90         65.74         2.27 o
   3   8   9         19.74         22.14         3.02 o
 -10   9   9          0.66          0.89         0.90 o
  -9   9   9          2.31          3.74         1.00 o
  -8   9   9          9.57          8.68         0.86 o
  -7   9   9         50.35         49.29         1.22 o
  -6   9   9         12.22         12.36         0.79 o
  -5   9   9          1.09          1.28         0.38 o
  -4   9   9          0.00          0.43         0.46 o
  -3   9   9          2.35          2.47         0.58 o
  -2   9   9          2.05          2.43         0.53 o
  -1   9   9          1.38          3.59         0.78 o
   0   9   9          7.27          5.82         0.99 o
   1   9   9         29.02         27.70         1.65 o
   2   9   9          2.40          4.93         1.17 o
   3   9   9         32.95         36.39         2.24 o
 -10  10   9         63.31         63.73         2.55 o
  -9  10   9          0.90          1.46         0.67 o
  -8  10   9          3.44          3.80         0.78 o
  -7  10   9         29.06         31.08         1.19 o
  -6  10   9          0.05         -0.26         0.41 o
  -5  10   9         99.44        103.41         2.30 o
  -4  10   9          0.10          0.24         0.43 o
  -3  10   9        115.49        122.36         2.25 o
  -2  10   9         21.61         24.14         1.54 o
  -1  10   9         47.53         48.57         1.86 o
   0  10   9         12.58         13.41         1.29 o
   1  10   9          2.08          1.68         0.95 o
   2  10   9          3.35          4.56         1.07 o
   3  10   9         53.97         58.20         2.64 o
  -9  11   9         54.56         51.12         1.87 o
  -8  11   9         28.93         31.81         1.53 o
  -7  11   9          4.43          3.29         0.61 o
  -6  11   9         99.26        100.18         1.85 o
  -5  11   9         44.47         48.11         1.48 o
  -4  11   9        110.20         97.61         2.03 o
  -3  11   9          0.53         -0.22         0.57 o
  -2  11   9         17.37         19.41         1.42 o
  -1  11   9          0.40         -0.26         0.83 o
   0  11   9          9.43         10.46         1.27 o
   1  11   9          1.52          3.51         1.01 o
   2  11   9         27.34         28.59         2.13 o
  -9  12   9         59.82         58.13         1.95 o
  -8  12   9         12.92         15.90         1.24 o
  -7  12   9         44.94         39.63         1.38 o
  -6  12   9          0.02          0.33         0.64 o
  -5  12   9         12.87         14.07         1.07 o
  -4  12   9          0.00         -0.42         0.42 o
  -3  12   9         22.44         24.63         1.55 o
  -2  12   9         17.38         19.29         1.63 o
  -1  12   9          0.15          0.14         0.73 o
   0  12   9         21.12         20.58         1.79 o
   1  12   9          5.91          6.48         1.27 o
   2  12   9         18.59         19.44         1.79 o
  -9  13   9          5.77          6.91         1.34 o
  -8  13   9        122.57        130.49         2.83 o
  -7  13   9          8.15          8.04         0.84 o
  -6  13   9         54.80         52.55         1.90 o
  -5  13   9         43.71         45.72         1.66 o
  -4  13   9         13.77         14.75         1.44 o
  -3  13   9          1.25          1.10         0.75 o
  -2  13   9          8.19          9.21         1.21 o
  -1  13   9         12.62         13.42         1.50 o
   0  13   9          2.81          6.77         1.46 o
   1  13   9          4.51          7.83         1.33 o
  -8  14   9         91.44        104.63         4.84 o
  -7  14   9         26.40         21.28         1.35 o
  -6  14   9         12.12         10.46         1.34 o
  -5  14   9          8.55         11.63         1.60 o
  -4  14   9         40.74         49.90         3.08 o
  -3  14   9          9.85         10.53         1.32 o
  -2  14   9          0.99          0.09         0.76 o
  -1  14   9          0.64          1.62         0.85 o
   0  14   9         11.59         14.41         1.58 o
   1  14   9          8.89         11.26         1.49 o
  -7  15   9         51.10         59.05         3.31 o
  -6  15   9         79.96         71.15         2.59 o
  -5  15   9          5.68          4.64         1.00 o
  -4  15   9        116.92        125.97         3.50 o
  -3  15   9          5.44          7.23         1.26 o
  -2  15   9         10.75         12.58         1.48 o
  -1  15   9          1.47          1.75         0.92 o
   0  15   9         50.34         47.87         2.56 o
  -7  16   9         10.86         16.03         1.92 o
  -6  16   9          0.51          2.31         0.98 o
  -5  16   9          0.01         -0.25         0.79 o
  -4  16   9         71.71         66.53         3.93 o
  -3  16   9         83.86         81.60         2.91 o
  -2  16   9          0.48          0.64         0.86 o
  -1  16   9         41.73         39.93         2.29 o
   0  16   9         21.75         22.58         1.95 o
  -6  17   9          4.32          5.47         1.13 o
  -5  17   9          0.01          0.78         0.90 o
  -4  17   9         21.96         19.28         1.76 o
  -3  17   9          0.32          0.10         0.96 o
  -2  17   9          2.50          4.74         1.07 o
  -1  17   9         29.08         31.42         2.25 o
  -4  18   9         12.33         12.10         1.42 o
  -3  18   9         11.76         13.89         1.89 o
 -10   0  10          3.17          9.22         1.74 o
  -8   0  10         10.34          9.56         1.13 o
  -6   0  10        165.30        153.18         3.56 o
  -4   0  10        315.53        300.96         7.38 o
  -2   0  10         88.98         89.04         4.58 o
   0   0  10         68.85         81.28         3.74 o
   2   0  10         19.64         23.17         2.24 o
 -11   1  10         32.73         32.04         3.21 o
 -10   1  10          3.74          4.53         1.06 o
  -9   1  10         14.39         12.71         1.31 o
  -8   1  10         61.44         56.55         1.48 o
  -7   1  10         25.10         23.63         1.13 o
  -6   1  10        196.34        202.21         2.99 o
  -5   1  10          0.13         -0.39         0.39 o
  -4   1  10         38.01         39.56         1.10 o
  -3   1  10          0.00          0.49         0.45 o
  -2   1  10         12.94         16.67         0.95 o
  -1   1  10         42.37         44.40         1.33 o
   0   1  10          8.77         15.13         1.32 o
   1   1  10          8.64          9.10         1.18 o
   2   1  10          0.46          1.27         0.70 o
   3   1  10          5.05          5.07         0.87 o
 -10   2  10          4.14          3.89         1.00 o
  -9   2  10         21.25         23.40         1.70 o
  -8   2  10        116.54        107.32         2.07 o
  -7   2  10          3.34          5.04         0.67 o
  -6   2  10         28.43         28.39         1.16 o
  -5   2  10         98.54         94.94         1.76 o
  -4   2  10         24.96         25.59         0.99 o
  -3   2  10         33.93         33.45         1.29 o
  -2   2  10         67.52         68.05         1.76 o
  -1   2  10         60.86         54.38         1.51 o
   0   2  10          0.01          0.65         0.49 o
   1   2  10          0.07          0.78         0.90 o
   2   2  10         19.50         21.33         1.68 o
   3   2  10          3.63          2.07         0.82 o
 -10   3  10         19.95         25.12         1.90 o
  -9   3  10        108.99        110.77         3.05 o
  -8   3  10          0.71          0.22         0.48 o
  -7   3  10         25.09         26.78         1.13 o
  -6   3  10          0.95          1.11         0.44 o
  -5   3  10         17.88         18.97         0.90 o
  -4   3  10         33.77         32.09         1.11 o
  -3   3  10        249.51        235.35         4.07 o
  -2   3  10         40.66         45.17         1.47 o
  -1   3  10          7.28          7.41         0.81 o
   0   3  10         90.51         90.98         2.75 o
   1   3  10          1.37          2.10         0.65 o
   2   3  10          1.86          3.28         0.79 o
   3   3  10          0.18          2.29         1.12 o
 -10   4  10         15.10         20.89         1.74 o
  -9   4  10         51.41         51.71         3.06 o
  -8   4  10         41.04         43.48         1.36 o
  -7   4  10         77.56         76.37         1.77 o
  -6   4  10         25.49         26.53         1.06 o
  -5   4  10         69.76         63.38         1.40 o
  -4   4  10        124.07        123.83         3.34 o
  -3   4  10          0.13          0.93         0.65 o
  -2   4  10         30.35         31.50         1.36 o
  -1   4  10         52.45         47.12         1.57 o
   0   4  10         28.91         23.24         1.27 o
   1   4  10         64.13         62.91         1.88 o
   2   4  10         10.23         10.97         1.12 o
 -10   5  10          1.88          2.70         1.00 o
  -9   5  10         23.14         21.20         1.90 o
  -8   5  10          8.24          6.77         0.73 o
  -7   5  10         11.08         10.89         0.88 o
  -6   5  10         27.72         27.14         1.02 o
  -5   5  10        291.42        275.02         3.27 o
  -4   5  10        121.79        119.20         2.84 o
  -3   5  10         59.21         59.04         2.02 o
  -2   5  10          0.01          0.52         0.48 o
  -1   5  10        125.36        110.97         2.38 o
   0   5  10          0.77          0.46         0.62 o
   1   5  10          2.80          3.19         0.63 o
   2   5  10         34.90         40.52         1.90 o
 -10   6  10         38.95         39.23         2.13 o
  -9   6  10         54.00         54.63         2.18 o
  -8   6  10          5.03          6.64         0.75 o
  -7   6  10          6.54          8.68         0.73 o
  -6   6  10         38.72         42.80         1.20 o
  -5   6  10        294.43        286.57         3.98 o
  -4   6  10          6.70          8.62         0.84 o
  -3   6  10         85.89         92.64         2.09 o
  -2   6  10         29.23         31.92         1.35 o
  -1   6  10        145.24        140.39         2.70 o
   0   6  10         33.98         36.25         1.57 o
   1   6  10         23.65         25.56         1.50 o
   2   6  10         59.72         68.29         2.24 o
 -10   7  10         18.80         19.65         1.67 o
  -9   7  10         14.89         18.00         1.29 o
  -8   7  10          0.37          0.64         0.60 o
  -7   7  10         15.73         20.70         1.11 o
  -6   7  10        104.43        105.57         1.89 o
  -5   7  10        123.01        124.67         2.46 o
  -4   7  10         44.31         49.32         1.68 o
  -3   7  10         58.89         58.70         1.80 o
  -2   7  10         14.33         20.26         1.28 o
  -1   7  10          8.43          8.64         0.88 o
   0   7  10         24.29         28.98         1.67 o
   1   7  10         66.16         65.24         2.15 o
   2   7  10         23.47         26.81         1.62 o
 -10   8  10          0.37          0.25         1.22 o
  -9   8  10         35.63         35.83         1.71 o
  -8   8  10         22.94         19.05         1.28 o
  -7   8  10         28.57         28.88         1.08 o
  -6   8  10          0.01         -0.13         0.40 o
  -5   8  10        129.87        124.73         3.06 o
  -4   8  10          0.40         -0.07         0.52 o
  -3   8  10          1.05          1.46         0.54 o
  -2   8  10          1.91          1.35         0.64 o
  -1   8  10         20.77         24.06         1.64 o
   0   8  10         52.57         56.77         2.70 o
   1   8  10         10.07         10.93         1.75 o
   2   8  10         38.01         45.02         2.28 o
  -9   9  10         12.02         15.15         1.29 o
  -8   9  10         21.05         21.05         1.20 o
  -7   9  10         22.18         22.61         1.04 o
  -6   9  10          0.03          0.16         0.49 o
  -5   9  10         11.65         10.73         0.91 o
  -4   9  10          0.51          0.00         0.55 o
  -3   9  10         20.26         18.99         1.08 o
  -2   9  10          0.92          2.00         0.71 o
  -1   9  10          7.51          6.87         1.04 o
   0   9  10          0.31          0.40         0.81 o
   1   9  10          4.46          4.10         0.92 o
  -9  10  10         80.80         92.36         2.43 o
  -8  10  10         22.02         29.47         1.52 o
  -7  10  10          0.23          0.21         0.49 o
  -6  10  10          1.50          1.52         0.59 o
  -5  10  10         80.62         85.39         2.18 o
  -4  10  10         61.98         64.56         1.73 o
  -3  10  10          9.46          9.53         1.10 o
  -2  10  10         74.81         80.01         2.40 o
  -1  10  10         36.70         35.82         1.82 o
   0  10  10         12.49         10.38         1.28 o
   1  10  10          0.95          2.12         0.94 o
  -9  11  10         79.07         87.98         2.48 o
  -8  11  10         40.97         44.45         1.97 o
  -7  11  10          9.49         12.94         1.16 o
  -6  11  10          0.01         -0.45         0.45 o
  -5  11  10        181.26        177.43         2.98 o
  -4  11  10         73.63         67.94         2.29 o
  -3  11  10         39.31         41.02         1.81 o
  -2  11  10          0.38          1.70         0.77 o
  -1  11  10         42.16         42.53         2.77 o
   0  11  10          3.60          4.92         1.07 o
   1  11  10          8.13         12.43         1.56 o
  -8  12  10         64.09         66.72         2.35 o
  -7  12  10         21.89         22.28         1.33 o
  -6  12  10         22.55         29.50         1.49 o
  -5  12  10         17.76         17.59         1.37 o
  -4  12  10         23.21         24.88         1.69 o
  -3  12  10          1.20          0.16         0.96 o
  -2  12  10         10.16         10.37         1.46 o
  -1  12  10          3.48          4.39         1.43 o
   0  12  10          2.66          6.21         1.11 o
  -8  13  10          2.54          1.06         0.84 o
  -7  13  10        142.54        150.76         3.68 o
  -6  13  10          4.06          3.86         0.98 o
  -5  13  10         62.18         65.66         2.51 o
  -4  13  10         40.03         42.21         2.12 o
  -3  13  10         21.20         20.09         2.63 o
  -2  13  10          9.71          8.53         1.31 o
  -1  13  10         16.89         17.59         1.72 o
   0  13  10          0.33          3.16         1.03 o
  -7  14  10        101.67        107.47         3.71 o
  -6  14  10          1.43          0.82         0.89 o
  -5  14  10         26.81         29.50         2.27 o
  -4  14  10          0.20          0.65         1.06 o
  -3  14  10          0.40          0.40         0.80 o
  -2  14  10         14.32         13.37         1.49 o
  -1  14  10          1.09          1.60         1.54 o
  -6  15  10         28.05         27.99         2.20 o
  -5  15  10         74.23         63.34         2.55 o
  -4  15  10         25.96         25.30         1.97 o
  -3  15  10         64.15         55.10         2.61 o
  -2  15  10          3.08          3.17         1.05 o
  -5  16  10         10.92         11.48         1.43 o
  -4  16  10          4.87          3.51         1.05 o
  -3  16  10         14.48         15.67         1.63 o
  -9   0  11         17.20         20.59         3.15 o
  -7   0  11          7.63          5.83         1.70 o
  -5   0  11        179.46        166.50         3.65 o
  -3   0  11          0.45          0.57         0.89 o
  -1   0  11         15.16         17.38         1.89 o
   1   0  11         87.30         87.41         5.50 o
 -10   1  11          8.35          9.99         1.27 o
  -9   1  11         13.82         17.51         1.58 o
  -8   1  11          0.12          0.47         0.54 o
  -7   1  11         33.15         35.35         1.29 o
  -6   1  11         15.60         17.92         1.07 o
  -5   1  11        126.66        129.55         2.24 o
  -4   1  11          3.52          3.45         0.48 o
  -3   1  11         47.48         47.68         1.54 o
  -2   1  11          7.95          6.17         0.88 o
  -1   1  11         10.05         11.17         1.43 o
   0   1  11         13.68         11.30         1.11 o
   1   1  11         21.51         21.83         1.53 o
 -10   2  11          2.38         -0.44         1.02 o
  -9   2  11          2.36          2.96         0.91 o
  -8   2  11          7.54          7.58         0.78 o
  -7   2  11          1.23          3.10         0.59 o
  -6   2  11         53.41         51.18         1.45 o
  -5   2  11          1.65          1.98         0.47 o
  -4   2  11         31.76         37.41         1.37 o
  -3   2  11         13.16         12.66         0.95 o
  -2   2  11          3.30          3.55         0.75 o
  -1   2  11          8.34         10.75         1.24 o
   0   2  11         27.89         28.61         1.76 o
   1   2  11          7.56         12.73         2.04 o
 -10   3  11          0.74          1.85         1.42 o
  -9   3  11          0.61          1.35         0.83 o
  -8   3  11         50.56         47.54         1.47 o
  -7   3  11          3.29          5.27         0.93 o
  -6   3  11          1.95          2.23         0.51 o
  -5   3  11          1.25          2.62         0.62 o
  -4   3  11          3.79          6.79         0.75 o
  -3   3  11         11.20         13.03         1.08 o
  -2   3  11          8.55          7.48         0.79 o
  -1   3  11         13.20         13.42         1.03 o
   0   3  11         17.90         16.51         1.46 o
   1   3  11         27.00         29.95         4.67 o
 -10   4  11         54.71         53.51         2.30 o
  -9   4  11          1.82          4.06         0.92 o
  -8   4  11         82.80         79.08         1.87 o
  -7   4  11         37.67         43.30         1.40 o
  -6   4  11          0.02         -0.06         0.43 o
  -5   4  11         43.42         43.01         2.21 o
  -4   4  11         30.53         29.61         1.37 o
  -3   4  11         11.43         11.45         1.00 o
  -2   4  11         22.02         29.45         1.37 o
  -1   4  11          9.21          9.26         0.91 o
   0   4  11          2.45          6.22         1.43 o
   1   4  11         32.71         36.46         2.55 o
  -9   5  11         10.02         14.46         1.44 o
  -8   5  11         11.90         12.41         0.96 o
  -7   5  11          5.70          5.85         0.67 o
  -6   5  11         42.78         42.44         1.54 o
  -5   5  11         28.27         27.40         1.37 o
  -4   5  11         35.33         31.62         1.41 o
  -3   5  11          0.59          1.17         0.53 o
  -2   5  11         22.90         25.75         1.32 o
  -1   5  11          2.32          4.13         0.75 o
   0   5  11          8.61          7.32         1.10 o
   1   5  11         49.03         52.20         2.54 o
  -9   6  11        187.56        195.54         6.66 o
  -8   6  11        106.56        101.96         2.41 o
  -7   6  11        132.07        141.02         2.81 o
  -6   6  11         33.71         39.41         1.50 o
  -5   6  11         43.88         42.38         1.58 o
  -4   6  11         57.51         56.62         1.88 o
  -3   6  11          0.00          0.36         0.55 o
  -2   6  11        119.56        119.84         3.24 o
  -1   6  11         57.25         60.48         2.16 o
   0   6  11          1.55          3.69         0.88 o
   1   6  11          0.01          1.48         0.98 o
  -9   7  11          5.95          7.38         1.16 o
  -8   7  11          6.84          8.31         1.10 o
  -7   7  11          9.27          7.42         0.85 o
  -6   7  11        180.15        176.66         3.10 o
  -5   7  11        347.81        353.72         4.74 o
  -4   7  11         14.41         13.51         1.06 o
  -3   7  11         38.27         41.86         1.57 o
  -2   7  11          9.78          7.73         1.39 o
  -1   7  11         11.66         15.97         1.29 o
   0   7  11          1.11          3.00         0.88 o
  -9   8  11         20.93         22.74         2.88 o
  -8   8  11         12.68         13.51         1.32 o
  -7   8  11          0.77          1.07         0.56 o
  -6   8  11        194.41        197.50         3.31 o
  -5   8  11         15.76         20.26         1.29 o
  -4   8  11          0.06          1.43         0.59 o
  -3   8  11         36.62         35.84         1.88 o
  -2   8  11         15.02         19.83         1.54 o
  -1   8  11          1.82          3.07         0.80 o
   0   8  11          3.85          3.28         0.86 o
  -8   9  11         49.72         53.36         2.11 o
  -7   9  11        115.71        110.40         2.21 o
  -6   9  11         16.63         23.62         1.23 o
  -5   9  11          0.66          2.06         0.59 o
  -4   9  11         10.17         11.30         1.18 o
  -3   9  11         11.11         13.43         1.31 o
  -2   9  11          1.86          3.91         0.89 o
  -1   9  11         13.82         13.10         1.36 o
   0   9  11          1.86          1.61         0.92 o
  -8  10  11         21.56         23.79         1.74 o
  -7  10  11          6.77          6.33         0.76 o
  -6  10  11          7.88          6.35         0.83 o
  -5  10  11          4.13          4.95         0.92 o
  -4  10  11        100.76        100.62         3.03 o
  -3  10  11          1.05          1.95         0.93 o
  -2  10  11         26.48         28.14         1.71 o
  -1  10  11         15.29         18.05         2.53 o
  -8  11  11         62.00         67.07         2.38 o
  -7  11  11          9.70          9.25         1.03 o
  -6  11  11          5.17          4.37         0.90 o
  -5  11  11          0.02          0.47         0.85 o
  -4  11  11          7.05          7.39         1.06 o
  -3  11  11          3.21          3.51         1.31 o
  -2  11  11         15.41         14.24         1.36 o
  -1  11  11          1.60          1.28         0.88 o
  -7  12  11          5.77          5.70         1.17 o
  -6  12  11         62.02         60.93         2.11 o
  -5  12  11          6.28         10.22         1.40 o
  -4  12  11         26.65         29.75         2.49 o
  -3  12  11          4.80          4.19         0.99 o
  -2  12  11          0.57         -0.42         0.78 o
  -6  13  11         28.83         26.44         1.94 o
  -5  13  11          6.67          4.78         1.05 o
  -4  13  11         25.86         21.01         1.83 o
  -3  13  11          3.97          4.85         1.05 o
  -8   0  12         20.21         20.79         1.77 o
  -6   0  12         17.51         19.14         1.69 o
  -4   0  12         49.05         45.67         2.98 o
  -2   0  12          1.55          3.63         1.18 o
  -9   1  12         25.18         27.77         1.86 o
  -8   1  12          0.23         -0.59         0.59 o
  -7   1  12          2.93          4.22         0.71 o
  -6   1  12         11.63         13.17         1.23 o
  -5   1  12          0.98          2.62         1.03 o
  -4   1  12          0.04          0.66         0.66 o
  -3   1  12         11.10         11.99         1.31 o
  -2   1  12          6.95          6.78         1.80 o
  -1   1  12         11.46          9.24         1.32 o
  -9   2  12          1.05          0.42         0.84 o
  -8   2  12          8.32          8.77         1.09 o
  -7   2  12          2.94          1.28         0.69 o
  -6   2  12         91.36         90.49         2.55 o
  -5   2  12         18.05         18.99         1.85 o
  -4   2  12          4.20          4.74         0.92 o
  -3   2  12         75.40         80.21         2.54 o
  -2   2  12          0.60          2.71         0.86 o
  -1   2  12         55.41         63.25         2.35 o
  -9   3  12          1.66          1.66         1.01 o
  -8   3  12          5.33          4.47         1.00 o
  -7   3  12          0.01         -0.27         0.65 o
  -6   3  12          0.32          1.12         0.63 o
  -5   3  12         59.19         66.38         1.88 o
  -4   3  12         40.45         44.47         1.83 o
  -3   3  12          4.05          2.40         0.83 o
  -2   3  12          4.45          6.37         1.04 o
  -1   3  12          4.58          4.17         0.98 o
  -9   4  12          9.01          8.37         1.86 o
  -8   4  12         12.71         11.82         1.32 o
  -7   4  12        125.69        115.92         2.72 o
  -6   4  12         37.64         41.67         1.59 o
  -5   4  12          2.53          3.25         0.94 o
  -4   4  12          5.43          4.62         0.75 o
  -3   4  12         40.47         41.11         1.96 o
  -2   4  12          1.24          3.57         1.02 o
  -1   4  12         14.71         18.67         1.96 o
  -8   5  12         20.62         22.14         2.68 o
  -7   5  12          3.48          5.64         0.91 o
  -6   5  12         29.88         32.80         1.49 o
  -5   5  12          6.79          4.39         0.79 o
  -4   5  12          5.65          5.84         0.83 o
  -3   5  12         19.80         23.71         1.35 o
  -2   5  12          3.84          3.75         1.84 o
  -1   5  12          0.10          1.32         1.67 o
  -8   6  12         65.40         68.93         2.38 o
  -7   6  12         15.11         14.21         1.50 o
  -6   6  12         68.10         73.09         2.43 o
  -5   6  12         16.31         16.75         1.20 o
  -4   6  12          0.01          1.50         0.67 o
  -3   6  12          0.01          0.95         0.75 o
  -2   6  12          3.07          2.17         1.10 o
  -1   6  12         11.71         14.30         1.49 o
  -8   7  12          0.46          0.78         0.84 o
  -7   7  12          8.13         13.47         1.29 o
  -6   7  12         19.87         19.12         1.27 o
  -5   7  12         50.14         49.95         1.76 o
  -4   7  12        184.80        187.58         3.86 o
  -3   7  12          2.34          4.24         0.97 o
  -2   7  12          5.74          5.76         0.97 o
  -7   8  12          0.01         -0.62         0.62 o
  -6   8  12          0.15          0.58         0.89 o
  -5   8  12         99.09         91.60         2.61 o
  -4   8  12          0.14          1.22         0.79 o
  -3   8  12         45.27         52.60         1.93 o
  -2   8  12         10.06          6.60         1.16 o
  -7   9  12         21.08         21.64         1.25 o
  -6   9  12         88.33         81.11         2.24 o
  -5   9  12          0.20          1.25         0.75 o
  -4   9  12         54.32         56.12         1.99 o
  -3   9  12          0.27          1.27         0.75 o
  -6  10  12         11.78         10.36         1.17 o
  -5  10  12         15.27         17.27         1.42 o
  -4  10  12          4.75          6.28         0.93 o
  -3  10  12          9.17          7.22         1.02 o
  -7   0  13         28.33         26.62         3.15 o
  -5   0  13          8.17          6.51         2.41 o
  -3   0  13          4.83          3.92         3.04 o
  -7   1  13          7.05          9.32         1.37 o
  -6   1  13          6.55          5.29         1.13 o
  -5   1  13         16.98         14.06         1.58 o
  -4   1  13         30.31         33.54         2.27 o
  -3   1  13          0.77          1.69         1.41 o
  -7   2  13          8.43          8.37         1.26 o
  -6   2  13          0.19          1.21         0.86 o
  -5   2  13         10.99          8.10         1.30 o
  -4   2  13          0.00          0.20         0.84 o
  -3   2  13          0.02         -0.15         0.74 o
  -7   3  13         51.89         49.03         2.29 o
  -6   3  13          4.95          8.07         1.20 o
  -5   3  13          1.02          1.33         0.78 o
  -4   3  13         29.05         37.67         2.06 o
  -6   4  13         10.62          8.14         1.17 o
  -5   4  13          3.89          2.88         0.94 o
  -4   4  13         20.56         17.28         1.54 o
  -6   5  13         16.78         17.80         1.46 o
  -5   5  13         43.88         47.79         2.52 o
  -4   5  13         20.58         31.10         2.31 o
                                                
